# Supplementary material for: Analysis of Piscirickettsia salmonis Metabolism Using Genome-Scale Reconstruction, Modeling, and Testing
Source: Front Microbiol. 2017 Dec 11;8:2462. doi: 10.3389/fmicb.2017.02462 (PMC5732189; doi:10.3389/fmicb.2017.02462)
Supplement: Supplementary file 2 [file Table_2.xlsx]

## Sheet: Contents
Supplementary tables:
TS1	List of reactions in P. salmonis models iPS584 and iPSA590 for strain LF-89 and A1-15972
TS2	List of metabolites in P. salmonis models iPS584 and iPSA590 for strain LF-89 and A1-15972
TS3	Details on the biomass function defined for P. salmonis
TS4	Sets of seeds and target metabolites used for topological gap-filling
TS5	P. salmonis LF-89 iPF215 reactions present and absent in model iPS584
TS6	Overview of compared pathogen models
TS7	List of metabolites with higher degree differences in iPS584 with respect to compared pathogen networks
TS8	Set of metabolites used as universe of possible precursors for minimal precursor set determinations
TS9	Precursor sets for model iPS584
TS10	Constraints used for FBA simulations of different growth scenarios
TS11	List of P. salmonis strains genomes used in pangenome analysis
TS12	Media composition for P. Salmonis LF-89 growth experiments
TS13	Annotation of P. salmonis LF-89 genes associated to transport reactions in model iPS584

## Sheet: TS1 reactions
reaction ID	MetaCyc ID	MNX ID	EC number	reaction name	reaction	subsystem	reversible	lower bound	upper bound	in iPS584 (LF-89)	in iPSA590 (A1-15972)	iPS584 gene association (RefSeq: NZ_ CP011849.2 )	iPS584 gene association (Genbank: CP011849.2)	iPSA590 gene association (RefSeq: NZ_ CP012413.1 )	iPSA590 gene association (Genbank: CP012413.1)
PDH	PYRUVDEH-RXN	MNXR4132	2.3.1.12	pyruvate dehydrogenase	coa_c + nad_c + pyr_c --> accoa_c + co2_c + nadh_c	Glycolysis/Gluconeogenesis	False	0	1000	1	1	((PSLF89_RS01035 and PSLF89_RS01040 and PSLF89_RS01045) or (PSLF89_RS07380 and PSLF89_RS01040 and PSLF89_RS01035))	((PSLF89_3190 and PSLF89_3189 and PSLF89_3188) or (PSLF89_2098 and PSLF89_3189 and PSLF89_3190))	(KW89_RS14390 and KW89_RS14385 and (KW89_RS07035 or KW89_RS14380))	(KW89_2864 and KW89_2863 and (KW89_1401 or KW89_2862))
TRDR	THIOREDOXIN-REDUCT-NADPH-RXN	MNXR84310	1.8.1.9	thioredoxin reductase (NADPH)	h_c + nadph_c + trdox_c --> nadp_c + trdrd_c	Oxidative Phosphorylation	False	0	1000	1	1	((PSLF89_RS05020 and PSLF89_RS14870) or (PSLF89_RS05460 and PSLF89_RS04970))	((PSLF89_1563 and PSLF89_184) or (PSLF89_1672 and PSLF89_1552))	((KW89_RS05520 or KW89_RS05115) and (KW89_RS05065 or KW89_RS05115) and (KW89_RS05520 or KW89_RS00905) and (KW89_RS05065 or KW89_RS00905))	((KW89_1091 or KW89_1005) and (KW89_995 or KW89_1005) and (KW89_1091 or KW89_178) and (KW89_995 or KW89_178))
CYTBO3_4pp	RXN0-5268	MNXR55179	-	cytochrome oxidase bo3 (ubiquinol-8: 4 protons) (periplasm)	4.0 h_c + 0.5 o2_c + q8h2_c --> h2o_c + 4.0 h_p + q8_c	Oxidative Phosphorylation	False	0	1000	1	1	((PSLF89_RS07260 and PSLF89_RS07255 and PSLF89_RS07250 and PSLF89_RS07245) or (PSLF89_RS00215 and PSLF89_RS00220 and PSLF89_RS00225 and PSLF89_RS00230))	((PSLF89_2071 and PSLF89_2070 and PSLF89_2069 and PSLF89_2068) or (PSLF89_3355 and PSLF89_3354 and PSLF89_3353 and PSLF89_3352))	((KW89_RS06885 and KW89_RS06880 and KW89_RS06875 and KW89_RS06870) or (KW89_RS00180 and KW89_RS00185 and KW89_RS00190 and KW89_RS00195))	((KW89_1368 and KW89_1367 and KW89_1366 and KW89_1365) or (KW89_38 and KW89_39 and KW89_40 and KW89_41))
TDSR2	-	MNXR54879	-	thiol:disulfide reductase (DsbG)	dsbdrd_c + dsbgox_p --> dsbdox_c + dsbgrd_p	Transport, Inner Membrane	False	0	1000	1	1	((PSLF89_RS07955 or PSLF89_RS07685) and (PSLF89_RS10635 or PSLF89_RS07685))	((PSLF89_2218 or PSLF89_2164) and (PSLF89_2811 or PSLF89_2164))	((KW89_RS07815 or KW89_RS08060) and (KW89_RS10380 or KW89_RS08060))	((KW89_1560 or KW89_1611) and (KW89_2088 or KW89_1611))
CMtpp	-	MNXR82014	-	Chloramphenicol transport via TolC system	cm_p + h_p --> cm_e + h_c	Transport, Outer Membrane	False	0	1000	1	1	((PSLF89_RS08890 and PSLF89_RS08895) or (PSLF89_RS00740 and PSLF89_RS00745) or (PSLF89_RS08700 and PSLF89_RS08695) or (PSLF89_RS00350 and PSLF89_RS00345)) and (PSLF89_RS04405 or PSLF89_RS03965)	((PSLF89_2431 and PSLF89_2432) or (PSLF89_3250 and PSLF89_3249) or (PSLF89_2387 and PSLF89_2386) or (PSLF89_3325 and PSLF89_3326)) and (PSLF89_1418 or PSLF89_1320)	((KW89_RS06350 and KW89_RS06345) or (KW89_RS14710 and KW89_RS14705) or (KW89_RS06470 and KW89_RS06475) or (KW89_RS15115 and KW89_RS15120)) and (KW89_RS04620 or KW89_RS04130)	((KW89_1263 and KW89_1262) or (KW89_2928 and KW89_2927) or (KW89_1286 and KW89_1287) or (KW89_3010 and KW89_3011)) and (KW89_909 or KW89_813)
FUSAtpp	-	MNXR82887	-	Fusidic acid transport via TolC system	fusa_p + h_p --> fusa_e + h_c	Transport, Outer Membrane	False	0	1000	1	1	((PSLF89_RS08890 and PSLF89_RS08895) or (PSLF89_RS00740 and PSLF89_RS00745) or (PSLF89_RS08700 and PSLF89_RS08695) or (PSLF89_RS00350 and PSLF89_RS00345)) and (PSLF89_RS04405 or PSLF89_RS03965)	((PSLF89_2431 and PSLF89_2432) or (PSLF89_3250 and PSLF89_3249) or (PSLF89_2387 and PSLF89_2386) or (PSLF89_3325 and PSLF89_3326)) and (PSLF89_1418 or PSLF89_1320)	((KW89_RS06350 and KW89_RS06345) or (KW89_RS14710 and KW89_RS14705) or (KW89_RS06470 and KW89_RS06475) or (KW89_RS15115 and KW89_RS15120)) and (KW89_RS04620 or KW89_RS04130)	((KW89_1263 and KW89_1262) or (KW89_2928 and KW89_2927) or (KW89_1286 and KW89_1287) or (KW89_3010 and KW89_3011)) and (KW89_909 or KW89_813)
INDOLEt2pp	TRANS-RXN-142	MNXR3104	-	Indole transport via proton symport, irreversible (periplasm)	h_c + indole_c --> h_p + indole_p	Transport, Inner Membrane	False	0	1000	1	1	((PSLF89_RS08890 and PSLF89_RS08895) or (PSLF89_RS00740 and PSLF89_RS00745) or (PSLF89_RS08700 and PSLF89_RS08695) or (PSLF89_RS00350 and PSLF89_RS00345)) and (PSLF89_RS04405 or PSLF89_RS03965)	((PSLF89_2431 and PSLF89_2432) or (PSLF89_3250 and PSLF89_3249) or (PSLF89_2387 and PSLF89_2386) or (PSLF89_3325 and PSLF89_3326)) and (PSLF89_1418 or PSLF89_1320)	((KW89_RS06350 and KW89_RS06345) or (KW89_RS14710 and KW89_RS14705) or (KW89_RS06470 and KW89_RS06475) or (KW89_RS15115 and KW89_RS15120)) and (KW89_RS04620 or KW89_RS04130)	((KW89_1263 and KW89_1262) or (KW89_2928 and KW89_2927) or (KW89_1286 and KW89_1287) or (KW89_3010 and KW89_3011)) and (KW89_909 or KW89_813)
ANS	ANTHRANSYN-RXN	MNXR32743	4.1.3.27	anthranilate synthase	chor_c + gln__L_c --> anth_c + glu__L_c + h_c + pyr_c	Tyrosine, Tryptophan, and Phenylalanine Metabolism	False	0	1000	1	1	((PSLF89_RS12100 or PSLF89_RS15210) and PSLF89_RS15215)	((PSLF89_3121 or PSLF89_103) and PSLF89_102)	((KW89_RS03170 or KW89_RS00550) and KW89_RS00545)	((KW89_620 or KW89_107) and KW89_106)
GTHS	GLUTATHIONE-SYN-RXN	MNXR83075	-	glutathione synthetase	atp_c + glucys_c + gly_c --> adp_c + gthrd_c + h_c + pi_c	Cofactor and Prosthetic Group Biosynthesis	False	0	1000	1	1	(PSLF89_RS00355 or PSLF89_RS10410)	(PSLF89_3323 or PSLF89_2759)	(KW89_RS15110 or KW89_RS10195)	(KW89_3009 or KW89_2049)
NTD1	RXN-14143	MNXR3871	3.1.3.89	5'-nucleotidase (dUMP)	dump_c + h2o_c --> duri_c + pi_c	Nucleotide Salvage Pathway	False	0	1000	1	1	(PSLF89_RS00450 or PSLF89_RS07180)	(PSLF89_3303 or PSLF89_2049)	(KW89_RS15005 or KW89_RS07595)	(KW89_2988 or KW89_1517)
NTD5	THYMIDYLATE-5-PHOSPHATASE-RXN	MNXR3878	3.1.3.89	5'-nucleotidase (dTMP)	dtmp_c + h2o_c --> pi_c + thymd_c	Nucleotide Salvage Pathway	False	0	1000	1	1	(PSLF89_RS00450 or PSLF89_RS07180)	(PSLF89_3303 or PSLF89_2049)	(KW89_RS15005 or KW89_RS07595)	(KW89_2988 or KW89_1517)
GALUi	GLUC1PURIDYLTRANS-RXN	MNXR69105	2.7.7.9	UTP-glucose-1-phosphate uridylyltransferase (irreversible)	g1p_c + h_c + utp_c --> ppi_c + udpg_c	Cell Envelope Biosynthesis	False	0	1000	1	1	(PSLF89_RS00505 or PSLF89_RS03235)	(PSLF89_3292 or PSLF89_1162)	(KW89_RS14925 or KW89_RS12175)	(KW89_2971 or KW89_2436)
MDDCP1pp	-	MNXR69418	3.4.16.4	murein D,D-carboxypeptidase (murein5px4p) (periplasm)	h2o_p + murein5px4p_p --> ala__D_p + murein4px4p_p	Murein Biosynthesis	False	0	1000	1	1	(PSLF89_RS00845 or PSLF89_RS00840 or PSLF89_RS13705 or PSLF89_RS04235)	(PSLF89_3230 or PSLF89_3231 or PSLF89_417 or PSLF89_1375)	(KW89_RS14600 or KW89_RS14605 or KW89_RS02045 or KW89_RS04355)	(KW89_2907 or KW89_2908 or KW89_397 or KW89_853)
MDDCP2pp	-	MNXR69419	3.4.16.4	murein D,D-carboxypeptidase (murein5px4px4p) (periplasm)	h2o_p + murein5px4px4p_p --> ala__D_p + murein4px4px4p_p	Murein Biosynthesis	False	0	1000	1	1	(PSLF89_RS00845 or PSLF89_RS00840 or PSLF89_RS13705 or PSLF89_RS04235)	(PSLF89_3230 or PSLF89_3231 or PSLF89_417 or PSLF89_1375)	(KW89_RS14600 or KW89_RS14605 or KW89_RS02045 or KW89_RS04355)	(KW89_2907 or KW89_2908 or KW89_397 or KW89_853)
MDDCP3pp	-	MNXR83290	3.4.16.4	murein D,D-carboxypeptidase (murein5p5p) (periplasm)	h2o_p + murein5p5p_p --> ala__D_p + murein5p4p_p	Murein Biosynthesis	False	0	1000	1	1	(PSLF89_RS00845 or PSLF89_RS00840 or PSLF89_RS13705 or PSLF89_RS04235)	(PSLF89_3230 or PSLF89_3231 or PSLF89_417 or PSLF89_1375)	(KW89_RS14600 or KW89_RS14605 or KW89_RS02045 or KW89_RS04355)	(KW89_2907 or KW89_2908 or KW89_397 or KW89_853)
MDDCP4pp	-	MNXR83291	3.4.16.4	murein D,D-carboxypeptidase (murein5p4p) (periplasm)	h2o_p + murein5p4p_p --> ala__D_p + murein4p4p_p	Murein Biosynthesis	False	0	1000	1	1	(PSLF89_RS00845 or PSLF89_RS00840 or PSLF89_RS13705 or PSLF89_RS04235)	(PSLF89_3230 or PSLF89_3231 or PSLF89_417 or PSLF89_1375)	(KW89_RS14600 or KW89_RS14605 or KW89_RS02045 or KW89_RS04355)	(KW89_2907 or KW89_2908 or KW89_397 or KW89_853)
MDDCP5pp	-	MNXR83292	3.4.16.4	murein D,D-carboxypeptidase (murein5p3p) (periplasm)	h2o_p + murein5p3p_p --> ala__D_p + murein4p3p_p	Murein Biosynthesis	False	0	1000	1	1	(PSLF89_RS00845 or PSLF89_RS00840 or PSLF89_RS13705 or PSLF89_RS04235)	(PSLF89_3230 or PSLF89_3231 or PSLF89_417 or PSLF89_1375)	(KW89_RS14600 or KW89_RS14605 or KW89_RS02045 or KW89_RS04355)	(KW89_2907 or KW89_2908 or KW89_397 or KW89_853)
MDDEP1pp	-	MNXR69423	-	murein D,D-endopeptidase (murein4px4p) (periplasm)	h2o_p + murein4px4p_p --> murein4p4p_p	Murein Recycling	False	0	1000	1	1	(PSLF89_RS00845 or PSLF89_RS00840)	(PSLF89_3230 or PSLF89_3231)	(KW89_RS14600 or KW89_RS14605)	(KW89_2907 or KW89_2908)
MDDEP2pp	-	MNXR69424	-	murein D,D-endopeptidase (murein3px4p) (periplasm)	h2o_p + murein3px4p_p --> murein4p3p_p	Murein Recycling	False	0	1000	1	1	(PSLF89_RS00845 or PSLF89_RS00840)	(PSLF89_3230 or PSLF89_3231)	(KW89_RS14600 or KW89_RS14605)	(KW89_2907 or KW89_2908)
MDDEP3pp	-	MNXR83293	-	murein D,D-endopeptidase (murein5px4p) (periplasm)	h2o_p + murein5px4p_p --> murein5p4p_p	Murein Recycling	False	0	1000	1	1	(PSLF89_RS00845 or PSLF89_RS00840)	(PSLF89_3230 or PSLF89_3231)	(KW89_RS14600 or KW89_RS14605)	(KW89_2907 or KW89_2908)
MDDEP4pp	-	MNXR69426	-	murein D,D-endopeptidase (murein4px4px4p) (periplasm)	h2o_p + murein4px4px4p_p --> murein4px4p4p_p	Murein Recycling	False	0	1000	1	1	(PSLF89_RS00845 or PSLF89_RS00840)	(PSLF89_3230 or PSLF89_3231)	(KW89_RS14600 or KW89_RS14605)	(KW89_2907 or KW89_2908)
AKGDH	2OXOGLUTARATEDEH-RXN	MNXR595	2.3.1.61	2-Oxogluterate dehydrogenase	akg_c + coa_c + nad_c --> co2_c + nadh_c + succoa_c	Citric Acid Cycle	False	0	1000	1	1	(PSLF89_RS01045 and PSLF89_RS02040 and PSLF89_RS02045)	(PSLF89_3188 and PSLF89_898 and PSLF89_899)	(KW89_RS14380 and KW89_RS13340 and KW89_RS13335)	(KW89_2862 and KW89_2660 and KW89_2659)
GLYCL	GCVMULTI-RXN	MNXR83036	2.1.2.10	Glycine Cleavage System	gly_c + nad_c + thf_c --> co2_c + mlthf_c + nadh_c + nh4_c	Folate Metabolism	False	0	1000	1	1	(PSLF89_RS01045 and PSLF89_RS11640 and PSLF89_RS11645 and PSLF89_RS11650 and PSLF89_RS11635)	(PSLF89_3188 and PSLF89_3026 and PSLF89_3027 and PSLF89_3028 and PSLF89_3025)	(KW89_RS14380 and KW89_RS03610 and KW89_RS03605 and KW89_RS03600 and KW89_RS03615)	(KW89_2862 and KW89_709 and KW89_708 and KW89_707 and KW89_710)
METabcpp	RXN0-4522	MNXR3503	-	L-methionine transport via ABC system (periplasm)	atp_c + h2o_c + met__L_p --> adp_c + h_c + met__L_c + pi_c	Transport, Inner Membrane	False	0	1000	1	1	(PSLF89_RS01165 and PSLF89_RS01160 and PSLF89_RS01170)	(PSLF89_3163 and PSLF89_3164 and PSLF89_3162)	(KW89_RS14240 and KW89_RS14245 and KW89_RS14235)	(KW89_2835 and KW89_2836 and KW89_2834)
AMPTASEPG	-	MNXR26681	-	aminopeptidase (pro-gly)	h2o_c + progly_c --> gly_c + pro__L_c	Arginine and Proline Metabolism	False	0	1000	1	1	(PSLF89_RS01880 or PSLF89_RS05835 or PSLF89_RS07785)	(PSLF89_866 or PSLF89_1757 or PSLF89_2186)	(KW89_RS13525 or KW89_RS09455 or KW89_RS07980)	(KW89_2698 or KW89_1898 or KW89_1595)
SUCDi	SUCCINATE-DEHYDROGENASE-UBIQUINONE-RXN	MNXR69008	-	succinate dehydrogenase (irreversible)	q8_c + succ_c --> fum_c + q8h2_c	Oxidative Phosphorylation	False	0	1000	1	1	(PSLF89_RS02020 and PSLF89_RS02025 and PSLF89_RS02030 and PSLF89_RS02035)	(PSLF89_894 and PSLF89_895 and PSLF89_896 and PSLF89_897)	(KW89_RS13360 and KW89_RS13355 and KW89_RS13350 and KW89_RS13345)	(KW89_2664 and KW89_2663 and KW89_2662 and KW89_2661)
SUCOAS	SUCCCOASYN-RXN	MNXR4958	6.2.1.5	succinyl-CoA synthetase (ADP-forming)	atp_c + coa_c + succ_c <=> adp_c + pi_c + succoa_c	Citric Acid Cycle	True	-1000	1000	1	1	(PSLF89_RS02050 and PSLF89_RS02055)	(PSLF89_900 and PSLF89_901)	(KW89_RS13330 and KW89_RS13325)	(KW89_2658 and KW89_2657)
PHETRS	PHENYLALANINE--TRNA-LIGASE-RXN	MNXR83664	6.1.1.20	Phenylalanyl-tRNA synthetase	atp_c + phe__L_c + trnaphe_c --> amp_c + phetrna_c + ppi_c	tRNA Charging	False	0	1000	1	1	(PSLF89_RS02295 and PSLF89_RS02290)	(PSLF89_947 and PSLF89_946)	(KW89_RS13070 and KW89_RS13075)	(KW89_2608 and KW89_2609)
PPA	INORGPYROPHOSPHAT-RXN	MNXR4373	3.6.1.1	inorganic diphosphatase	h2o_c + ppi_c --> h_c + 2.0 pi_c	Anaplerotic Reactions	False	0	1000	1	1	(PSLF89_RS02610 or PSLF89_RS07180)	(PSLF89_1020 or PSLF89_2049)	(KW89_RS02380 or KW89_RS07595)	(KW89_465 or KW89_1517)
OPHBDC	3-OCTAPRENYL-4-OHBENZOATE-DECARBOX-RXN	MNXR3978	4.1.1.98	Octaprenyl-hydroxybenzoate decarboxylase	3ophb_c + h_c --> 2oph_c + co2_c	Cofactor and Prosthetic Group Biosynthesis	False	0	1000	1	1	(PSLF89_RS03415 and PSLF89_RS02925)	(PSLF89_1201 and PSLF89_1093)	(KW89_RS02950 and KW89_RS12715)	(KW89_576 and KW89_2542)
AGM3Pt2pp	-	MNXR68305	-	GlcNAc-anhMurNAc tripeptide transport in via proton symport (periplasm)	anhgm3p_p + h_p --> anhgm3p_c + h_c	Murein Recycling	False	0	1000	1	1	(PSLF89_RS03785 or PSLF89_RS04975)	(PSLF89_1283 or PSLF89_1553)	(KW89_RS03935 or KW89_RS05070)	(KW89_773 or KW89_996)
AGMt2pp	TRANS-RXN0-258	MNXR559	-	GlcNAc-anhMurNAc transport in via proton symport (periplasm)	anhgm_p + h_p --> anhgm_c + h_c	Murein Recycling	False	0	1000	1	1	(PSLF89_RS03785 or PSLF89_RS04975)	(PSLF89_1283 or PSLF89_1553)	(KW89_RS03935 or KW89_RS05070)	(KW89_773 or KW89_996)
THIORDXi	RXN0-267	MNXR84323	1.11.1.16	hydrogen peroxide reductase (thioredoxin)	h2o2_c + trdrd_c --> 2.0 h2o_c + trdox_c	Unassigned	False	0	1000	1	1	(PSLF89_RS04555 or PSLF89_RS15245) and (PSLF89_RS14870 or PSLF89_RS04970)	(PSLF89_1459 or PSLF89_95) and (PSLF89_184 or PSLF89_1552)	((KW89_RS04760 or KW89_RS00475) and (KW89_RS00905 or KW89_RS05065))	((KW89_935 or KW89_92) and (KW89_178 or KW89_995))
GDPDPK	GDPPYPHOSKIN-RXN	MNXR69117	2.7.6.5	GDP diphosphokinase	atp_c + gdp_c --> amp_c + h_c + ppgpp_c	Cofactor and Prosthetic Group Biosynthesis	False	0	1000	1	1	(PSLF89_RS04940 or PSLF89_RS10820)	(PSLF89_1546 or PSLF89_2849)	(KW89_RS05035 or KW89_RS10615)	(KW89_989 or KW89_2133)
NDPK1	GDPKIN-RXN	MNXR69528	2.7.4.6	nucleoside-diphosphate kinase (ATP:GDP)	atp_c + gdp_c <=> adp_c + gtp_c	Nucleotide Salvage Pathway	True	-1000	1000	1	1	(PSLF89_RS04965 or PSLF89_RS05055)	(PSLF89_1551 or PSLF89_1570)	(KW89_RS05060 or KW89_RS05170)	(KW89_994 or KW89_1017)
NDPK2	UDPKIN-RXN	MNXR69530	2.7.4.6	nucleoside-diphosphate kinase (ATP:UDP)	atp_c + udp_c <=> adp_c + utp_c	Nucleotide Salvage Pathway	True	-1000	1000	1	1	(PSLF89_RS04965 or PSLF89_RS05055)	(PSLF89_1551 or PSLF89_1570)	(KW89_RS05060 or KW89_RS05170)	(KW89_994 or KW89_1017)
NDPK4	DTDPKIN-RXN	MNXR69532	2.7.4.6	nucleoside-diphosphate kinase (ATP:dTDP)	atp_c + dtdp_c <=> adp_c + dttp_c	Nucleotide Salvage Pathway	True	-1000	1000	1	1	(PSLF89_RS04965 or PSLF89_RS05055)	(PSLF89_1551 or PSLF89_1570)	(KW89_RS05060 or KW89_RS05170)	(KW89_994 or KW89_1017)
NDPK5	DGDPKIN-RXN	MNXR69533	2.7.4.6	nucleoside-diphosphate kinase (ATP:dGDP)	atp_c + dgdp_c <=> adp_c + dgtp_c	Nucleotide Salvage Pathway	True	-1000	1000	1	1	(PSLF89_RS04965 or PSLF89_RS05055)	(PSLF89_1551 or PSLF89_1570)	(KW89_RS05060 or KW89_RS05170)	(KW89_994 or KW89_1017)
NDPK7	DCDPKIN-RXN	MNXR69535	2.7.4.6	nucleoside-diphosphate kinase (ATP:dCDP)	atp_c + dcdp_c <=> adp_c + dctp_c	Nucleotide Salvage Pathway	True	-1000	1000	1	1	(PSLF89_RS04965 or PSLF89_RS05055)	(PSLF89_1551 or PSLF89_1570)	(KW89_RS05060 or KW89_RS05170)	(KW89_994 or KW89_1017)
NDPK8	DADPKIN-RXN	MNXR55765	2.7.4.6	nucleoside-diphosphate kinase (ATP:dADP)	atp_c + dadp_c <=> adp_c + datp_c	Nucleotide Salvage Pathway	True	-1000	1000	1	1	(PSLF89_RS04965 or PSLF89_RS05055)	(PSLF89_1551 or PSLF89_1570)	(KW89_RS05060 or KW89_RS05170)	(KW89_994 or KW89_1017)
NDPK3	CDPKIN-RXN	MNXR69531	2.7.4.6	nucleoside-diphosphate kinase (ATP:CDP)	atp_c + cdp_c <=> adp_c + ctp_c	Nucleotide Salvage Pathway	True	-1000	1000	1	1	(PSLF89_RS05055 or PSLF89_RS04965)	(PSLF89_1570 or PSLF89_1551)	(KW89_RS05170 or KW89_RS05060)	(KW89_1017 or KW89_994)
NDPK6	DUDPKIN-RXN	MNXR69534	2.7.4.6	nucleoside-diphosphate kinase (ATP:dUDP)	atp_c + dudp_c <=> adp_c + dutp_c	Nucleotide Salvage Pathway	True	-1000	1000	1	1	(PSLF89_RS05055 or PSLF89_RS04965)	(PSLF89_1570 or PSLF89_1551)	(KW89_RS05170 or KW89_RS05060)	(KW89_1017 or KW89_994)
GLUTRS	GLURS-RXN	MNXR48752	6.1.1.24	Glutamyl-tRNA synthetase	atp_c + glu__L_c + trnaglu_c --> amp_c + glutrna_c + ppi_c	Cofactor and Prosthetic Group Biosynthesis	False	0	1000	1	1	(PSLF89_RS05185 or PSLF89_RS08540)	(PSLF89_1600 or PSLF89_2346)	(KW89_RS05270 or KW89_RS08095)	(KW89_1038 or KW89_1619)
ACACT1r	ACETYL-COA-ACETYLTRANSFER-RXN	MNXR341	2.3.1.9	acetyl-CoA C-acetyltransferase	2.0 accoa_c <=> aacoa_c + coa_c	PHB Metabolism	True	-1000	1000	1	1	PSLF89_RS14370	PSLF89_284	KW89_RS01355	KW89_262
ACACT2r	RXN-12565	MNXR343	2.3.1.9	acetyl-CoA C-acyltransferase (butanoyl-CoA) (r)	accoa_c + btcoa_c <=> 3ohcoa_c + coa_c	Membrane Lipid Metabolism	True	-1000	1000	1	1	(PSLF89_RS05495 or PSLF89_RS09000)	(PSLF89_1679 or PSLF89_2456)	(KW89_RS05545 or KW89_RS08525)	(KW89_1096 or KW89_1707)
ACACT3r	RXN-14277	MNXR344	2.3.1.9	acetyl-CoA C-acyltransferase (hexanoyl-CoA) (r)	accoa_c + hxcoa_c <=> 3oocoa_c + coa_c	Membrane Lipid Metabolism	True	-1000	1000	1	1	(PSLF89_RS05495 or PSLF89_RS09000)	(PSLF89_1679 or PSLF89_2456)	(KW89_RS05545 or KW89_RS08525)	(KW89_1096 or KW89_1707)
ACACT4r	RXN-13617	MNXR345	2.3.1.9	acetyl-CoA C-acyltransferase (octanoyl-CoA) (r)	accoa_c + occoa_c <=> 3odcoa_c + coa_c	Membrane Lipid Metabolism	True	-1000	1000	1	1	(PSLF89_RS05495 or PSLF89_RS09000)	(PSLF89_1679 or PSLF89_2456)	(KW89_RS05545 or KW89_RS08525)	(KW89_1096 or KW89_1707)
ACACT5r	RXN-14274	MNXR346	2.3.1.9	acetyl-CoA C-acyltransferase (decanoyl-CoA) (r)	accoa_c + dcacoa_c <=> 3oddcoa_c + coa_c	Membrane Lipid Metabolism	True	-1000	1000	1	1	(PSLF89_RS05495 or PSLF89_RS09000)	(PSLF89_1679 or PSLF89_2456)	(KW89_RS05545 or KW89_RS08525)	(KW89_1096 or KW89_1707)
ACACT6r	RXN-14268	MNXR347	2.3.1.9	acetyl-CoA C-acyltransferase (dodecanoyl-CoA) (r)	accoa_c + ddcacoa_c <=> 3otdcoa_c + coa_c	Membrane Lipid Metabolism	True	-1000	1000	1	1	(PSLF89_RS05495 or PSLF89_RS09000)	(PSLF89_1679 or PSLF89_2456)	(KW89_RS05545 or KW89_RS08525)	(KW89_1096 or KW89_1707)
ACACT7r	2.3.1.155-RXN	MNXR348	2.3.1.9	acetyl-CoA C-acyltransferase (tetradecanoyl-CoA) (r)	accoa_c + tdcoa_c <=> 3ohdcoa_c + coa_c	Membrane Lipid Metabolism	True	-1000	1000	1	1	(PSLF89_RS05495 or PSLF89_RS09000)	(PSLF89_1679 or PSLF89_2456)	(KW89_RS05545 or KW89_RS08525)	(KW89_1096 or KW89_1707)
ASPK	ASPARTATEKIN-RXN	MNXR861	2.7.2.4	aspartate kinase	asp__L_c + atp_c <=> 4pasp_c + adp_c	Threonine and Lysine Metabolism	True	-1000	1000	1	1	(PSLF89_RS05540 or PSLF89_RS12300)	(PSLF89_1689 or PSLF89_714)	(KW89_RS05660 or KW89_RS11230)	(KW89_1119 or KW89_2257)
ALAALAr	DALADALALIG-RXN	MNXR614	6.3.2.4	D-alanine-D-alanine ligase (reversible)	2.0 ala__D_c + atp_c <=> adp_c + alaala_c + h_c + pi_c	Cell Envelope Biosynthesis	True	-1000	1000	1	1	(PSLF89_RS05685 or PSLF89_RS15620)	(PSLF89_1723 or PSLF89_18)	(KW89_RS06240 or KW89_RS15330)	(KW89_1238 or KW89_3053)
UDPG4E	UDPGLUCEPIM-RXN	MNXR70029	5.1.3.2	UDPglucose 4-epimerase	udpg_c <=> udpgal_c	Alternate Carbon Metabolism	True	-1000	1000	1	1	(PSLF89_RS05710 or PSLF89_RS00555)	(PSLF89_1728 or PSLF89_3282)	(KW89_RS06260 or KW89_RS14875)	(KW89_1243 or KW89_2961)
AMPTASECG	RXN-6622	MNXR718	3.4.13.18	alanyl aminopeptidase (cys-gly)	cgly_c + h2o_c --> cys__L_c + gly_c	Cysteine Metabolism	False	0	1000	1	1	(PSLF89_RS05835 or PSLF89_RS01880 or PSLF89_RS07785)	(PSLF89_1757 or PSLF89_866 or PSLF89_2186)	(KW89_RS09455 or KW89_RS13525 or KW89_RS07980)	(KW89_1898 or KW89_2698 or KW89_1595)
GLUN	GLUTAMIN-RXN	MNXR82967	6.3.5.5	glutaminase	gln__L_c + h2o_c --> glu__L_c + nh4_c	Glutamate Metabolism	False	0	1000	1	1	(PSLF89_RS05885 or PSLF89_RS14265)	(PSLF89_1767 or PSLF89_307)	(KW89_RS09405 or KW89_RS01450 or KW89_RS06125)	(KW89_1888 or KW89_281 or KW89_1215)
NTP10	RXN0-5073	MNXR69556	3.6.1.5	nucleoside-triphosphatase (ITP)	h2o_c + itp_c --> h_c + idp_c + pi_c	Nucleotide Salvage Pathway	False	0	1000	1	1	(PSLF89_RS06590 or PSLF89_RS03305)	(PSLF89_1920 or PSLF89_1179)	KW89_RS08780	KW89_1759
GRXR	PRODISULFREDUCT-A-RXN	MNXR83065	-	glutaredoxin reductase	grxox_c + 2.0 gthrd_c --> grxrd_c + gthox_c	Unassigned	False	0	1000	1	1	(PSLF89_RS06695 or PSLF89_RS00820 or PSLF89_RS12505)	(PSLF89_1945 or PSLF89_3234 or PSLF89_671)	(KW89_RS09570 or KW89_RS14625 or KW89_RS11605)	(KW89_1923 or KW89_2912 or KW89_2326)
FE3HOXabcpp	-	MNXR53612	-	ferric-dicitrate transport via ABC system (periplasm)	atp_c + fe3hox_p + h2o_c --> adp_c + fe3hox_c + h_c + pi_c	Inorganic Ion Transport and Metabolism	False	0	1000	1	1	(PSLF89_RS06950 and PSLF89_RS06945 and PSLF89_RS06890)	(PSLF89_1997 and PSLF89_1996 and PSLF89_1985)	(KW89_RS08180 and KW89_RS08185 and KW89_RS08240)	(KW89_1637 and KW89_1638 and KW89_1649)
FECRMabcpp	-	MNXR2233	-	ferrichrome transport via ABC system (periplasm)	atp_c + fecrm_p + h2o_c --> adp_c + fecrm_c + h_c + pi_c	Inorganic Ion Transport and Metabolism	False	0	1000	1	1	(PSLF89_RS06950 and PSLF89_RS06945 and PSLF89_RS06890)	(PSLF89_1997 and PSLF89_1996 and PSLF89_1985)	(KW89_RS08180 and KW89_RS08185 and KW89_RS08240)	(KW89_1637 and KW89_1638 and KW89_1649)
FEOXAMabcpp	-	MNXR68991	-	ferroxamine transport via ABC system (periplasm)	atp_c + feoxam_p + h2o_c --> adp_c + feoxam_c + h_c + pi_c	Inorganic Ion Transport and Metabolism	False	0	1000	1	1	(PSLF89_RS06950 and PSLF89_RS06945 and PSLF89_RS06890)	(PSLF89_1997 and PSLF89_1996 and PSLF89_1985)	(KW89_RS08180 and KW89_RS08185 and KW89_RS08240)	(KW89_1637 and KW89_1638 and KW89_1649)
PHEMEabcpp	TRANS-RXN0-162	MNXR76153	3.6.3.41	protoheme transport via ABC system (periplasm)	atp_c + h2o_c + pheme_p --> adp_c + h_c + pheme_c + pi_c	Inorganic Ion Transport and Metabolism	False	0	1000	1	1	(PSLF89_RS06950 and PSLF89_RS06945 and PSLF89_RS06890)	(PSLF89_1997 and PSLF89_1996 and PSLF89_1985)	(KW89_RS08180 and KW89_RS08185 and KW89_RS08240)	(KW89_1637 and KW89_1638 and KW89_1649)
NTD2	RXN-14025	MNXR3875	3.1.3.5	5'-nucleotidase (UMP)	h2o_c + ump_c --> pi_c + uri_c	Nucleotide Salvage Pathway	False	0	1000	1	1	(PSLF89_RS07180 or PSLF89_RS00450)	(PSLF89_2049 or PSLF89_3303)	(KW89_RS07595 or KW89_RS15005)	(KW89_1517 or KW89_2988)
TYRt2rpp	TRANS-RXN-77	MNXR5180	-	L-tyrosine reversible transport via proton symport (periplasm)	h_p + tyr__L_p <=> h_c + tyr__L_c	Transport, Inner Membrane	True	-1000	1000	1	1	(PSLF89_RS07330 or PSLF89_RS00435)	(PSLF89_2086 or PSLF89_3306)	(KW89_RS06975 or KW89_RS15020)	(KW89_1387 or KW89_2991)
S2FE2SR	-	MNXR84137	-	SUF [2Fe-2S] regeneration	2fe1s_c + atp_c + h2o_c + sufbcd_c + sufsesh_c --> adp_c + 5.0 h_c + pi_c + sufbcd_2fe2s_c + sufse_c	Cofactor and Prosthetic Group Biosynthesis	False	0	1000	1	1	(PSLF89_RS07530 and PSLF89_RS07535 and PSLF89_RS07540 and PSLF89_RS10520 and PSLF89_RS07545)	(PSLF89_2128 and PSLF89_2129 and PSLF89_2130 and PSLF89_2788 and PSLF89_2131)	(KW89_RS07215 and KW89_RS07220 and KW89_RS07225 and KW89_RS10275 and KW89_RS07230)	(KW89_1437 and KW89_1438 and KW89_1439 and KW89_2066 and KW89_1440)
S4FE4SR	-	MNXR84142	-	SUF [4Fe-4S] Reduction	fadh2_c + 2.0 h_c + sufbcd_2fe2s2_c --> fad_c + sufbcd_4fe4s_c	Cofactor and Prosthetic Group Biosynthesis	False	0	1000	1	1	(PSLF89_RS07530 and PSLF89_RS07535 and PSLF89_RS07540)	(PSLF89_2128 and PSLF89_2129 and PSLF89_2130)	(KW89_RS07215 and KW89_RS07220 and KW89_RS07225)	(KW89_1437 and KW89_1438 and KW89_1439)
S2FE2ST	-	MNXR84140	-	SUF [2Fe-2S] Transfer	4.0 h_c + sufbcd_2fe2s_c --> 2fe2s_c + sufbcd_c	Cofactor and Prosthetic Group Biosynthesis	False	0	1000	1	1	(PSLF89_RS07550 and PSLF89_RS07530 and PSLF89_RS07535 and PSLF89_RS07540)	(PSLF89_2132 and PSLF89_2128 and PSLF89_2129 and PSLF89_2130)	(KW89_RS07235 and KW89_RS07215 and KW89_RS07220 and KW89_RS07225)	(KW89_1441 and KW89_1437 and KW89_1438 and KW89_1439)
S4FE4ST	-	MNXR84143	-	SUF [4Fe-4S] Transfer	4.0 h_c + sufbcd_4fe4s_c --> 4fe4s_c + sufbcd_c	Cofactor and Prosthetic Group Biosynthesis	False	0	1000	1	1	(PSLF89_RS07550 and PSLF89_RS07530 and PSLF89_RS07535 and PSLF89_RS07540)	(PSLF89_2132 and PSLF89_2128 and PSLF89_2129 and PSLF89_2130)	(KW89_RS07235 and KW89_RS07215 and KW89_RS07220 and KW89_RS07225)	(KW89_1441 and KW89_1437 and KW89_1438 and KW89_1439)
NAt3pp	TRANS-RXN-101	MNXR3783	-	sodium transport out via proton antiport (cytoplasm to periplasm)	h_p + na1_c --> h_c + na1_p	Inorganic Ion Transport and Metabolism	False	0	1000	1	1	(PSLF89_RS07635 or PSLF89_RS08445)	(PSLF89_2152 or PSLF89_2323)	(KW89_RS07765 or KW89_RS07630)	(KW89_1549 or KW89_1524)
THRD_L	-	MNXR84302	4.3.1.19	L-threonine deaminase	thr__L_c --> 2obut_c + nh4_c	Valine, Leucine, and Isoleucine Metabolism	False	0	1000	1	1	(PSLF89_RS07730 and PSLF89_RS12310)	(PSLF89_2175 and PSLF89_712)	(KW89_RS08030 and KW89_RS11240)	(KW89_1605 and KW89_2259)
Kt3pp	TRANS-RXN-3	MNXR3188	-	potassium transport out via proton antiport (periplasm)	h_p + k_c --> h_c + k_p	Inorganic Ion Transport and Metabolism	False	0	1000	1	1	(PSLF89_RS07880 or PSLF89_RS07635)	(PSLF89_2203 or PSLF89_2152)	(KW89_RS07920 or KW89_RS07765)	(KW89_1582 or KW89_1549)
DSBDR	-	MNXR82400	-	DsbD reductase	dsbdox_c + trdrd_c --> dsbdrd_c + trdox_c	Unassigned	False	0	1000	1	1	(PSLF89_RS07955 and PSLF89_RS04970)	(PSLF89_2218 and PSLF89_1552)	(KW89_RS07815 and KW89_RS05065)	(KW89_1560 and KW89_995)
CYTBDpp	RXN0-5266	MNXR55177	-	cytochrome oxidase bd (ubiquinol-8: 2 protons) (periplasm)	2.0 h_c + 0.5 o2_c + q8h2_c --> h2o_c + 2.0 h_p + q8_c	Oxidative Phosphorylation	False	0	1000	1	1	(PSLF89_RS08400 and PSLF89_RS08405) or ( PSLF89_RS09630 and PSLF89_RS09635) or (PSLF89_RS06490 and PSLF89_RS06495)	(PSLF89_2315 and PSLF89_2316) or ( PSLF89_2592 and PSLF89_2593) or (PSLF89_1896 and PSLF89_1897)	(KW89_RS06555 and KW89_RS06550) or (KW89_RS08955 and KW89_RS08950) or (KW89_RS09030 and KW89_RS09025) or (KW89_RS08915 and KW89_RS08910)	(KW89_1303 and KW89_1302) or (KW89_1796 and KW89_1795) or (KW89_1814 and KW89_1813) or (KW89_1786 and KW89_1785)
CCGS	RXN-12093	MNXR81882	-	7-cyano-7-carbaguanine synthase	atp_c + cdg_c + nh4_c --> adp_c + h2o_c + h_c + pi_c + preq0_c	Cofactor and Prosthetic Group Biosynthesis	False	0	1000	1	1	(PSLF89_RS08950 or PSLF89_RS05385)	(PSLF89_2444 or PSLF89_1649)	(KW89_RS08465 or KW89_RS05490)	(KW89_1694 or KW89_1083)
ECOAH4	RXN-13616	MNXR1868	4.2.1.74	3-hydroxyacyl-CoA dehydratase (3-hydroxydecanoyl-CoA)	3hdcoa_c <=> dc2coa_c + h2o_c	Membrane Lipid Metabolism	True	-1000	1000	1	1	(PSLF89_RS09005 or PSLF89_RS05500)	(PSLF89_2457 or PSLF89_1680)	KW89_RS08530	KW89_1708
ECOAH5	ENOYL-COA-HYDRAT-RXN	MNXR1869	4.2.1.74	3-hydroxyacyl-CoA dehydratase (3-hydroxydodecanoyl-CoA)	3hddcoa_c <=> dd2coa_c + h2o_c	Membrane Lipid Metabolism	True	-1000	1000	1	1	(PSLF89_RS09005 or PSLF89_RS05500)	(PSLF89_2457 or PSLF89_1680)	KW89_RS08530	KW89_1708
ECOAH6	ENOYL-COA-HYDRAT-RXN	MNXR1870	4.2.1.74	3-hydroxyacyl-CoA dehydratase (3-hydroxytetradecanoyl-CoA)	3htdcoa_c <=> h2o_c + td2coa_c	Membrane Lipid Metabolism	True	-1000	1000	1	1	(PSLF89_RS09005 or PSLF89_RS05500)	(PSLF89_2457 or PSLF89_1680)	KW89_RS08530	KW89_1708
ECOAH7	ENOYL-COA-HYDRAT-RXN	MNXR1871	4.2.1.74	3-hydroxyacyl-CoA dehydratase (3-hydroxyhexadecanoyl-CoA)	3hhdcoa_c <=> h2o_c + hdd2coa_c	Membrane Lipid Metabolism	True	-1000	1000	1	1	(PSLF89_RS09005 or PSLF89_RS05500)	(PSLF89_2457 or PSLF89_1680)	KW89_RS08530	KW89_1708
HACD1	RXN-11662	MNXR2899	1.1.1.35	3-hydroxyacyl-CoA dehydrogenase (acetoacetyl-CoA)	aacoa_c + h_c + nadh_c <=> 3hbcoa_c + nad_c	Membrane Lipid Metabolism	True	-1000	1000	1	1	(PSLF89_RS09005 or PSLF89_RS05500)	(PSLF89_2457 or PSLF89_1680)	KW89_RS08530	KW89_1708
HACD2	RXN-12570	MNXR2901	1.1.1.35	3-hydroxyacyl-CoA dehydrogenase (3-oxohexanoyl-CoA)	3ohcoa_c + h_c + nadh_c <=> 3hhcoa_c + nad_c	Membrane Lipid Metabolism	True	-1000	1000	1	1	(PSLF89_RS09005 or PSLF89_RS05500)	(PSLF89_2457 or PSLF89_1680)	KW89_RS08530	KW89_1708
HACD3	RXN-14275	MNXR2902	1.1.1.35	3-hydroxyacyl-CoA dehydrogenase (3-oxooctanoyl-CoA)	3oocoa_c + h_c + nadh_c <=> 3hocoa_c + nad_c	Membrane Lipid Metabolism	True	-1000	1000	1	1	(PSLF89_RS09005 or PSLF89_RS05500)	(PSLF89_2457 or PSLF89_1680)	KW89_RS08530	KW89_1708
HACD4	RXN-12490	MNXR2903	1.1.1.35	3-hydroxyacyl-CoA dehydrogenase (3-oxodecanoyl-CoA)	3odcoa_c + h_c + nadh_c <=> 3hdcoa_c + nad_c	Membrane Lipid Metabolism	True	-1000	1000	1	1	(PSLF89_RS09005 or PSLF89_RS05500)	(PSLF89_2457 or PSLF89_1680)	KW89_RS08530	KW89_1708
HACD5	-	MNXR2904	1.1.1.35	3-hydroxyacyl-CoA dehydrogenase (3-oxododecanoyl-CoA)	3oddcoa_c + h_c + nadh_c <=> 3hddcoa_c + nad_c	Membrane Lipid Metabolism	True	-1000	1000	1	1	(PSLF89_RS09005 or PSLF89_RS05500)	(PSLF89_2457 or PSLF89_1680)	KW89_RS08530	KW89_1708
HACD6	RXN-12507	MNXR2905	1.1.1.35	3-hydroxyacyl-CoA dehydrogenase (3-oxotetradecanoyl-CoA)	3otdcoa_c + h_c + nadh_c <=> 3htdcoa_c + nad_c	Membrane Lipid Metabolism	True	-1000	1000	1	1	(PSLF89_RS09005 or PSLF89_RS05500)	(PSLF89_2457 or PSLF89_1680)	KW89_RS08530	KW89_1708
HACD7	RXN-14271	MNXR2906	1.1.1.35	3-hydroxyacyl-CoA dehydrogenase (3-oxohexadecanoyl-CoA)	3ohdcoa_c + h_c + nadh_c <=> 3hhdcoa_c + nad_c	Membrane Lipid Metabolism	True	-1000	1000	1	1	(PSLF89_RS09005 or PSLF89_RS05500)	(PSLF89_2457 or PSLF89_1680)	KW89_RS08530	KW89_1708
ALAR	ALARACECAT-RXN	MNXR626	5.1.1.1	alanine racemase	ala__L_c <=> ala__D_c	Alanine and Aspartate Metabolism	True	-1000	1000	1	1	(PSLF89_RS09810 or PSLF89_RS03050)	(PSLF89_2631 or PSLF89_1121)	(KW89_RS05970 or KW89_RS12590)	(KW89_1184 or KW89_2518)
SCYSDS	-	MNXR84175	-	SUF Cysteine desulfuration	cys__L_c + sufse_c --> ala__L_c + sufsesh_c	Cofactor and Prosthetic Group Biosynthesis	False	0	1000	1	1	(PSLF89_RS10520 and PSLF89_RS07545)	(PSLF89_2788 and PSLF89_2131)	(KW89_RS10275 and KW89_RS07230)	(KW89_2066 and KW89_1440)
DSBGGT	-	MNXR82401	-	DsbG:glutathione thiotransferase	dsbgox_p + 2.0 gthrd_p --> dsbgrd_p + gthox_p	Unassigned	False	0	1000	1	1	(PSLF89_RS10635 or PSLF89_RS07685)	(PSLF89_2811 or PSLF89_2164)	(KW89_RS10380 or KW89_RS08060)	(KW89_2088 or KW89_1611)
RBFSa	LUMAZINESYN-RXN	MNXR82301	2.5.1.78	riboflavin synthase	4r5au_c + db4p_c --> dmlz_c + 2.0 h2o_c + pi_c	Cofactor and Prosthetic Group Biosynthesis	False	0	1000	1	1	(PSLF89_RS10930 and PSLF89_RS02830)	(PSLF89_2872 and PSLF89_1073)	(KW89_RS10745 and KW89_RS02575)	(KW89_2163 and KW89_503)
ALATA_D2	RXN0-5240	MNXR630	-	D-alanine transaminase	ala__D_c + pydx5p_c --> pyam5p_c + pyr_c	Cofactor and Prosthetic Group Biosynthesis	False	0	1000	1	1	(PSLF89_RS10945 or PSLF89_RS15525)	(PSLF89_2875 or PSLF89_40)	(KW89_RS10760 or KW89_RS15220)	(KW89_2166 or KW89_3031)
ALATA_L2	-	MNXR632	-	alanine transaminase	ala__L_c + pydx5p_c --> pyam5p_c + pyr_c	Cofactor and Prosthetic Group Biosynthesis	False	0	1000	1	1	(PSLF89_RS10945 or PSLF89_RS15525)	(PSLF89_2875 or PSLF89_40)	(KW89_RS10760 or KW89_RS15220)	(KW89_2166 or KW89_3031)
THRA2i	LTAA-RXN	MNXR5056	4.1.2.5	L-allo-Threonine Aldolase	athr__L_c --> acald_c + gly_c	Threonine and Lysine Metabolism	False	0	1000	1	1	(PSLF89_RS10945 or PSLF89_RS15525)	(PSLF89_2875 or PSLF89_40)	(KW89_RS10760 or KW89_RS15220)	(KW89_2166 or KW89_3031)
THRAi	THREONINE-ALDOLASE-RXN	MNXR5055	4.1.2.5	Threonine aldolase	thr__L_c --> acald_c + gly_c	Threonine and Lysine Metabolism	False	0	1000	1	1	(PSLF89_RS10945 or PSLF89_RS15525)	(PSLF89_2875 or PSLF89_40)	(KW89_RS10760 or KW89_RS15220)	(KW89_2166 or KW89_3031)
UMPK	RXN-12002	MNXR70052	2.7.4.4	UMP kinase	atp_c + ump_c <=> adp_c + udp_c	Nucleotide Salvage Pathway	True	-1000	1000	1	1	(PSLF89_RS11015 or PSLF89_RS03610)	(PSLF89_2892 or PSLF89_1240)	(KW89_RS10820 or KW89_RS03790)	(KW89_2178 or KW89_742)
CBPS	CARBPSYN-RXN	MNXR33037	6.3.5.5	carbamoyl-phosphate synthase (glutamine-hydrolysing)	2.0 atp_c + gln__L_c + h2o_c + hco3_c --> 2.0 adp_c + cbp_c + glu__L_c + 2.0 h_c + pi_c	Arginine and Proline Metabolism	False	0	1000	1	1	(PSLF89_RS11090 and PSLF89_RS11095)	(PSLF89_2912 and PSLF89_2913)	(KW89_RS10940 and KW89_RS10945)	(KW89_2202 and KW89_2203)
UAGAAT	UDPNACETYLGLUCOSAMACYLTRANS-RXN	MNXR38095	2.3.1.129	UDP-N-acetylglucosamine acyltransferase	3hmrsACP_c + uacgam_c <=> ACP_c + u3aga_c	Lipopolysaccharide Biosynthesis / Recycling	True	-1000	1000	1	1	(PSLF89_RS11840 and PSLF89_RS03695)	(PSLF89_3067 and PSLF89_1256)	(KW89_RS03430 and KW89_RS03870)	(KW89_672 and KW89_758)
MCOATA	MALONYL-COA-ACP-TRANSACYL-RXN	MNXR35619	2.3.1.86	Malonyl-CoA-ACP transacylase	ACP_c + malcoa_c <=> coa_c + malACP_c	Membrane Lipid Metabolism	True	-1000	1000	1	1	(PSLF89_RS11840 and PSLF89_RS11850)	(PSLF89_3067 and PSLF89_3069)	(KW89_RS03430 and KW89_RS03420)	(KW89_672 and KW89_670)
ACOATA	ACP-S-ACETYLTRANSFER-RXN	MNXR35617	2.3.1.86	Acetyl-CoA ACP transacylase	ACP_c + accoa_c <=> acACP_c + coa_c	Membrane Lipid Metabolism	True	-1000	1000	1	1	(PSLF89_RS11840 and PSLF89_RS11855)	(PSLF89_3067 and PSLF89_3070)	(KW89_RS03430 and KW89_RS03415)	(KW89_672 and KW89_669)
ACPPAT120	-	MNXR81535	-	acyl-(acyl carrier protein)phosphate acyltransferase (C12:0)	ddcaACP_c + h_c + pi_c --> ACP_c + ddcap_c	Glycerophospholipid Metabolism	False	0	1000	1	1	(PSLF89_RS11840 and PSLF89_RS11860)	(PSLF89_3067 and PSLF89_3071)	(KW89_RS03430 and KW89_RS03410)	(KW89_672 and KW89_668)
ACPPAT140	-	MNXR81536	-	acyl-(acyl carrier protein)phosphate acyltransferase (C14:0)	h_c + myrsACP_c + pi_c --> ACP_c + ttdcap_c	Glycerophospholipid Metabolism	False	0	1000	1	1	(PSLF89_RS11840 and PSLF89_RS11860)	(PSLF89_3067 and PSLF89_3071)	(KW89_RS03430 and KW89_RS03410)	(KW89_672 and KW89_668)
ACPPAT141	-	MNXR81537	-	acyl-(acyl carrier protein)phosphate acyltransferase (C14:1)	h_c + pi_c + tdeACP_c --> ACP_c + ttdceap_c	Glycerophospholipid Metabolism	False	0	1000	1	1	(PSLF89_RS11840 and PSLF89_RS11860)	(PSLF89_3067 and PSLF89_3071)	(KW89_RS03430 and KW89_RS03410)	(KW89_672 and KW89_668)
ACPPAT160	-	MNXR81538	-	acyl-(acyl carrier protein)phosphate acyltransferase (C16:0)	h_c + palmACP_c + pi_c --> ACP_c + hdcap_c	Glycerophospholipid Metabolism	False	0	1000	1	1	(PSLF89_RS11840 and PSLF89_RS11860)	(PSLF89_3067 and PSLF89_3071)	(KW89_RS03430 and KW89_RS03410)	(KW89_672 and KW89_668)
ACPPAT161	-	MNXR81539	-	acyl-(acyl carrier protein)phosphate acyltransferase (C16:1)	h_c + hdeACP_c + pi_c --> ACP_c + hdceap_c	Glycerophospholipid Metabolism	False	0	1000	1	1	(PSLF89_RS11840 and PSLF89_RS11860)	(PSLF89_3067 and PSLF89_3071)	(KW89_RS03430 and KW89_RS03410)	(KW89_672 and KW89_668)
ACPPAT180	-	MNXR81540	-	acyl-(acyl carrier protein)phosphate acyltransferase (C18:0)	h_c + ocdcaACP_c + pi_c --> ACP_c + ocdcap_c	Glycerophospholipid Metabolism	False	0	1000	1	1	(PSLF89_RS11840 and PSLF89_RS11860)	(PSLF89_3067 and PSLF89_3071)	(KW89_RS03430 and KW89_RS03410)	(KW89_672 and KW89_668)
ACPPAT181	-	MNXR81541	-	acyl-(acyl carrier protein)phosphate acyltransferase (C18:1)	h_c + octeACP_c + pi_c --> ACP_c + ocdceap_c	Glycerophospholipid Metabolism	False	0	1000	1	1	(PSLF89_RS11840 and PSLF89_RS11860)	(PSLF89_3067 and PSLF89_3071)	(KW89_RS03430 and KW89_RS03410)	(KW89_672 and KW89_668)
ADCS	PABASYN-RXN	MNXR30623	2.6.1.85	4-amino-4-deoxychorismate synthase	chor_c + gln__L_c --> 4adcho_c + glu__L_c	Cofactor and Prosthetic Group Biosynthesis	False	0	1000	1	1	(PSLF89_RS12100 and PSLF89_RS05885)	(PSLF89_3121 and PSLF89_1767)	(KW89_RS03170 and KW89_RS09405)	(KW89_620 and KW89_1888)
URIt2pp	TRANS-RXN-108I	MNXR5310	-	uridine transport in via proton symport (periplasm)	h_p + uri_p --> h_c + uri_c	Transport, Inner Membrane	False	0	1000	1	1	(PSLF89_RS12265)	(PSLF89_722)	KW89_RS11195	KW89_2250
3PEPTabcpp	TRANS-RXN0-268	MNXR68200	-	tripeptide (LalaDgluMdap) transport via ABC system (periplasm)	LalaDgluMdap_p + atp_c + h2o_c --> LalaDgluMdap_c + adp_c + h_c + pi_c	Murein Recycling	False	0	1000	1	1	(PSLF89_RS12290 and PSLF89_RS12285 and PSLF89_RS12280 and PSLF89_RS12275)	(PSLF89_716 and PSLF89_717 and PSLF89_718 and PSLF89_719)	(KW89_RS11220 and KW89_RS11215 and KW89_RS11210 and KW89_RS11205)	(KW89_2255 and KW89_2254 and KW89_2253 and KW89_2252)
4PEPTabcpp	-	MNXR68218	-	tetrapeptide (LalaDgluMdapDala) transport via ABC system (periplasm)	LalaDgluMdapDala_p + atp_c + h2o_c --> LalaDgluMdapDala_c + adp_c + h_c + pi_c	Murein Recycling	False	0	1000	1	1	(PSLF89_RS12295 and PSLF89_RS12290 and PSLF89_RS12285 and PSLF89_RS12280 and PSLF89_RS12275)	(PSLF89_715 and PSLF89_716 and PSLF89_717 and PSLF89_718 and PSLF89_719)	(KW89_RS11225 and KW89_RS11220 and KW89_RS11215 and KW89_RS11210 and KW89_RS11205)	(KW89_2256 and KW89_2255 and KW89_2254 and KW89_2253 and KW89_2252)
LPS_psalmonis	-	-	-	piscirickettsia salmonis lipid A core biosynthesis	2.0 CPD_10755_c + gdpmann_c + hhlipa_PS_c + 2.0 uLa4n_c + 2.0 udpg_c + udpgal_c --> 2.0 cmp_c + gdp_c + 6.0 h_c + lipaPisci_c + 2.0 udcpp_p + 3.0 udp_c	Lipopolysaccharide Biosynthesis / Recycling	False	0	1000	1	1	(PSLF89_RS12340 and PSLF89_RS00550 and PSLF89_RS00545 and PSLF89_RS02190)	(PSLF89_706 and PSLF89_3283 and PSLF89_3284 and PSLF89_928)	(KW89_RS11270 and KW89_RS14880 and KW89_RS14885 and KW89_RS13190)	(KW89_2265 and KW89_2962 and KW89_2963 and KW89_2630)
PS_DESAT_1	-	-	-	delta-9 desaturase	h_c + nadph_c + o2_c + pa160_c <=> 2.0 h2o_c + nadp_c + pa161_160_c	Glycerophospholipid Metabolism	True	-1000	1000	1	1	(PSLF89_RS12590 or PSLF89_RS01805 or PSLF89_RS08410)	(PSLF89_651 or PSLF89_852 or PSLF89_2318)	(KW89_RS11690 or KW89_RS13575 or KW89_RS06545)	(KW89_2343 or KW89_2707 or KW89_1301)
PS_DESAT_2	-	-	-	delta-9 desaturase	h_c + nadph_c + o2_c + pa161_160_c <=> 2.0 h2o_c + nadp_c + pa161_c	Glycerophospholipid Metabolism	True	-1000	1000	1	1	(PSLF89_RS12590 or PSLF89_RS01805 or PSLF89_RS08410)	(PSLF89_651 or PSLF89_852 or PSLF89_2318)	(KW89_RS11690 or KW89_RS13575 or KW89_RS06545)	(KW89_2343 or KW89_2707 or KW89_1301)
PS_DESAT_3	-	-	-	delta-9 desaturase	h_c + nadph_c + o2_c + pa180_c <=> 2.0 h2o_c + nadp_c + pa181_180_c	Glycerophospholipid Metabolism	True	-1000	1000	1	1	(PSLF89_RS12590 or PSLF89_RS01805 or PSLF89_RS08410)	(PSLF89_651 or PSLF89_852 or PSLF89_2318)	(KW89_RS11690 or KW89_RS13575 or KW89_RS06545)	(KW89_2343 or KW89_2707 or KW89_1301)
PS_DESAT_4	-	-	-	delta-9 desaturase	h_c + nadph_c + o2_c + pa181_180_c <=> 2.0 h2o_c + nadp_c + pa181_c	Glycerophospholipid Metabolism	True	-1000	1000	1	1	(PSLF89_RS12590 or PSLF89_RS01805 or PSLF89_RS08410)	(PSLF89_651 or PSLF89_852 or PSLF89_2318)	(KW89_RS11690 or KW89_RS13575 or KW89_RS06545)	(KW89_2343 or KW89_2707 or KW89_1301)
RNDR1	ADPREDUCT-RXN	MNXR84118	1.17.4.1	ribonucleoside-diphosphate reductase (ADP)	adp_c + trdrd_c --> dadp_c + h2o_c + trdox_c	Nucleotide Salvage Pathway	False	0	1000	1	1	(PSLF89_RS13540 and PSLF89_RS13545 and PSLF89_RS04970)	(PSLF89_451 and PSLF89_450 and PSLF89_1552)	(KW89_RS02220 and KW89_RS02215 and KW89_RS05065)	(KW89_432 and KW89_431 and KW89_995)
RNDR2	GDPREDUCT-RXN	MNXR84120	1.17.4.1	ribonucleoside-diphosphate reductase (GDP)	gdp_c + trdrd_c --> dgdp_c + h2o_c + trdox_c	Nucleotide Salvage Pathway	False	0	1000	1	1	(PSLF89_RS13540 and PSLF89_RS13545 and PSLF89_RS04970)	(PSLF89_451 and PSLF89_450 and PSLF89_1552)	(KW89_RS02220 and KW89_RS02215 and KW89_RS05065)	(KW89_432 and KW89_431 and KW89_995)
RNDR3	CDPREDUCT-RXN	MNXR84122	1.17.4.1	ribonucleoside-diphosphate reductase (CDP)	cdp_c + trdrd_c --> dcdp_c + h2o_c + trdox_c	Nucleotide Salvage Pathway	False	0	1000	1	1	(PSLF89_RS13540 and PSLF89_RS13545 and PSLF89_RS04970)	(PSLF89_451 and PSLF89_450 and PSLF89_1552)	(KW89_RS02220 and KW89_RS02215 and KW89_RS05065)	(KW89_432 and KW89_431 and KW89_995)
RNDR4	UDPREDUCT-RXN	MNXR84124	1.17.4.1	ribonucleoside-diphosphate reductase (UDP)	trdrd_c + udp_c --> dudp_c + h2o_c + trdox_c	Nucleotide Salvage Pathway	False	0	1000	1	1	(PSLF89_RS13540 and PSLF89_RS13545 and PSLF89_RS04970)	(PSLF89_451 and PSLF89_450 and PSLF89_1552)	(KW89_RS02220 and KW89_RS02215 and KW89_RS05065)	(KW89_432 and KW89_431 and KW89_995)
MLTGY1pp	-	MNXR69464	-	murein lytic transglycosylase (murein4p4p) (periplasm)	murein4p4p_p --> 2.0 anhgm4p_p	Murein Recycling	False	0	1000	1	1	(PSLF89_RS13715 or PSLF89_RS08235)	(PSLF89_414 or PSLF89_2283)	(KW89_RS02035 or KW89_RS06725)	(KW89_395 or KW89_1336)
MLTGY2pp	-	MNXR69465	-	murein lytic transglycosylase (murein4p3p) (periplasm)	murein4p3p_p --> anhgm3p_p + anhgm4p_p	Murein Recycling	False	0	1000	1	1	(PSLF89_RS13715 or PSLF89_RS08235)	(PSLF89_414 or PSLF89_2283)	(KW89_RS02035 or KW89_RS06725)	(KW89_395 or KW89_1336)
MLTGY3pp	-	MNXR69466	-	murein lytic transglycosylase (murein3p3p) (periplasm)	murein3p3p_p --> 2.0 anhgm3p_p	Murein Recycling	False	0	1000	1	1	(PSLF89_RS13715 or PSLF89_RS08235)	(PSLF89_414 or PSLF89_2283)	(KW89_RS02035 or KW89_RS06725)	(KW89_395 or KW89_1336)
MLTGY4pp	-	MNXR69467	-	murein lytic transglycosylase (murein4px4p4p) (periplasm)	murein4px4p4p_p --> anhgm4p_p + murein4px4p_p	Murein Recycling	False	0	1000	1	1	(PSLF89_RS13715 or PSLF89_RS08235)	(PSLF89_414 or PSLF89_2283)	(KW89_RS02035 or KW89_RS06725)	(KW89_395 or KW89_1336)
MPTG	-	MNXR69483	-	murein polymerizing transglycosylase	2.0 uaagmda_c --> 2.0 h_c + murein5p5p_p + 2.0 udcpdp_c	Murein Biosynthesis	False	0	1000	1	1	(PSLF89_RS14355 and PSLF89_RS02445) or (PSLF89_RS15030 and PSLF89_RS02445)	(PSLF89_287 and PSLF89_985) or (PSLF89_143 and PSLF89_985)	((KW89_RS00745 or KW89_RS01370) and KW89_RS02260)	((KW89_146 or KW89_265) and KW89_440)
MPTG2	-	MNXR83417	-	murein polymerizing transglycosylase 2 (three linked units)	murein5p5p_p + uaagmda_c --> h_c + murein5p5p5p_p + udcpdp_c	Murein Biosynthesis	False	0	1000	1	1	(PSLF89_RS14355 and PSLF89_RS02445) or (PSLF89_RS15030 and PSLF89_RS02445)	(PSLF89_287 and PSLF89_985) or (PSLF89_143 and PSLF89_985)	((KW89_RS00745 or KW89_RS01370) and KW89_RS02260)	((KW89_146 or KW89_265) and KW89_440)
MCTP1Bpp	-	MNXR69416	-	murein crosslinking transpeptidase 1B:(A2pm->A2pm) (periplasm)	murein5p5p_p --> alaala_p + murein5px3p_p	Murein Biosynthesis	False	0	1000	1	1	(PSLF89_RS14355 or PSLF89_RS15030)	(PSLF89_287 or PSLF89_143)	(KW89_RS01370 or KW89_RS00745)	(KW89_265 or KW89_146)
PHBS_syn	RXN1-42	MNXR83660	-	PHB synthase	3hbcoa__R_c + phbg_c --> PHB_c + coa_c	PHB metabolism	False	0	1000	1	1	(PSLF89_RS14395 or PSLF89_RS11880)	(PSLF89_279 or PSLF89_3075)	(KW89_RS01330 or KW89_RS03390)	(KW89_257 or KW89_664)
NADH16pp	NADH-DEHYDROG-A-RXN	MNXR83429	1.6.5.3	NADH dehydrogenase (ubiquinone-8 & 3 protons) (periplasm)	4.0 h_c + nadh_c + q8_c --> 3.0 h_p + nad_c + q8h2_c	Oxidative Phosphorylation	False	0	1000	1	1	(PSLF89_RS14480 and PSLF89_RS14475 and PSLF89_RS14470 and PSLF89_RS14445 and PSLF89_RS14450 and PSLF89_RS14490 and PSLF89_RS14485 and PSLF89_RS14455 and PSLF89_RS14510 and PSLF89_RS14505 and PSLF89_RS14500 and PSLF89_RS14495 and PSLF89_RS14465 and PSLF89_RS14460)	(PSLF89_262 and PSLF89_263 and PSLF89_264 and PSLF89_269 and PSLF89_268 and PSLF89_260 and PSLF89_261 and PSLF89_267 and PSLF89_256 and PSLF89_257 and PSLF89_258 and PSLF89_259 and PSLF89_265 and PSLF89_266)	(KW89_RS01245 and KW89_RS01250 and KW89_RS01255 and KW89_RS01280 and KW89_RS01275 and KW89_RS01235 and KW89_RS01240 and KW89_RS01270 and KW89_RS01215 and KW89_RS01220 and KW89_RS01225 and KW89_RS01230 and KW89_RS01260 and KW89_RS01265)	(KW89_241 and KW89_242 and KW89_243 and KW89_248 and KW89_247 and KW89_239 and KW89_240 and KW89_246 and KW89_235 and KW89_236 and KW89_237 and KW89_238 and KW89_244 and KW89_245)
SHKK	SHIKIMATE-KINASE-RXN	MNXR4842	2.7.1.71	shikimate kinase	atp_c + skm_c --> adp_c + h_c + skm5p_c	Tyrosine, Tryptophan, and Phenylalanine Metabolism	False	0	1000	1	1	(PSLF89_RS14995 or PSLF89_RS09855)	(PSLF89_152 or PSLF89_2640)	(KW89_RS00780 or KW89_RS05925)	(KW89_153 or KW89_1175)
TRPS1	TRYPSYN-RXN	MNXR7565	4.2.1.20	tryptophan synthase (indoleglycerol phosphate)	3ig3p_c + ser__L_c --> g3p_c + h2o_c + trp__L_c	Tyrosine, Tryptophan, and Phenylalanine Metabolism	False	0	1000	1	1	(PSLF89_RS15185 and PSLF89_RS15190)	(PSLF89_108 and PSLF89_107)	(KW89_RS00575 and KW89_RS00570)	(KW89_112 and KW89_111)
TRPS2	RXN0-2382	MNXR5140	4.2.1.20	tryptophan synthase (indole)	indole_c + ser__L_c --> h2o_c + trp__L_c	Tyrosine, Tryptophan, and Phenylalanine Metabolism	False	0	1000	1	1	(PSLF89_RS15185 and PSLF89_RS15190)	(PSLF89_108 and PSLF89_107)	(KW89_RS00575 and KW89_RS00570)	(KW89_112 and KW89_111)
TRPS3	RXN0-2381	MNXR9546	4.2.1.20	tryptophan synthase (indoleglycerol phosphate)	3ig3p_c --> g3p_c + indole_c	Tyrosine, Tryptophan, and Phenylalanine Metabolism	False	0	1000	1	1	(PSLF89_RS15185 and PSLF89_RS15190)	(PSLF89_108 and PSLF89_107)	(KW89_RS00575 and KW89_RS00570)	(KW89_112 and KW89_111)
GLYTRS	GLYCINE--TRNA-LIGASE-RXN	MNXR83043	6.1.1.14	Glycyl-tRNA synthetase	atp_c + gly_c + trnagly_c --> amp_c + glytrna_c + ppi_c	tRNA Charging	False	0	1000	1	1	(PSLF89_RS15320 and PSLF89_RS15315)	(PSLF89_82 and PSLF89_83)	(KW89_RS00410 and KW89_RS00415)	(KW89_83 and KW89_84)
MCTP1App	-	MNXR69415	-	murein crosslinking transpeptidase 1A:(A2pm->D-ala) (periplasm)	murein5p5p_p --> ala__D_p + murein5px4p_p	Murein Biosynthesis	False	0	1000	1	1	(PSLF89_RS15660 or PSLF89_RS15030 or PSLF89_RS14355)	(PSLF89_10 or PSLF89_143 or PSLF89_287)	(KW89_RS15370 or KW89_RS00745 or KW89_RS01370 or KW89_RS02025)	(KW89_3061 or KW89_146 or KW89_265 or KW89_393)
MCTP2App	-	MNXR83289	-	murein crosslinking transpeptidase 1A:(A2pm->D-ala) (periplasm)	murein5p5p5p_p --> 2.0 ala__D_p + murein5px4px4p_p	Murein Biosynthesis	False	0	1000	1	1	(PSLF89_RS15660 or PSLF89_RS15030 or PSLF89_RS14355)	(PSLF89_10 or PSLF89_143 or PSLF89_287)	(KW89_RS15370 or KW89_RS00745 or KW89_RS01370 or KW89_RS02025)	(KW89_3061 or KW89_146 or KW89_265 or KW89_393)
AGM3PA	-	MNXR68303	-	N-Acetyl-D-glucosamine(anhydrous)N-Acetylmuramyl-tripeptide amidase	anhgm3p_c + h2o_c --> LalaDgluMdap_c + anhgm_c	Murein Recycling	False	0	1000	1	1	(PSLF89_RS16295 or PSLF89_RS14535)	(PSLF89_1p119 or PSLF89_251)	(KW89_RS12905 or KW89_RS01190)	(KW89_2577 or KW89_231)
AGM4PA	RXN0-5225	MNXR68306	-	N-Acetyl-D-glucosamine(anhydrous)N-Acetylmuramyl-tetrapeptide amidase	anhgm4p_c + h2o_c --> LalaDgluMdapDala_c + anhgm_c	Murein Recycling	False	0	1000	1	1	(PSLF89_RS16295 or PSLF89_RS14535)	(PSLF89_1p119 or PSLF89_251)	(KW89_RS12905 or KW89_RS01190)	(KW89_2577 or KW89_231)
AM3PA	-	MNXR68346	-	anhydrous-N-Acetylmuramyl-tripeptide amidase	anhm3p_c + h2o_c --> LalaDgluMdap_c + anhm_c	Murein Recycling	False	0	1000	1	1	(PSLF89_RS16295 or PSLF89_RS14535)	(PSLF89_1p119 or PSLF89_251)	(KW89_RS12905 or KW89_RS01190)	(KW89_2577 or KW89_231)
AM4PA	-	MNXR81668	-	anhydrous-N-Acetylmuramyl-tetrapeptide amidase	anhm4p_c + h2o_c --> LalaDgluMdapDala_c + anhm_c	Murein Recycling	False	0	1000	1	1	(PSLF89_RS16295 or PSLF89_RS14535)	(PSLF89_1p119 or PSLF89_251)	(KW89_RS12905 or KW89_RS01190)	(KW89_2577 or KW89_231)
ATPS4rpp	ATPSYN-RXN	MNXR81785	3.6.3.14	ATP synthase (four protons for one ATP) (periplasm)	adp_c + 4.0 h_p + pi_c <=> atp_c + h2o_c + 3.0 h_c	Oxidative Phosphorylation	True	-1000	1000	1	1	PSLF89_RS00085 and PSLF89_RS00080 and PSLF89_RS00075 and PSLF89_RS00070 and PSLF89_RS00065 and PSLF89_RS00060 and PSLF89_RS00055 and PSLF89_RS00050	PSLF89_3379 and PSLF89_3380 and PSLF89_3381 and PSLF89_3382 and PSLF89_3383 and PSLF89_3384 and PSLF89_3385 and PSLF89_3386	(KW89_RS00085 and KW89_RS00080 and KW89_RS00075 and KW89_RS00070 and KW89_RS00065 and KW89_RS00060 and KW89_RS00055 and KW89_RS00050)	(KW89_18 and KW89_17 and KW89_16 and KW89_15 and KW89_14 and KW89_13 and KW89_12 and KW89_11)
G1PACT	2.3.1.157-RXN	MNXR2417	2.3.1.157	glucosamine-1-phosphate N-acetyltransferase	accoa_c + gam1p_c --> acgam1p_c + coa_c + h_c	Cell Envelope Biosynthesis	False	0	1000	1	1	PSLF89_RS00090	PSLF89_3378	KW89_RS00090	KW89_19
UAGDP	NAG1P-URIDYLTRANS-RXN	MNXR70013	2.7.7.23	UDP-N-acetylglucosamine diphosphorylase	acgam1p_c + h_c + utp_c --> ppi_c + uacgam_c	Cell Envelope Biosynthesis	False	0	1000	1	1	PSLF89_RS00090	PSLF89_3378	KW89_RS00090	KW89_19
GF6PTA	L-GLN-FRUCT-6-P-AMINOTRANS-RXN	MNXR79233	2.6.1.16	glutamine-fructose-6-phosphate transaminase	f6p_c + gln__L_c --> gam6p_c + glu__L_c	Cell Envelope Biosynthesis	False	0	1000	1	1	PSLF89_RS00095	PSLF89_3377	KW89_RS00095	KW89_20
HEMEOS	HEMEOSYN-RXN	MNXR83103	2.5.1.-	Heme O synthase	frdp_c + h2o_c + pheme_c --> hemeO_c + ppi_c	Cofactor and Prosthetic Group Biosynthesis	False	0	1000	1	1	PSLF89_RS00235	PSLF89_3351	KW89_RS00200	KW89_42
CPPPGO2	HEMN-RXN	MNXR1273	1.3.99.22	Oxygen Independent coproporphyrinogen-III oxidase	2.0 amet_c + cpppg3_c --> 2.0 co2_c + 2.0 dad_5_c + 2.0 met__L_c + pppg9_c	Cofactor and Prosthetic Group Biosynthesis	False	0	1000	1	1	PSLF89_RS00360	PSLF89_3322	KW89_RS15105	KW89_3008
NTPP10	RXN0-1602	MNXR69562	3.6.1.66	Nucleoside triphosphate pyrophosphorylase (ditp)	ditp_c + h2o_c --> dimp_c + h_c + ppi_c	Nucleotide Salvage Pathway	False	0	1000	1	1	PSLF89_RS00365	PSLF89_3321	KW89_RS15100	KW89_3007
NTPP11	RXN0-1603	MNXR3896	3.6.1.66	Nucleoside triphosphate pyrophosphorylase (xtp)	h2o_c + xtp_c --> h_c + ppi_c + xmp_c	Nucleotide Salvage Pathway	False	0	1000	1	1	PSLF89_RS00365	PSLF89_3321	KW89_RS15100	KW89_3007
NTPP9	RXN0-6382	MNXR3904	3.6.1.8	Nucleoside triphosphate pyrophosphorylase (itp)	h2o_c + itp_c --> h_c + imp_c + ppi_c	Nucleotide Salvage Pathway	False	0	1000	1	1	PSLF89_RS00365	PSLF89_3321	KW89_RS15100	KW89_3007
AIRC3	RXN0-743	MNXR81637	5.4.99.18	phosphoribosylaminoimidazole carboxylase (mutase rxn)	5aizc_c <=> 5caiz_c	Purine and Pyrimidine Biosynthesis	True	-1000	1000	1	1	PSLF89_RS00370	PSLF89_3320	KW89_RS15095	KW89_3006
AIRC2	RXN0-742	MNXR590	6.3.4.18	phosphoribosylaminoimidazole carboxylase	air_c + atp_c + hco3_c --> 5caiz_c + adp_c + h_c + pi_c	Purine and Pyrimidine Biosynthesis	False	0	1000	1	1	PSLF89_RS00375	PSLF89_3319	KW89_RS15090	KW89_3005
SHK3Dr	SHIKIMATE-5-DEHYDROGENASE-RXN	MNXR55917	1.1.1.282	shikimate dehydrogenase	3dhsk_c + h_c + nadph_c <=> nadp_c + skm_c	Tyrosine, Tryptophan, and Phenylalanine Metabolism	True	-1000	1000	1	1	PSLF89_RS00385	PSLF89_3317	KW89_RS15080	KW89_3003
P5CR	PYRROLINECARBREDUCT-RXN	MNXR7299	1.5.1.2	pyrroline-5-carboxylate reductase	1pyr5c_c + 2.0 h_c + nadph_c --> nadp_c + pro__L_c	Arginine and Proline Metabolism	False	0	1000	1	1	PSLF89_RS00425	PSLF89_3309	KW89_RS15040	KW89_2995
UPPDC1	UROGENDECARBOX-RXN	MNXR5288	4.1.1.37	uroporphyrinogen decarboxylase (uroporphyrinogen III)	4.0 h_c + uppg3_c --> 4.0 co2_c + cpppg3_c	Cofactor and Prosthetic Group Biosynthesis	False	0	1000	1	1	PSLF89_RS00440	PSLF89_3305	KW89_RS15015	KW89_2990
ME1	1.1.1.39-RXN	MNXR3470	1.1.1.39	malic enzyme (NAD)	mal__L_c + nad_c --> co2_c + nadh_c + pyr_c	Anaplerotic Reactions	False	0	1000	1	1	PSLF89_RS00445	PSLF89_3304	KW89_RS15010	KW89_2989
GLYOX	GLYOXII-RXN	MNXR83039	-	hydroxyacylglutathione hydrolase	h2o_c + lgt__S_c --> gthrd_c + h_c + lac__D_c	Methylglyoxal Metabolism	False	0	1000	1	1	PSLF89_RS00455	PSLF89_3302	KW89_RS15000	KW89_2987
ATHRDHr	RXN-16000	MNXR68421	1.1.1.381	L-allo-threonine dehydrogenase	athr__L_c + nadp_c <=> 2aobut_c + h_c + nadph_c	Threonine and Lysine Metabolism	True	-1000	1000	1	1	PSLF89_RS00465	PSLF89_3298	KW89_RS14965	KW89_2980
DSERDHr	-	MNXR68763	-	D-serine dehydrogenase	nadp_c + ser__D_c <=> 2amsa_c + h_c + nadph_c	Glycine and Serine Metabolism	True	-1000	1000	1	1	PSLF89_RS00465	PSLF89_3298	KW89_RS14965	KW89_2980
LSERDHr	RXN0-2201	MNXR69383	1.1.1.276	L-serine dehydrogenase	nadp_c + ser__L_c <=> 2amsa_c + h_c + nadph_c	Glycine and Serine Metabolism	True	-1000	1000	1	1	PSLF89_RS00465	PSLF89_3298	KW89_RS14965	KW89_2980
MSAR	RXN-8974	MNXR8993	1.1.1.298	malonic semialdehyde reductase	h_c + msa_c + nadph_c --> 3hpp_c + nadp_c	Nucleotide Salvage Pathway	False	0	1000	1	1	PSLF89_RS00465	PSLF89_3298	KW89_RS14965	KW89_2980
G1PTT	DTDPGLUCOSEPP-RXN	MNXR69063	2.7.7.24	glucose-1-phosphate thymidylyltransferase	dttp_c + g1p_c + h_c --> dtdpglu_c + ppi_c	Cell Envelope Biosynthesis	False	0	1000	1	1	PSLF89_RS00510	PSLF89_3291	KW89_RS14920	KW89_2970
TDPGDH	DTDPGLUCDEHYDRAT-RXN	MNXR5009	4.2.1.46	dTDPglucose 4,6-dehydratase	dtdpglu_c --> dtdp4d6dg_c + h2o_c	Cell Envelope Biosynthesis	False	0	1000	1	1	PSLF89_RS00515	PSLF89_3290	KW89_RS14915	KW89_2969
G3PCT	2.7.7.39-RXN	MNXR69072	2.7.7.39	glycerol-3-phosphate cytidylyltransferase	ctp_c + glyc3p_c + h_c --> cdpglyc_c + ppi_c	Cell Envelope Biosynthesis	False	0	1000	1	1	PSLF89_RS00520	PSLF89_03575	KW89_RS14910	KW89_2968
MAN1PT	2.7.7.13-RXN	MNXR3412	2.7.7.13	R_mannose_1_phosphate_guanylyltransferase	gtp_c + h_c + man1p_c --> gdpmann_c + ppi_c	Cell Envelope Biosynthesis	False	0	1000	1	1	PSLF89_RS00560	PSLF89_3281	KW89_RS14870	KW89_2960
MAN1PT2	MANNPGUANYLTRANGDP-RXN	MNXR69400	2.7.7.22	mannose-1-phosphate guanylyltransferase (GDP)	gdp_c + h_c + man1p_c --> gdpmann_c + pi_c	Cell Envelope Biosynthesis	False	0	1000	1	1	PSLF89_RS00560	PSLF89_3281	KW89_RS14870	KW89_2960
26DAHtex	-	MNXR47	-	meso-2,6-Diaminoheptanedioate transport via diffusion (extracellular to periplasm)	26dap__M_e <=> 26dap__M_p	Transport, Outer Membrane Porin	True	-1000	1000	1	1	PSLF89_RS00575	PSLF89_3278	KW89_RS14855	KW89_2957
3HPPtex	TRANS-RXN0-465	MNXR81367	-	3-hydroxypropionate transport via diffusion (extracellular to periplasm)	3hpp_e <=> 3hpp_p	Transport, Outer Membrane Porin	True	-1000	1000	1	1	PSLF89_RS00575	PSLF89_3278	KW89_RS14855	KW89_2957
3PEPTtex	-	MNXR68201	-	LalaDgluMdap (tripeptide) transport via diffusion (extracellular to periplasm)	LalaDgluMdap_e <=> LalaDgluMdap_p	Transport, Outer Membrane Porin	True	-1000	1000	1	1	PSLF89_RS00575	PSLF89_3278	KW89_RS14855	KW89_2957
4PEPTtex	-	MNXR68219	-	LalaDgluMdapDala (pentapeptide) transport via diffusion (extracellular to periplasm)	LalaDgluMdapDala_e <=> LalaDgluMdapDala_p	Transport, Outer Membrane Porin	True	-1000	1000	1	1	PSLF89_RS00575	PSLF89_3278	KW89_RS14855	KW89_2957
5MTRtex	TRANS-RXN0-461	MNXR81423	-	5-Methylthio-D-ribose transport via proton diffusion (extracellular to periplasm)	5mtr_e <=> 5mtr_p	Transport, Outer Membrane Porin	True	-1000	1000	1	1	PSLF89_RS00575	PSLF89_3278	KW89_RS14855	KW89_2957
ABUTtex	-	MNXR224	-	4-aminobutyrate transport via diffusion (extracellular to periplasm)	4abut_e <=> 4abut_p	Transport, Outer Membrane Porin	True	-1000	1000	1	1	PSLF89_RS00575	PSLF89_3278	KW89_RS14855	KW89_2957
ACALDtex	-	MNXR354	-	acetaldehyde transport via diffusion (extracellular to periplasm)	acald_e <=> acald_p	Transport, Outer Membrane Porin	True	-1000	1000	1	1	PSLF89_RS00575	PSLF89_3278	KW89_RS14855	KW89_2957
ACGAL1Ptex	-	MNXR366	-	N-acetyl-D-galactosamine 1-phosphate transport via diffusion (extracellular to periplasm)	acgal1p_e <=> acgal1p_p	Transport, Outer Membrane Porin	True	-1000	1000	1	1	PSLF89_RS00575	PSLF89_3278	KW89_RS14855	KW89_2957
ACGALtex	-	MNXR371	-	N-acetyl-D-galactosamine transport via diffusion (extracellular to periplasm)	acgal_e <=> acgal_p	Transport, Outer Membrane Porin	True	-1000	1000	1	1	PSLF89_RS00575	PSLF89_3278	KW89_RS14855	KW89_2957
ACGAM1Ptex	-	MNXR68254	-	N-acetyl-D-glucosamine 1-phosphate transport via diffusion (extracellular to periplasm)	acgam1p_e <=> acgam1p_p	Transport, Outer Membrane Porin	True	-1000	1000	1	1	PSLF89_RS00575	PSLF89_3278	KW89_RS14855	KW89_2957
ACGAtex	-	MNXR379	-	N-Acetyl-D-glucosamine transport via diffusion (extracellular to periplasm)	acgam_e <=> acgam_p	Transport, Outer Membrane Porin	True	-1000	1000	1	1	PSLF89_RS00575	PSLF89_3278	KW89_RS14855	KW89_2957
ACtex	RXN0-1981	MNXR465	-	Acetate transport via diffusion (extracellular to periplasm)	ac_e <=> ac_p	Transport, Outer Membrane Porin	True	-1000	1000	1	1	PSLF89_RS00575	PSLF89_3278	KW89_RS14855	KW89_2957
ADEtex	TRANS-RXN0-577	MNXR474	-	adenine transport via diffusion (extracellular to periplasm)	ade_e <=> ade_p	Transport, Outer Membrane Porin	True	-1000	1000	1	1	PSLF89_RS00575	PSLF89_3278	KW89_RS14855	KW89_2957
AGMtex	-	MNXR560	-	agmatine transport via diffusion (extracellular to periplasm)	agm_e <=> agm_p	Transport, Outer Membrane Porin	True	-1000	1000	1	1	PSLF89_RS00575	PSLF89_3278	KW89_RS14855	KW89_2957
ALAALAtex	-	MNXR615	-	D-alanyl-D-alanine (DalaDala) transport via diffusion (extracellular to periplasm)	alaala_e <=> alaala_p	Transport, Outer Membrane Porin	True	-1000	1000	1	1	PSLF89_RS00575	PSLF89_3278	KW89_RS14855	KW89_2957
ALAtex	TRANS-RXN0-469	MNXR639	-	L-alanine transport via diffusion (extracellular to periplasm)	ala__L_e <=> ala__L_p	Transport, Outer Membrane Porin	True	-1000	1000	1	1	PSLF89_RS00575	PSLF89_3278	KW89_RS14855	KW89_2957
ANHGMtex	-	MNXR725	-	GlcNAc-anhMurNAc transport via diffusion (extracellular to periplasm)	anhgm_e <=> anhgm_p	Transport, Outer Membrane Porin	True	-1000	1000	1	1	PSLF89_RS00575	PSLF89_3278	KW89_RS14855	KW89_2957
ARGtex	RXN66-448	MNXR788	-	L-arginine transport via diffusion (extracellular to periplasm)	arg__L_e <=> arg__L_p	Transport, Outer Membrane Porin	True	-1000	1000	1	1	PSLF89_RS00575	PSLF89_3278	KW89_RS14855	KW89_2957
ASNtex	-	MNXR852	-	L-asparagine transport via diffusion (extracellular to periplasm)	asn__L_e <=> asn__L_p	Transport, Outer Membrane Porin	True	-1000	1000	1	1	PSLF89_RS00575	PSLF89_3278	KW89_RS14855	KW89_2957
ASO3tex	TRANS-RXN0-551	MNXR854	-	arsenite transport via diffusion (extracellular to periplasm)	aso3_e <=> aso3_p	Transport, Outer Membrane Porin	True	-1000	1000	1	1	PSLF89_RS00575	PSLF89_3278	KW89_RS14855	KW89_2957
ASPtex	TRANS-RXN0-554	MNXR877	-	L-aspartate transport via diffusion (extracellular to periplasm)	asp__L_e <=> asp__L_p	Transport, Outer Membrane Porin	True	-1000	1000	1	1	PSLF89_RS00575	PSLF89_3278	KW89_RS14855	KW89_2957
BTNtex	TRANS-RXN0-240	MNXR974	-	Biotin transport via diffusion (extracellular to periplasm)	btn_e <=> btn_p	Transport, Outer Membrane Porin	True	-1000	1000	1	1	PSLF89_RS00575	PSLF89_3278	KW89_RS14855	KW89_2957
CA2tex	TRANS-RXN-144	MNXR1037	-	calcium (Ca+2) transport via diffusion (extracellular to periplasm)	ca2_e <=> ca2_p	Transport, Outer Membrane Porin	True	-1000	1000	1	1	PSLF89_RS00575	PSLF89_3278	KW89_RS14855	KW89_2957
CGLYtex	-	MNXR1132	-	L-Cysteinylglycine transport via diffusion (extracellular to periplasm)	cgly_e <=> cgly_p	Transport, Outer Membrane Porin	True	-1000	1000	1	1	PSLF89_RS00575	PSLF89_3278	KW89_RS14855	KW89_2957
CITtex	-	MNXR1183	-	citrate transport via diffusion (extracellular to periplasm)	cit_e <=> cit_p	Transport, Outer Membrane Porin	True	-1000	1000	1	1	PSLF89_RS00575	PSLF89_3278	KW89_RS14855	KW89_2957
CLtex	TRANS-RXN-139	MNXR1218	-	chloride (Cl-1) transport via diffusion (extracellular to periplasm)	cl_e <=> cl_p	Transport, Outer Membrane Porin	True	-1000	1000	1	1	PSLF89_RS00575	PSLF89_3278	KW89_RS14855	KW89_2957
CMtex	-	MNXR82013	-	Chloramphenicol transport via diffusion (extracellular to periplasm)	cm_e <=> cm_p	Transport, Outer Membrane Porin	True	-1000	1000	1	1	PSLF89_RS00575	PSLF89_3278	KW89_RS14855	KW89_2957
CO2tex	TRANS-RXN0-545	MNXR1225	-	CO2 transport via diffusion (extracellular to periplasm)	co2_e <=> co2_p	Transport, Outer Membrane Porin	True	-1000	1000	1	1	PSLF89_RS00575	PSLF89_3278	KW89_RS14855	KW89_2957
COBALT2tex	TRANS-RXN-141A	MNXR82021	-	cobalt (Co+2) transport via diffusion (extracellular to periplasm)	cobalt2_e <=> cobalt2_p	Transport, Outer Membrane Porin	True	-1000	1000	1	1	PSLF89_RS00575	PSLF89_3278	KW89_RS14855	KW89_2957
CU2tex	RXN0-14	MNXR25169	-	copper (Cu+2) transport via diffusion (extracellular to periplasm)	cu2_e <=> cu2_p	Transport, Outer Membrane Porin	True	-1000	1000	1	1	PSLF89_RS00575	PSLF89_3278	KW89_RS14855	KW89_2957
CYANtex	-	MNXR1327	-	Cyanide transport via diffusion (extracellular to periplasm)	cyan_e <=> cyan_p	Transport, Outer Membrane Porin	True	-1000	1000	1	1	PSLF89_RS00575	PSLF89_3278	KW89_RS14855	KW89_2957
CYStex	RXN0-1924	MNXR1369	-	L-cysteine transport via diffusion (extracellular to periplasm)	cys__L_e <=> cys__L_p	Transport, Outer Membrane Porin	True	-1000	1000	1	1	PSLF89_RS00575	PSLF89_3278	KW89_RS14855	KW89_2957
CYTDtex	-	MNXR1378	-	cytidine transport via diffusion (extracellular to periplasm)	cytd_e <=> cytd_p	Transport, Outer Membrane Porin	True	-1000	1000	1	1	PSLF89_RS00575	PSLF89_3278	KW89_RS14855	KW89_2957
DALAtex	-	MNXR1425	-	D-Alanine transport via diffusion (extracellular to periplasm)	ala__D_e <=> ala__D_p	Transport, Outer Membrane Porin	True	-1000	1000	1	1	PSLF89_RS00575	PSLF89_3278	KW89_RS14855	KW89_2957
ETOHtex	TRANS-RXN0-546	MNXR1930	-	ethanol transport via diffusion (extracellular to periplasm)	etoh_e <=> etoh_p	Transport, Outer Membrane Porin	True	-1000	1000	1	1	PSLF89_RS00575	PSLF89_3278	KW89_RS14855	KW89_2957
FE2tex	TRANS-RXN-8	MNXR2212	-	iron (II) transport via diffusion (extracellular to periplasm)	fe2_e <=> fe2_p	Transport, Outer Membrane Porin	True	-1000	1000	1	1	PSLF89_RS00575	PSLF89_3278	KW89_RS14855	KW89_2957
FE3tex	-	MNXR2228	-	iron (III) transport via diffusion (extracellular to periplasm)	fe3_e <=> fe3_p	Transport, Outer Membrane Porin	True	-1000	1000	1	1	PSLF89_RS00575	PSLF89_3278	KW89_RS14855	KW89_2957
FUMtex	TRANS-RXN0-553	MNXR2346	-	Fumarate transport via diffusion (extracellular to periplasm)	fum_e <=> fum_p	Transport, Outer Membrane Porin	True	-1000	1000	1	1	PSLF89_RS00575	PSLF89_3278	KW89_RS14855	KW89_2957
FUSAtex	-	MNXR82537	-	Fusidic acid transport via diffusion (extracellular to periplasm)	fusa_e <=> fusa_p	Transport, Outer Membrane Porin	True	-1000	1000	1	1	PSLF89_RS00575	PSLF89_3278	KW89_RS14855	KW89_2957
GALtex	-	MNXR31517	-	D-galactose transport via diffusion (extracellular to periplasm)	gal_e <=> gal_p	Transport, Outer Membrane Porin	True	-1000	1000	1	1	PSLF89_RS00575	PSLF89_3278	KW89_RS14855	KW89_2957
GLCtex	-	MNXR2651	-	glucose transport via diffusion (extracellular to periplasm)	glc__D_e <=> glc__D_p	Transport, Outer Membrane Porin	True	-1000	1000	1	1	PSLF89_RS00575	PSLF89_3278	KW89_RS14855	KW89_2957
GLNtex	TRANS-RXN-233	MNXR2708	-	L-glutamine transport via diffusion (extracellular to periplasm)	gln__L_e <=> gln__L_p	Transport, Outer Membrane Porin	True	-1000	1000	1	1	PSLF89_RS00575	PSLF89_3278	KW89_RS14855	KW89_2957
GLUtex	TRANS-RXN-232	MNXR31619	-	L-glutamate transport via diffusion (extracellular to periplasm)	glu__L_e <=> glu__L_p	Transport, Outer Membrane Porin	True	-1000	1000	1	1	PSLF89_RS00575	PSLF89_3278	KW89_RS14855	KW89_2957
GLYALDtex	-	MNXR2741	-	Glyceraldehyde transport via diffusion (extracellular to periplasm)	glyald_e <=> glyald_p	Transport, Outer Membrane Porin	True	-1000	1000	1	1	PSLF89_RS00575	PSLF89_3278	KW89_RS14855	KW89_2957
GLYC3Ptex	-	MNXR2752	-	Glycerol-3-phosphate transport via diffusion (extracellular to periplasm)	glyc3p_e <=> glyc3p_p	Transport, Outer Membrane Porin	True	-1000	1000	1	1	PSLF89_RS00575	PSLF89_3278	KW89_RS14855	KW89_2957
GLYCtex	TRANS-RXN-131	MNXR69175	-	glycerol transport via diffusion (extracellular to periplasm)	glyc_e <=> glyc_p	Transport, Outer Membrane Porin	True	-1000	1000	1	1	PSLF89_RS00575	PSLF89_3278	KW89_RS14855	KW89_2957
GLYtex	TRANS-RXN0-537	MNXR2782	-	Glycine transport via diffusion (extracellular to periplasm)	gly_e <=> gly_p	Transport, Outer Membrane Porin	True	-1000	1000	1	1	PSLF89_RS00575	PSLF89_3278	KW89_RS14855	KW89_2957
GTHRDtex	-	MNXR82559	-	glutathione transport via diffusion (extracellular to periplasm)	gthrd_e <=> gthrd_p	Transport, Outer Membrane Porin	True	-1000	1000	1	1	PSLF89_RS00575	PSLF89_3278	KW89_RS14855	KW89_2957
H2O2tex	TRANS-RXN0-572	MNXR2864	-	hydrogen peroxide transport via diffusion (external)	h2o2_e <=> h2o2_p	Transport, Outer Membrane Porin	True	-1000	1000	1	1	PSLF89_RS00575	PSLF89_3278	KW89_RS14855	KW89_2957
H2Otex	TRANS-RXN-145	MNXR2865	-	H2O transport via diffusion (extracellular to periplasm)	h2o_e <=> h2o_p	Transport, Outer Membrane Porin	True	-1000	1000	1	1	PSLF89_RS00575	PSLF89_3278	KW89_RS14855	KW89_2957
H2Stex	-	MNXR31666	-	h2s transport via diffusion (extracellular to periplasm)	h2s_e <=> h2s_p	Transport, Outer Membrane Porin	True	-1000	1000	1	1	PSLF89_RS00575	PSLF89_3278	KW89_RS14855	KW89_2957
HG2tex	-	MNXR2958	-	mercury (Hg+2) transport via diffusion (extracellular to periplasm)	hg2_e <=> hg2_p	Transport, Outer Membrane Porin	True	-1000	1000	1	1	PSLF89_RS00575	PSLF89_3278	KW89_RS14855	KW89_2957
HIStex	-	MNXR2975	-	L-histidine transport via diffusion (extracellular to periplasm)	his__L_e <=> his__L_p	Transport, Outer Membrane Porin	True	-1000	1000	1	1	PSLF89_RS00575	PSLF89_3278	KW89_RS14855	KW89_2957
HOMtex	-	MNXR2996	-	L-homoserine transport via diffusion (extracellular to periplasm)	hom__L_e <=> hom__L_p	Transport, Outer Membrane Porin	True	-1000	1000	1	1	PSLF89_RS00575	PSLF89_3278	KW89_RS14855	KW89_2957
Htex	RXN-14452	MNXR3066	-	proton transport via diffusion (extracellular to periplasm)	h_e <=> h_p	Transport, Outer Membrane Porin	True	-1000	1000	1	1	PSLF89_RS00575	PSLF89_3278	KW89_RS14855	KW89_2957
HXAtex	-	MNXR3057	-	Hexanoate transport via diffusion (extracellular to periplasm)	hxa_e <=> hxa_p	Transport, Outer Membrane Porin	True	-1000	1000	1	1	PSLF89_RS00575	PSLF89_3278	KW89_RS14855	KW89_2957
HYXNtex	TRANS-RXN0-562	MNXR3056	-	Hypoxanthine transport via diffusion (extracellular to periplasm)	hxan_e <=> hxan_p	Transport, Outer Membrane Porin	True	-1000	1000	1	1	PSLF89_RS00575	PSLF89_3278	KW89_RS14855	KW89_2957
ILEtex	-	MNXR3097	-	L-isoleucine transport via diffusion (extracellular to periplasm)	ile__L_e <=> ile__L_p	Transport, Outer Membrane Porin	True	-1000	1000	1	1	PSLF89_RS00575	PSLF89_3278	KW89_RS14855	KW89_2957
INDOLEtex	TRANS-RXN0-563	MNXR3105	-	Indole transport via diffusion (extracellular to periplasm)	indole_e <=> indole_p	Transport, Outer Membrane Porin	True	-1000	1000	1	1	PSLF89_RS00575	PSLF89_3278	KW89_RS14855	KW89_2957
INSTtex	-	MNXR3114	-	inositol transport via diffusion (extracellular to periplasm)	inost_e <=> inost_p	Transport, Outer Membrane Porin	True	-1000	1000	1	1	PSLF89_RS00575	PSLF89_3278	KW89_RS14855	KW89_2957
Ktex	TRANS-RXN-143	MNXR3189	-	potassium transport via diffusion (extracellular to periplasm)	k_e <=> k_p	Transport, Outer Membrane Porin	True	-1000	1000	1	1	PSLF89_RS00575	PSLF89_3278	KW89_RS14855	KW89_2957
LEUtex	RXN66-447	MNXR3225	-	L-leucine transport via diffusion (extracellular to periplasm)	leu__L_e <=> leu__L_p	Transport, Outer Membrane Porin	True	-1000	1000	1	1	PSLF89_RS00575	PSLF89_3278	KW89_RS14855	KW89_2957
LYStex	TRANS-RXN0-569	MNXR3357	-	L-lysine transport via diffusion (extracellular to periplasm)	lys__L_e <=> lys__L_p	Transport, Outer Membrane Porin	True	-1000	1000	1	1	PSLF89_RS00575	PSLF89_3278	KW89_RS14855	KW89_2957
MALtex	TRANS-RXN-224	MNXR3410	-	Malate transport via diffusion (extracellular to periplasm)	mal__L_e <=> mal__L_p	Transport, Outer Membrane Porin	True	-1000	1000	1	1	PSLF89_RS00575	PSLF89_3278	KW89_RS14855	KW89_2957
MEOHtex	TRANS-RXN0-459	MNXR3482	-	Methanol transport via diffusion (extracellular to periplasm)	meoh_e <=> meoh_p	Transport, Outer Membrane Porin	True	-1000	1000	1	1	PSLF89_RS00575	PSLF89_3278	KW89_RS14855	KW89_2957
METtex	-	MNXR3506	-	L-methionine transport via diffusion (extracellular to periplasm)	met__L_e <=> met__L_p	Transport, Outer Membrane Porin	True	-1000	1000	1	1	PSLF89_RS00575	PSLF89_3278	KW89_RS14855	KW89_2957
MG2tex	TRANS-RXN-141	MNXR3516	-	magnesium (Mg+2) transport via diffusion (extracellular to periplasm)	mg2_e <=> mg2_p	Transport, Outer Membrane Porin	True	-1000	1000	1	1	PSLF89_RS00575	PSLF89_3278	KW89_RS14855	KW89_2957
MNtex	RXN0-16	MNXR69477	-	Manganese (Mn+2) transport via diffusion (extracellular to periplasm)	mn2_e <=> mn2_p	Transport, Outer Membrane Porin	True	-1000	1000	1	1	PSLF89_RS00575	PSLF89_3278	KW89_RS14855	KW89_2957
NAtex	TRANS-RXN-189	MNXR3782	-	sodium transport via diffusion (extracellular to periplasm)	na1_e <=> na1_p	Transport, Outer Membrane Porin	True	-1000	1000	1	1	PSLF89_RS00575	PSLF89_3278	KW89_RS14855	KW89_2957
NH4tex	-	MNXR82602	-	ammonia transport via diffusion (extracellular to periplasm)	nh4_e <=> nh4_p	Transport, Outer Membrane Porin	True	-1000	1000	1	1	PSLF89_RS00575	PSLF89_3278	KW89_RS14855	KW89_2957
NOtex	-	MNXR3855	-	nitric oxide transport via diffusion (extracellular to periplasm)	no_e <=> no_p	Transport, Outer Membrane Porin	True	-1000	1000	1	1	PSLF89_RS00575	PSLF89_3278	KW89_RS14855	KW89_2957
O2Stex	-	MNXR3930	-	superoxide anion transport via diffusion (extracellular to periplasm)	o2s_e <=> o2s_p	Transport, Outer Membrane Porin	True	-1000	1000	1	1	PSLF89_RS00575	PSLF89_3278	KW89_RS14855	KW89_2957
O2tex	TRANS-RXN0-474	MNXR3931	-	oxygen transport via diffusion (extracellular to periplasm)	o2_e <=> o2_p	Transport, Outer Membrane Porin	True	-1000	1000	1	1	PSLF89_RS00575	PSLF89_3278	KW89_RS14855	KW89_2957
OCTAtex	TRANS-RXN0-272	MNXR1983	-	Octanoate transport via diffusion (extracellular to periplasm)	octa_e <=> octa_p	Transport, Outer Membrane Porin	True	-1000	1000	1	1	PSLF89_RS00575	PSLF89_3278	KW89_RS14855	KW89_2957
OROTtex	-	MNXR3995	-	Orotate transport via diffusion (extracellular to periplasm)	orot_e <=> orot_p	Transport, Outer Membrane Porin	True	-1000	1000	1	1	PSLF89_RS00575	PSLF89_3278	KW89_RS14855	KW89_2957
PHEtex	RXN66-445	MNXR4248	-	L-phenylalanine transport via diffusion (extracellular to periplasm)	phe__L_e <=> phe__L_p	Transport, Outer Membrane Porin	True	-1000	1000	1	1	PSLF89_RS00575	PSLF89_3278	KW89_RS14855	KW89_2957
PItex	TRANS-RXN0-470	MNXR4294	-	phosphate transport via diffusion (extracellular to periplasm)	pi_e <=> pi_p	Transport, Outer Membrane Porin	True	-1000	1000	1	1	PSLF89_RS00575	PSLF89_3278	KW89_RS14855	KW89_2957
PNTOtex	-	MNXR4366	-	Pantothenate transport via diffusion (extracellular to periplasm)	pnto__R_e <=> pnto__R_p	Transport, Outer Membrane Porin	True	-1000	1000	1	1	PSLF89_RS00575	PSLF89_3278	KW89_RS14855	KW89_2957
PROtex	-	MNXR4457	-	L-proline transport via diffusion (extracellular to periplasm)	pro__L_e <=> pro__L_p	Transport, Outer Membrane Porin	True	-1000	1000	1	1	PSLF89_RS00575	PSLF89_3278	KW89_RS14855	KW89_2957
PYDAMtex	TRANS-RXN0-213	MNXR4535	-	pyridoxamine transport via diffusion (extracellular)	pydam_e <=> pydam_p	Transport, Outer Membrane Porin	True	-1000	1000	1	1	PSLF89_RS00575	PSLF89_3278	KW89_RS14855	KW89_2957
PYDXNtex	TRANS-RXN0-205	MNXR4541	-	pyridoxine transport via diffusion (extracellular)	pydxn_e <=> pydxn_p	Transport, Outer Membrane Porin	True	-1000	1000	1	1	PSLF89_RS00575	PSLF89_3278	KW89_RS14855	KW89_2957
PYDXtex	TRANS-RXN0-214	MNXR4544	-	pyridoxal transport via diffusion (extracellular)	pydx_e <=> pydx_p	Transport, Outer Membrane Porin	True	-1000	1000	1	1	PSLF89_RS00575	PSLF89_3278	KW89_RS14855	KW89_2957
PYRtex	TRANS-RXN0-506	MNXR4553	-	pyruvate transport via diffusion (extracellular to periplasm)	pyr_e <=> pyr_p	Transport, Outer Membrane Porin	True	-1000	1000	1	1	PSLF89_RS00575	PSLF89_3278	KW89_RS14855	KW89_2957
SERtex	-	MNXR4825	-	L-serine transport via diffusion (extracellular to periplasm)	ser__L_e <=> ser__L_p	Transport, Outer Membrane Porin	True	-1000	1000	1	1	PSLF89_RS00575	PSLF89_3278	KW89_RS14855	KW89_2957
SO2tex	-	MNXR4864	-	SO2 transport via diffusion (extracellular to periplasm)	so2_e <=> so2_p	Transport, Outer Membrane Porin	True	-1000	1000	1	1	PSLF89_RS00575	PSLF89_3278	KW89_RS14855	KW89_2957
SO3tex	-	MNXR69908	-	sulfite transport via diffusion (extracellular to periplasm)	so3_e <=> so3_p	Transport, Outer Membrane Porin	True	-1000	1000	1	1	PSLF89_RS00575	PSLF89_3278	KW89_RS14855	KW89_2957
SO4tex	-	MNXR4873	-	sulfate transport via diffusion (extracellular to periplasm)	so4_e <=> so4_p	Transport, Outer Membrane Porin	True	-1000	1000	1	1	PSLF89_RS00575	PSLF89_3278	KW89_RS14855	KW89_2957
SUCCtex	TRANS-RXN0-552	MNXR4953	-	succinate transport via diffusion (extracellular to periplasm)	succ_e <=> succ_p	Transport, Outer Membrane Porin	True	-1000	1000	1	1	PSLF89_RS00575	PSLF89_3278	KW89_RS14855	KW89_2957
THMDtex	-	MNXR5045	-	thymidine transport via diffusion (extracellular to periplasm)	thymd_e <=> thymd_p	Transport, Outer Membrane Porin	True	-1000	1000	1	1	PSLF89_RS00575	PSLF89_3278	KW89_RS14855	KW89_2957
THRtex	-	MNXR5069	-	L-threonine transport via diffusion (extracellular to periplasm)	thr__L_e <=> thr__L_p	Transport, Outer Membrane Porin	True	-1000	1000	1	1	PSLF89_RS00575	PSLF89_3278	KW89_RS14855	KW89_2957
TRPtex	RXN66-449	MNXR5144	-	L-tryptophan transport via diffusion (extracellular to periplasm)	trp__L_e <=> trp__L_p	Transport, Outer Membrane Porin	True	-1000	1000	1	1	PSLF89_RS00575	PSLF89_3278	KW89_RS14855	KW89_2957
TSULtex	-	MNXR5158	-	thiosulfate transport via diffusion (extracellular to periplasm)	tsul_e <=> tsul_p	Transport, Outer Membrane Porin	True	-1000	1000	1	1	PSLF89_RS00575	PSLF89_3278	KW89_RS14855	KW89_2957
TYRtex	RXN66-446	MNXR5179	-	L-tyrosine transport via diffusion (extracellular to periplasm)	tyr__L_e <=> tyr__L_p	Transport, Outer Membrane Porin	True	-1000	1000	1	1	PSLF89_RS00575	PSLF89_3278	KW89_RS14855	KW89_2957
UREAtex	-	MNXR5300	-	Urea transport via diffusion (extracellular to periplasm)	urea_e <=> urea_p	Transport, Outer Membrane Porin	True	-1000	1000	1	1	PSLF89_RS00575	PSLF89_3278	KW89_RS14855	KW89_2957
VALtex	TRANS-RXN0-269	MNXR5325	-	L-valine transport via diffusion (extracellular to periplasm)	val__L_e <=> val__L_p	Transport, Outer Membrane Porin	True	-1000	1000	1	1	PSLF89_RS00575	PSLF89_3278	KW89_RS14855	KW89_2957
Zn2tex	RXN0-12	MNXR5387	-	zinc (Zn+2) transport via diffusion (extracellular to periplasm)	zn2_e <=> zn2_p	Transport, Outer Membrane Porin	True	-1000	1000	1	1	PSLF89_RS00575	PSLF89_3278	KW89_RS14855	KW89_2957
HMBS	OHMETHYLBILANESYN-RXN	MNXR83118	4.3.1.8	hydroxymethylbilane synthase	h2o_c + 4.0 ppbng_c --> hmbil_c + 4.0 nh4_c	Cofactor and Prosthetic Group Biosynthesis	False	0	1000	1	1	PSLF89_RS00620	PSLF89_3269	KW89_RS14815	KW89_2949
UPP3S	UROGENIIISYN-RXN	MNXR5287	4.2.1.75	uroporphyrinogen-III synthase	hmbil_c --> h2o_c + uppg3_c	Cofactor and Prosthetic Group Biosynthesis	False	0	1000	1	1	PSLF89_RS00625	PSLF89_3268	KW89_RS14810	KW89_2948
ARGAGMt7pp	-	MNXR776	-	Arginine/agmatine antiport (periplasm)	agm_c + arg__L_p <=> agm_p + arg__L_c	Transport, Inner Membrane	True	-1000	1000	1	1	PSLF89_RS00700	PSLF89_3257	KW89_RS14735	KW89_2933
GLUABUTt7pp	TRANS-RXN-261	MNXR31598	-	4-aminobutyrate/glutamate antiport (periplasm)	4abut_c + glu__L_p <=> 4abut_p + glu__L_c	Transport, Inner Membrane	True	-1000	1000	1	1	PSLF89_RS00700	PSLF89_3257	KW89_RS14735	KW89_2933
G3PD2	GLYC3PDEHYDROGBIOSYN-RXN	MNXR2439	1.1.1.94	glycerol-3-phosphate dehydrogenase (NADP)	glyc3p_c + nadp_c <=> dhap_c + h_c + nadph_c	Alternate Carbon Metabolism	True	-1000	1000	1	1	PSLF89_RS00810	PSLF89_3236	KW89_RS14635	KW89_2914
DAPE	DIAMINOPIMEPIM-RXN	MNXR1432	5.1.1.7	diaminopimelate epimerase	26dap_LL_c <=> 26dap__M_c	Threonine and Lysine Metabolism	True	-1000	1000	1	1	PSLF89_RS00875	PSLF89_3224	KW89_RS14570	KW89_2901
FTHFD	FORMYLTHFDEFORMYL-RXN	MNXR2317	3.5.1.10	formyltetrahydrofolate deformylase	10fthf_c + h2o_c --> for_c + h_c + thf_c	Folate Metabolism	False	0	1000	1	1	PSLF89_RS00880	PSLF89_3222	KW89_RS14565	KW89_2900
PDX5POi	PNPOXI-RXN	MNXR4138	1.4.3.5	pyridoxine 5'-phosphate oxidase	o2_c + pdx5p_c --> h2o2_c + pydx5p_c	Cofactor and Prosthetic Group Biosynthesis	False	0	1000	1	1	PSLF89_RS00910 or PSLF89_RS04865	PSLF89_3216 or PSLF89_1527	(KW89_RS04965 or KW89_RS14510)	(KW89_975 or KW89_2889)
PYAM5PO	PMPOXI-RXN	MNXR84084	1.4.3.5	pyridoxamine 5'-phosphate oxidase	h2o_c + o2_c + pyam5p_c --> h2o2_c + nh4_c + pydx5p_c	Cofactor and Prosthetic Group Biosynthesis	False	0	1000	1	1	PSLF89_RS00910 or PSLF89_RS04865	PSLF89_3216 or PSLF89_1527	(KW89_RS04965 or KW89_RS14510)	(KW89_975 or KW89_2889)
LPLIPAL2A120	-	MNXR69347	3.1.1.5	Lysophospholipase L2 (2-acylglycerophosphotidate, n-C12:0)	2ddecg3p_c + h2o_c --> ddca_c + glyc3p_c + 2.0 h_c	Glycerophospholipid Metabolism	False	0	1000	1	1	PSLF89_RS00945	PSLF89_3209	KW89_RS14470	KW89_2882
LPLIPAL2A140	-	MNXR69348	3.1.1.5	Lysophospholipase L2 (2-acylglycerophosphotidate, n-C14:0)	2tdecg3p_c + h2o_c --> glyc3p_c + 2.0 h_c + ttdca_c	Glycerophospholipid Metabolism	False	0	1000	1	1	PSLF89_RS00945	PSLF89_3209	KW89_RS14470	KW89_2882
LPLIPAL2A141	-	MNXR69349	3.1.1.5	Lysophospholipase L2 (2-acylglycerophosphotidate, n-C14:1)	2tdec7eg3p_c + h2o_c --> glyc3p_c + 2.0 h_c + ttdcea_c	Glycerophospholipid Metabolism	False	0	1000	1	1	PSLF89_RS00945	PSLF89_3209	KW89_RS14470	KW89_2882
LPLIPAL2A160	-	MNXR83224	3.1.1.5	Lysophospholipase L2 (2-acylglycerophosphotidate, n-C16:0)	2hdecg3p_c + h2o_c --> glyc3p_c + 2.0 h_c + hdca_c	Glycerophospholipid Metabolism	False	0	1000	1	1	PSLF89_RS00945	PSLF89_3209	KW89_RS14470	KW89_2882
LPLIPAL2A161	-	MNXR3294	-	Lysophospholipase L2 (2-acylglycerophosphotidate, n-C16:1)	2hdec9eg3p_c + h2o_c --> glyc3p_c + 2.0 h_c + hdcea_c	Glycerophospholipid Metabolism	False	0	1000	1	1	PSLF89_RS00945	PSLF89_3209	KW89_RS14470	KW89_2882
LPLIPAL2A180	-	MNXR83225	3.1.1.5	Lysophospholipase L2 (2-acylglycerophosphotidate, n-C18:0)	2odecg3p_c + h2o_c --> glyc3p_c + 2.0 h_c + ocdca_c	Glycerophospholipid Metabolism	False	0	1000	1	1	PSLF89_RS00945	PSLF89_3209	KW89_RS14470	KW89_2882
LPLIPAL2A181	-	MNXR3296	-	Lysophospholipase L2 (2-acylglycerophosphotidate, n-C18:1)	2odec11eg3p_c + h2o_c --> glyc3p_c + 2.0 h_c + ocdcea_c	Glycerophospholipid Metabolism	False	0	1000	1	1	PSLF89_RS00945	PSLF89_3209	KW89_RS14470	KW89_2882
LPLIPAL2ATE120	-	MNXR69353	-	Lysophospholipase L2 (acyltransferase, 2-acyl-glycerophosphoethanolamine, n-C12:0)	2agpe120_c + pg120_c --> apg120_c + g3pe_c	Glycerophospholipid Metabolism	False	0	1000	1	1	PSLF89_RS00945	PSLF89_3209	KW89_RS14470	KW89_2882
LPLIPAL2ATE140	-	MNXR69354	-	Lysophospholipase L2 (acyltransferase, 2-acyl-glycerophosphoethanolamine, n-C14:0)	2agpe140_c + pg140_c --> apg140_c + g3pe_c	Glycerophospholipid Metabolism	False	0	1000	1	1	PSLF89_RS00945	PSLF89_3209	KW89_RS14470	KW89_2882
LPLIPAL2ATE141	-	MNXR69355	-	Lysophospholipase L2 (acyltransferase, 2-acyl-glycerophosphoethanolamine, n-C14:1)	2agpe141_c + pg141_c --> apg141_c + g3pe_c	Glycerophospholipid Metabolism	False	0	1000	1	1	PSLF89_RS00945	PSLF89_3209	KW89_RS14470	KW89_2882
LPLIPAL2ATE160	-	MNXR69356	-	Lysophospholipase L2 (acyltransferase, 2-acyl-glycerophosphoethanolamine, n-C16:0)	2agpe160_c + pg160_c --> apg160_c + g3pe_c	Glycerophospholipid Metabolism	False	0	1000	1	1	PSLF89_RS00945	PSLF89_3209	KW89_RS14470	KW89_2882
LPLIPAL2ATE161	-	MNXR69357	-	Lysophospholipase L2 (acyltransferase, 2-acyl-glycerophosphoethanolamine, n-C16:1)	2agpe161_c + pg161_c --> apg161_c + g3pe_c	Glycerophospholipid Metabolism	False	0	1000	1	1	PSLF89_RS00945	PSLF89_3209	KW89_RS14470	KW89_2882
LPLIPAL2ATE180	-	MNXR69358	-	Lysophospholipase L2 (acyltransferase, 2-acyl-glycerophosphoethanolamine, n-C18:0)	2agpe180_c + pg180_c --> apg180_c + g3pe_c	Glycerophospholipid Metabolism	False	0	1000	1	1	PSLF89_RS00945	PSLF89_3209	KW89_RS14470	KW89_2882
LPLIPAL2ATE181	-	MNXR69359	-	Lysophospholipase L2 (acyltransferase, 2-acyl-glycerophosphoethanolamine, n-C18:1)	2agpe181_c + pg181_c --> apg181_c + g3pe_c	Glycerophospholipid Metabolism	False	0	1000	1	1	PSLF89_RS00945	PSLF89_3209	KW89_RS14470	KW89_2882
LPLIPAL2ATG120	-	MNXR69360	-	Lysophospholipase L2 (acyltransferase, 2-acyl-glycerophosphoglycerol, n-C12:0)	2agpg120_c + pg120_c --> apg120_c + g3pg_c	Glycerophospholipid Metabolism	False	0	1000	1	1	PSLF89_RS00945	PSLF89_3209	KW89_RS14470	KW89_2882
LPLIPAL2ATG140	-	MNXR69361	-	Lysophospholipase L2 (acyltransferase, 2-acyl-glycerophosphoglycerol, n-C14:0)	2agpg140_c + pg140_c --> apg140_c + g3pg_c	Glycerophospholipid Metabolism	False	0	1000	1	1	PSLF89_RS00945	PSLF89_3209	KW89_RS14470	KW89_2882
LPLIPAL2ATG141	-	MNXR69362	-	Lysophospholipase L2 (acyltransferase, 2-acyl-glycerophosphoglycerol, n-C14:1)	2agpg141_c + pg141_c --> apg141_c + g3pg_c	Glycerophospholipid Metabolism	False	0	1000	1	1	PSLF89_RS00945	PSLF89_3209	KW89_RS14470	KW89_2882
LPLIPAL2ATG160	-	MNXR69363	-	Lysophospholipase L2 (acyltransferase, 2-acyl-glycerophosphoglycerol, n-C16:0)	2agpg160_c + pg160_c --> apg160_c + g3pg_c	Glycerophospholipid Metabolism	False	0	1000	1	1	PSLF89_RS00945	PSLF89_3209	KW89_RS14470	KW89_2882
LPLIPAL2ATG161	-	MNXR69364	-	Lysophospholipase L2 (acyltransferase, 2-acyl-glycerophosphoglycerol, n-C16:1)	2agpg161_c + pg161_c --> apg161_c + g3pg_c	Glycerophospholipid Metabolism	False	0	1000	1	1	PSLF89_RS00945	PSLF89_3209	KW89_RS14470	KW89_2882
LPLIPAL2ATG180	-	MNXR69365	-	Lysophospholipase L2 (acyltransferase, 2-acyl-glycerophosphoglycerol, n-C18:0)	2agpg180_c + pg180_c --> apg180_c + g3pg_c	Glycerophospholipid Metabolism	False	0	1000	1	1	PSLF89_RS00945	PSLF89_3209	KW89_RS14470	KW89_2882
LPLIPAL2ATG181	-	MNXR69366	-	Lysophospholipase L2 (acyltransferase, 2-acyl-glycerophosphoglycerol, n-C18:1)	2agpg181_c + pg181_c --> apg181_c + g3pg_c	Glycerophospholipid Metabolism	False	0	1000	1	1	PSLF89_RS00945	PSLF89_3209	KW89_RS14470	KW89_2882
LPLIPAL2E120	-	MNXR69367	-	Lysophospholipase L2 (2-acylglycerophosphoethanolamine, n-C12:0)	2agpe120_c + h2o_c --> ddca_c + g3pe_c + h_c	Glycerophospholipid Metabolism	False	0	1000	1	1	PSLF89_RS00945	PSLF89_3209	KW89_RS14470	KW89_2882
LPLIPAL2E140	-	MNXR69368	-	Lysophospholipase L2 (2-acylglycerophosphoethanolamine, n-C14:0)	2agpe140_c + h2o_c --> g3pe_c + h_c + ttdca_c	Glycerophospholipid Metabolism	False	0	1000	1	1	PSLF89_RS00945	PSLF89_3209	KW89_RS14470	KW89_2882
LPLIPAL2E141	-	MNXR69369	-	Lysophospholipase L2 (2-acylglycerophosphoethanolamine, n-C14:1)	2agpe141_c + h2o_c --> g3pe_c + h_c + ttdcea_c	Glycerophospholipid Metabolism	False	0	1000	1	1	PSLF89_RS00945	PSLF89_3209	KW89_RS14470	KW89_2882
LPLIPAL2E160	-	MNXR69370	3.1.1.5	Lysophospholipase L2 (2-acylglycerophosphoethanolamine, n-C16:0)	2agpe160_c + h2o_c --> g3pe_c + h_c + hdca_c	Glycerophospholipid Metabolism	False	0	1000	1	1	PSLF89_RS00945	PSLF89_3209	KW89_RS14470	KW89_2882
LPLIPAL2E161	-	MNXR3315	-	Lysophospholipase L2 (2-acylglycerophosphoethanolamine, n-C16:1)	2agpe161_c + h2o_c --> g3pe_c + h_c + hdcea_c	Glycerophospholipid Metabolism	False	0	1000	1	1	PSLF89_RS00945	PSLF89_3209	KW89_RS14470	KW89_2882
LPLIPAL2E180	-	MNXR69371	3.1.1.5	Lysophospholipase L2 (2-acylglycerophosphoethanolamine, n-C18:0)	2agpe180_c + h2o_c --> g3pe_c + h_c + ocdca_c	Glycerophospholipid Metabolism	False	0	1000	1	1	PSLF89_RS00945	PSLF89_3209	KW89_RS14470	KW89_2882
LPLIPAL2E181	-	MNXR3317	-	Lysophospholipase L2 (2-acylglycerophosphoethanolamine, n-C18:1)	2agpe181_c + h2o_c --> g3pe_c + h_c + ocdcea_c	Glycerophospholipid Metabolism	False	0	1000	1	1	PSLF89_RS00945	PSLF89_3209	KW89_RS14470	KW89_2882
LPLIPAL2G120	-	MNXR3318	-	Lysophospholipase L2 (2-acylglycerophosphoglycerol, n-C12:0)	2agpg120_c + h2o_c --> ddca_c + g3pg_c + h_c	Glycerophospholipid Metabolism	False	0	1000	1	1	PSLF89_RS00945	PSLF89_3209	KW89_RS14470	KW89_2882
LPLIPAL2G140	-	MNXR69373	-	Lysophospholipase L2 (2-acylglycerophosphoglycerol, n-C14:0)	2agpg140_c + h2o_c --> g3pg_c + h_c + ttdca_c	Glycerophospholipid Metabolism	False	0	1000	1	1	PSLF89_RS00945	PSLF89_3209	KW89_RS14470	KW89_2882
LPLIPAL2G141	-	MNXR83226	-	Lysophospholipase L2 (2-acylglycerophosphoglycerol, n-C14:1)	2agpg141_c + h2o_c --> g3pg_c + h_c + ttdcea_c	Glycerophospholipid Metabolism	False	0	1000	1	1	PSLF89_RS00945	PSLF89_3209	KW89_RS14470	KW89_2882
LPLIPAL2G160	-	MNXR69375	-	Lysophospholipase L2 (2-acylglycerophosphoglycerol, n-C16:0)	2agpg160_c + h2o_c --> g3pg_c + h_c + hdca_c	Glycerophospholipid Metabolism	False	0	1000	1	1	PSLF89_RS00945	PSLF89_3209	KW89_RS14470	KW89_2882
LPLIPAL2G161	-	MNXR3322	-	Lysophospholipase L2 (2-acylglycerophosphoglycerol, n-C16:1)	2agpg161_c + h2o_c --> g3pg_c + h_c + hdcea_c	Glycerophospholipid Metabolism	False	0	1000	1	1	PSLF89_RS00945	PSLF89_3209	KW89_RS14470	KW89_2882
LPLIPAL2G180	-	MNXR69376	-	Lysophospholipase L2 (2-acylglycerophosphoglycerol, n-C18:0)	2agpg180_c + h2o_c --> g3pg_c + h_c + ocdca_c	Glycerophospholipid Metabolism	False	0	1000	1	1	PSLF89_RS00945	PSLF89_3209	KW89_RS14470	KW89_2882
LPLIPAL2G181	-	MNXR3324	-	Lysophospholipase L2 (2-acylglycerophosphoglycerol, n-C18:1)	2agpg181_c + h2o_c --> g3pg_c + h_c + ocdcea_c	Glycerophospholipid Metabolism	False	0	1000	1	1	PSLF89_RS00945	PSLF89_3209	KW89_RS14470	KW89_2882
ILETA	BRANCHED-CHAINAMINOTRANSFERILEU-RXN	MNXR31743	2.6.1.42	isoleucine transaminase	akg_c + ile__L_c <=> 3mop_c + glu__L_c	Valine, Leucine, and Isoleucine Metabolism	True	-1000	1000	1	1	PSLF89_RS00950	PSLF89_3208	KW89_RS14465	KW89_2881
LEUTAi	BRANCHED-CHAINAMINOTRANSFERLEU-RXN	MNXR31792	2.6.1.67	leucine transaminase (irreversible)	4mop_c + glu__L_c --> akg_c + leu__L_c	Valine, Leucine, and Isoleucine Metabolism	False	0	1000	1	1	PSLF89_RS00950	PSLF89_3208	KW89_RS14465	KW89_2881
PHETA1	PHEAMINOTRANS-RXN	MNXR32168	2.6.1.9	phenylalanine transaminase	akg_c + phe__L_c <=> glu__L_c + phpyr_c	Tyrosine, Tryptophan, and Phenylalanine Metabolism	True	-1000	1000	1	1	PSLF89_RS00950	PSLF89_3208	KW89_RS14465	KW89_2881
VALTA	BRANCHED-CHAINAMINOTRANSFERVAL-RXN	MNXR32586	2.6.1.6	valine transaminase	akg_c + val__L_c <=> 3mob_c + glu__L_c	Valine, Leucine, and Isoleucine Metabolism	True	-1000	1000	1	1	PSLF89_RS00950	PSLF89_3208	KW89_RS14465	KW89_2881
UPPRT	URACIL-PRIBOSYLTRANS-RXN	MNXR70061	2.4.2.9	uracil phosphoribosyltransferase	prpp_c + ura_c --> ppi_c + ump_c	Nucleotide Salvage Pathway	False	0	1000	1	1	PSLF89_RS00960	PSLF89_3206	KW89_RS14455	KW89_2879
PGAMT	5.4.2.10-RXN	MNXR4183	5.4.2.10	phosphoglucosamine mutase	gam1p_c <=> gam6p_c	Cell Envelope Biosynthesis	True	-1000	1000	1	1	PSLF89_RS01030	PSLF89_3191	KW89_RS14395	KW89_2865
PLIPA1A120pp	-	MNXR69721	3.1.1.32	Phospholipase A1 (phosphatidate, n-C12:0) (periplasm)	h2o_p + pa120_p --> 2ddecg3p_p + ddca_p	Glycerophospholipid Metabolism	False	0	1000	1	1	PSLF89_RS01050	PSLF89_3187	KW89_RS14375	KW89_2861
PLIPA1A140pp	-	MNXR83914	3.1.1.32	Phospholipase A1 (phosphatidate, n-C14:0) (periplasm)	h2o_p + pa140_p --> 2tdecg3p_p + ttdca_p	Glycerophospholipid Metabolism	False	0	1000	1	1	PSLF89_RS01050	PSLF89_3187	KW89_RS14375	KW89_2861
PLIPA1A141pp	-	MNXR69723	3.1.1.32	Phospholipase A1 (phosphatidate, n-C14:1) (periplasm)	h2o_p + pa141_p --> 2tdec7eg3p_p + ttdcea_p	Glycerophospholipid Metabolism	False	0	1000	1	1	PSLF89_RS01050	PSLF89_3187	KW89_RS14375	KW89_2861
PLIPA1A160pp	-	MNXR83915	3.1.1.32	Phospholipase A1 (phosphatidate, n-C16:0) (periplasm)	h2o_p + pa160_p --> 2hdecg3p_p + hdca_p	Glycerophospholipid Metabolism	False	0	1000	1	1	PSLF89_RS01050	PSLF89_3187	KW89_RS14375	KW89_2861
PLIPA1A161pp	-	MNXR69725	-	Phospholipase A1 (phosphatidate, n-C16:1) (periplasm)	h2o_p + pa161_p --> 2hdec9eg3p_p + hdcea_p	Glycerophospholipid Metabolism	False	0	1000	1	1	PSLF89_RS01050	PSLF89_3187	KW89_RS14375	KW89_2861
PLIPA1A180pp	-	MNXR83916	3.1.1.32	Phospholipase A1 (phosphatidate, n-C18:0) (periplasm)	h2o_p + pa180_p --> 2odecg3p_p + ocdca_p	Glycerophospholipid Metabolism	False	0	1000	1	1	PSLF89_RS01050	PSLF89_3187	KW89_RS14375	KW89_2861
PLIPA1A181pp	-	MNXR83917	-	Phospholipase A1 (phosphatidate, n-C18:1) (periplasm)	h2o_p + pa181_p --> 2odec11eg3p_p + ocdcea_p	Glycerophospholipid Metabolism	False	0	1000	1	1	PSLF89_RS01050	PSLF89_3187	KW89_RS14375	KW89_2861
PLIPA1E120pp	RXN0-6952	MNXR83918	-	Phospholipase A1 (phosphatidylethanolamine, n-C12:0) (periplasm)	h2o_p + pe120_p --> 2agpe120_p + ddca_p + h_p	Glycerophospholipid Metabolism	False	0	1000	1	1	PSLF89_RS01050	PSLF89_3187	KW89_RS14375	KW89_2861
PLIPA1E140pp	RXN0-6952	MNXR83919	-	Phospholipase A1 (phosphatidylethanolamine, n-C14:0) (periplasm)	h2o_p + pe140_p --> 2agpe140_p + h_p + ttdca_p	Glycerophospholipid Metabolism	False	0	1000	1	1	PSLF89_RS01050	PSLF89_3187	KW89_RS14375	KW89_2861
PLIPA1E141pp	RXN0-6952	MNXR69730	-	Phospholipase A1 (phosphatidylethanolamine, n-C14:1) (periplasm)	h2o_p + pe141_p --> 2agpe141_p + h_p + ttdcea_p	Glycerophospholipid Metabolism	False	0	1000	1	1	PSLF89_RS01050	PSLF89_3187	KW89_RS14375	KW89_2861
PLIPA1E160pp	RXN0-6952	MNXR69731	3.1.1.32	Phospholipase A1 (phosphatidylethanolamine, n-C16:0) (periplasm)	h2o_p + pe160_p --> 2agpe160_p + h_p + hdca_p	Glycerophospholipid Metabolism	False	0	1000	1	1	PSLF89_RS01050	PSLF89_3187	KW89_RS14375	KW89_2861
PLIPA1E161pp	RXN0-6952	MNXR83920	-	Phospholipase A1 (phosphatidylethanolamine, n-C16:1) (periplasm)	h2o_p + pe161_p --> 2agpe161_p + h_p + hdcea_p	Glycerophospholipid Metabolism	False	0	1000	1	1	PSLF89_RS01050	PSLF89_3187	KW89_RS14375	KW89_2861
PLIPA1E180pp	RXN0-6952	MNXR69733	3.1.1.32	Phospholipase A1 (phosphatidylethanolamine, n-C18:0) (periplasm)	h2o_p + pe180_p --> 2agpe180_p + h_p + ocdca_p	Glycerophospholipid Metabolism	False	0	1000	1	1	PSLF89_RS01050	PSLF89_3187	KW89_RS14375	KW89_2861
PLIPA1E181pp	RXN0-6952	MNXR4318	-	Phospholipase A1 (phosphatidylethanolamine, n-C18:1) (periplasm)	h2o_p + pe181_p --> 2agpe181_p + h_p + ocdcea_p	Glycerophospholipid Metabolism	False	0	1000	1	1	PSLF89_RS01050	PSLF89_3187	KW89_RS14375	KW89_2861
PLIPA1G120pp	-	MNXR69735	-	Phospholipase A1 (phosphatidylglycerol, n-C12:0) (periplasm)	h2o_p + pg120_p --> 2agpg120_p + ddca_p + h_p	Glycerophospholipid Metabolism	False	0	1000	1	1	PSLF89_RS01050	PSLF89_3187	KW89_RS14375	KW89_2861
PLIPA1G140pp	-	MNXR69736	-	Phospholipase A1 (phosphatidylglycerol, n-C14:0) (periplasm)	h2o_p + pg140_p --> 2agpg140_p + h_p + ttdca_p	Glycerophospholipid Metabolism	False	0	1000	1	1	PSLF89_RS01050	PSLF89_3187	KW89_RS14375	KW89_2861
PLIPA1G141pp	-	MNXR69737	-	Phospholipase A1 (phosphatidylglycerol, n-C14:1) (periplasm)	h2o_p + pg141_p --> 2agpg141_p + h_p + ttdcea_p	Glycerophospholipid Metabolism	False	0	1000	1	1	PSLF89_RS01050	PSLF89_3187	KW89_RS14375	KW89_2861
PLIPA1G160pp	-	MNXR69738	-	Phospholipase A1 (phosphatidylglycerol, n-C16:0) (periplasm)	h2o_p + pg160_p --> 2agpg160_p + h_p + hdca_p	Glycerophospholipid Metabolism	False	0	1000	1	1	PSLF89_RS01050	PSLF89_3187	KW89_RS14375	KW89_2861
PLIPA1G161pp	-	MNXR69739	-	Phospholipase A1 (phosphatidylglycerol, n-C16:1) (periplasm)	h2o_p + pg161_p --> 2agpg161_p + h_p + hdcea_p	Glycerophospholipid Metabolism	False	0	1000	1	1	PSLF89_RS01050	PSLF89_3187	KW89_RS14375	KW89_2861
PLIPA1G180pp	-	MNXR69740	-	Phospholipase A1 (phosphatidylglycerol, n-C18:0) (periplasm)	h2o_p + pg180_p --> 2agpg180_p + h_p + ocdca_p	Glycerophospholipid Metabolism	False	0	1000	1	1	PSLF89_RS01050	PSLF89_3187	KW89_RS14375	KW89_2861
PLIPA1G181pp	-	MNXR4325	-	Phospholipase A1 (phosphatidylglycerol, n-C18:1) (periplasm)	h2o_p + pg181_p --> 2agpg181_p + h_p + ocdcea_p	Glycerophospholipid Metabolism	False	0	1000	1	1	PSLF89_RS01050	PSLF89_3187	KW89_RS14375	KW89_2861
PLIPA2A120pp	RXN0-6725	MNXR69743	3.1.1.4	Phospholipase A2 (phosphatidate, n-C12:0) (periplasm)	h2o_p + pa120_p --> 1ddecg3p_p + ddca_p + h_p	Glycerophospholipid Metabolism	False	0	1000	1	1	PSLF89_RS01050	PSLF89_3187	KW89_RS14375	KW89_2861
PLIPA2A140pp	-	MNXR83922	3.1.1.4	Phospholipase A2 (phosphatidate, n-C14:0) (periplasm)	h2o_p + pa140_p --> 1tdecg3p_p + h_p + ttdca_p	Glycerophospholipid Metabolism	False	0	1000	1	1	PSLF89_RS01050	PSLF89_3187	KW89_RS14375	KW89_2861
PLIPA2A141pp	-	MNXR69745	3.1.1.4	Phospholipase A2 (phosphatidate, n-C14:1) (periplasm)	h2o_p + pa141_p --> 1tdec7eg3p_p + h_p + ttdcea_p	Glycerophospholipid Metabolism	False	0	1000	1	1	PSLF89_RS01050	PSLF89_3187	KW89_RS14375	KW89_2861
PLIPA2A160pp	-	MNXR83923	3.1.1.4	Phospholipase A2 (phosphatidate, n-C16:0) (periplasm)	h2o_p + pa160_p --> 1hdecg3p_p + h_p + hdca_p	Glycerophospholipid Metabolism	False	0	1000	1	1	PSLF89_RS01050	PSLF89_3187	KW89_RS14375	KW89_2861
PLIPA2A161pp	-	MNXR69747	-	Phospholipase A2 (phosphatidate, n-C16:1) (periplasm)	h2o_p + pa161_p --> 1hdec9eg3p_p + h_p + hdcea_p	Glycerophospholipid Metabolism	False	0	1000	1	1	PSLF89_RS01050	PSLF89_3187	KW89_RS14375	KW89_2861
PLIPA2A180pp	-	MNXR83924	3.1.1.4	Phospholipase A2 (phosphatidate, n-C18:0) (periplasm)	h2o_p + pa180_p --> 1odecg3p_p + h_p + ocdca_p	Glycerophospholipid Metabolism	False	0	1000	1	1	PSLF89_RS01050	PSLF89_3187	KW89_RS14375	KW89_2861
PLIPA2A181pp	-	MNXR83925	-	Phospholipase A2 (phosphatidate, n-C18:1) (periplasm)	h2o_p + pa181_p --> 1odec11eg3p_p + h_p + ocdcea_p	Glycerophospholipid Metabolism	False	0	1000	1	1	PSLF89_RS01050	PSLF89_3187	KW89_RS14375	KW89_2861
PLIPA2E120pp	RXN0-6952	MNXR83926	-	Phospholipase A2 (phosphatidylethanolamine, n-C12:0) (periplasm)	h2o_p + pe120_p --> 1agpe120_p + ddca_p + h_p	Glycerophospholipid Metabolism	False	0	1000	1	1	PSLF89_RS01050	PSLF89_3187	KW89_RS14375	KW89_2861
PLIPA2E140pp	RXN0-6952	MNXR83927	-	Phospholipase A2 (phosphatidylethanolamine, n-C14:0) (periplasm)	h2o_p + pe140_p --> 1agpe140_p + h_p + ttdca_p	Glycerophospholipid Metabolism	False	0	1000	1	1	PSLF89_RS01050	PSLF89_3187	KW89_RS14375	KW89_2861
PLIPA2E141pp	RXN0-6952	MNXR69752	-	Phospholipase A2 (phosphatidylethanolamine, n-C14:1) (periplasm)	h2o_p + pe141_p --> 1agpe141_p + h_p + ttdcea_p	Glycerophospholipid Metabolism	False	0	1000	1	1	PSLF89_RS01050	PSLF89_3187	KW89_RS14375	KW89_2861
PLIPA2E160pp	RXN0-6952	MNXR69753	-	Phospholipase A2 (phosphatidylethanolamine, n-C16:0) (periplasm)	h2o_p + pe160_p --> 1agpe160_p + h_p + hdca_p	Glycerophospholipid Metabolism	False	0	1000	1	1	PSLF89_RS01050	PSLF89_3187	KW89_RS14375	KW89_2861
PLIPA2E161pp	RXN0-6952	MNXR83928	-	Phospholipase A2 (phosphatidylethanolamine, n-C16:1) (periplasm)	h2o_p + pe161_p --> 1agpe161_p + h_p + hdcea_p	Glycerophospholipid Metabolism	False	0	1000	1	1	PSLF89_RS01050	PSLF89_3187	KW89_RS14375	KW89_2861
PLIPA2E180pp	RXN0-6952	MNXR69755	-	Phospholipase A2 (phosphatidylethanolamine, n-C18:0) (periplasm)	h2o_p + pe180_p --> 1agpe180_p + h_p + ocdca_p	Glycerophospholipid Metabolism	False	0	1000	1	1	PSLF89_RS01050	PSLF89_3187	KW89_RS14375	KW89_2861
PLIPA2E181pp	RXN0-6952	MNXR4340	-	Phospholipase A2 (phosphatidylethanolamine, n-C18:1) (periplasm)	h2o_p + pe181_p --> 1agpe181_p + h_p + ocdcea_p	Glycerophospholipid Metabolism	False	0	1000	1	1	PSLF89_RS01050	PSLF89_3187	KW89_RS14375	KW89_2861
PLIPA2G120pp	-	MNXR69757	-	Phospholipase A2 (phosphatidylglycerol, n-C12:0) (periplasm)	h2o_p + pg120_p --> 1agpg120_p + ddca_p + h_p	Glycerophospholipid Metabolism	False	0	1000	1	1	PSLF89_RS01050	PSLF89_3187	KW89_RS14375	KW89_2861
PLIPA2G140pp	-	MNXR69758	-	Phospholipase A2 (phosphatidylglycerol, n-C14:0) (periplasm)	h2o_p + pg140_p --> 1agpg140_p + h_p + ttdca_p	Glycerophospholipid Metabolism	False	0	1000	1	1	PSLF89_RS01050	PSLF89_3187	KW89_RS14375	KW89_2861
PLIPA2G141pp	-	MNXR69759	-	Phospholipase A2 (phosphatidylglycerol, n-C14:1) (periplasm)	h2o_p + pg141_p --> 1agpg141_p + h_p + ttdcea_p	Glycerophospholipid Metabolism	False	0	1000	1	1	PSLF89_RS01050	PSLF89_3187	KW89_RS14375	KW89_2861
PLIPA2G160pp	-	MNXR69760	-	Phospholipase A2 (phosphatidylglycerol, n-C16:0) (periplasm)	h2o_p + pg160_p --> 1agpg160_p + h_p + hdca_p	Glycerophospholipid Metabolism	False	0	1000	1	1	PSLF89_RS01050	PSLF89_3187	KW89_RS14375	KW89_2861
PLIPA2G161pp	-	MNXR69761	-	Phospholipase A2 (phosphatidylglycerol, n-C16:1) (periplasm)	h2o_p + pg161_p --> 1agpg161_p + h_p + hdcea_p	Glycerophospholipid Metabolism	False	0	1000	1	1	PSLF89_RS01050	PSLF89_3187	KW89_RS14375	KW89_2861
PLIPA2G180pp	-	MNXR69762	-	Phospholipase A2 (phosphatidylglycerol, n-C18:0) (periplasm)	h2o_p + pg180_p --> 1agpg180_p + h_p + ocdca_p	Glycerophospholipid Metabolism	False	0	1000	1	1	PSLF89_RS01050	PSLF89_3187	KW89_RS14375	KW89_2861
PLIPA2G181pp	-	MNXR83929	-	Phospholipase A2 (phosphatidylglycerol, n-C18:1) (periplasm)	h2o_p + pg181_p --> 1agpg181_p + h_p + ocdcea_p	Glycerophospholipid Metabolism	False	0	1000	1	1	PSLF89_RS01050	PSLF89_3187	KW89_RS14375	KW89_2861
DHQTi	3-DEHYDROQUINATE-DEHYDRATASE-RXN	MNXR55233	4.2.1.10	3-dehydroquinate dehydratase, irreversible	3dhq_c --> 3dhsk_c + h2o_c	Tyrosine, Tryptophan, and Phenylalanine Metabolism	False	0	1000	1	1	PSLF89_RS01075	PSLF89_3183	KW89_RS14350	KW89_2856
ACCOAC	ACETYL-COA-CARBOXYLTRANSFER-RXN	MNXR358	6.4.1.2	acetyl-CoA carboxylase	accoa_c + atp_c + hco3_c --> adp_c + h_c + malcoa_c + pi_c	Membrane Lipid Metabolism	False	0	1000	1	1	PSLF89_RS01080 and PSLF89_RS01085 and PSLF89_RS06715 and PSLF89_RS03715	PSLF89_3182 and PSLF89_3181 and PSLF89_1949 and PSLF89_1260	(KW89_RS14345 and KW89_RS14340 and KW89_RS09550 and KW89_RS03890)	(KW89_2855 and KW89_2854 and KW89_1919 and KW89_763)
AICART	AICARTRANSFORM-RXN	MNXR588	2.1.2.3	phosphoribosylaminoimidazolecarboxamide formyltransferase	10fthf_c + aicar_c <=> fprica_c + thf_c	Purine and Pyrimidine Biosynthesis	True	-1000	1000	1	1	PSLF89_RS01105	PSLF89_3177	KW89_RS14320	KW89_2850
IMPC	IMPCYCLOHYDROLASE-RXN	MNXR3099	3.5.4.10	IMP cyclohydrolase	h2o_c + imp_c <=> fprica_c	Purine and Pyrimidine Biosynthesis	True	-1000	1000	1	1	PSLF89_RS01105	PSLF89_3177	KW89_RS14320	KW89_2850
PRAGSr	GLYRIBONUCSYN-RXN	MNXR69784	6.3.4.13	phosphoribosylglycinamide synthase	atp_c + gly_c + pram_c <=> adp_c + gar_c + h_c + pi_c	Purine and Pyrimidine Biosynthesis	True	-1000	1000	1	1	PSLF89_RS01110	PSLF89_3176	KW89_RS14315	KW89_2849
ASPt2_2pp	TRANS-RXN-122A	MNXR874	-	Aspartate transport via proton symport (2 H) (periplasm)	asp__L_p + 2.0 h_p --> asp__L_c + 2.0 h_c	Transport, Inner Membrane	False	0	1000	1	1	PSLF89_RS01235	PSLF89_725	KW89_RS14170	KW89_2822
FUMt2_2pp	TRANS-RXN-121B	MNXR2343	-	Fumarate transport via proton symport (2 H) (periplasm)	fum_p + 2.0 h_p --> fum_c + 2.0 h_c	Transport, Inner Membrane	False	0	1000	1	1	PSLF89_RS01235	PSLF89_725	KW89_RS14170	KW89_2822
GLUt2rpp	-	MNXR31615	-	L-glutamate transport via proton symport, reversible (periplasm)	glu__L_p + h_p <=> glu__L_c + h_c	Transport, Inner Membrane	True	-1000	1000	1	1	PSLF89_RS01235	PSLF89_725	KW89_RS14170	KW89_2822
MALt2_2pp	TRANS-RXN-121A	MNXR3407	-	Malate transport via proton symport (2 H) (periplasm)	2.0 h_p + mal__L_p --> 2.0 h_c + mal__L_c	Transport, Inner Membrane	False	0	1000	1	1	PSLF89_RS01235	PSLF89_725	KW89_RS14170	KW89_2822
OROTt2_2pp	TRANS-RXN-121C	MNXR3994	-	Orotate transport via proton symport (2 H) (periplasm)	2.0 h_p + orot_p --> 2.0 h_c + orot_c	Transport, Inner Membrane	False	0	1000	1	1	PSLF89_RS01235	PSLF89_725	KW89_RS14170	KW89_2822
SUCCt2_2pp	TRANS-RXN-121	MNXR4947	-	succinate transport via proton symport (2 H) (periplasm)	2.0 h_p + succ_p --> 2.0 h_c + succ_c	Transport, Inner Membrane	False	0	1000	1	1	PSLF89_RS01235	PSLF89_725	KW89_RS14170	KW89_2822
BACCL	-	MNXR934	6.3.4.9	Biotin acetyl CoA carboxylase ligase	btamp_c + ppi_c --> atp_c + btn_c + h_c		False	0	1000	1	1	PSLF89_RS01240	PSLF89_726	KW89_RS14165	KW89_2821
PNTK	PANTOTHENATE-KIN-RXN	MNXR4362	2.7.1.33	pantothenate kinase	atp_c + pnto__R_c --> 4ppan_c + adp_c + h_c	Cofactor and Prosthetic Group Biosynthesis	False	0	1000	1	1	PSLF89_RS01245	PSLF89_727	KW89_RS14160	KW89_2820
FALDH2	-	MNXR68882	-	formaldehyde dehydrogenase	hmgth_c + nad_c <=> Sfglutth_c + h_c + nadh_c	Cofactor and Prosthetic Group Biosynthesis	True	-1000	1000	1	1	PSLF89_RS01275	PSLF89_732	KW89_RS14115	KW89_2813
AGDC	NAG6PDEACET-RXN	MNXR81575	3.5.1.25	N-acetylglucosamine-6-phosphate deacetylase	ac_c + gam6p_c --> acgam6p_c + h2o_c	Alternate Carbon Metabolism	False	0	1000	1	1	PSLF89_RS01365	PSLF89_751	KW89_RS14020	KW89_2794
PSSA120	PHOSPHASERSYN-RXN	MNXR69812	2.7.8.8	Phosphatidylserine syntase (n-C12:0)	cdpdddecg_c + ser__L_c --> cmp_c + h_c + ps120_c	Glycerophospholipid Metabolism	False	0	1000	1	1	PSLF89_RS01395	PSLF89_755	KW89_RS13990	KW89_2788
PSSA140	PHOSPHASERSYN-RXN	MNXR4488	-	Phosphatidylserine syntase (n-C14:0)	cdpdtdecg_c + ser__L_c --> cmp_c + h_c + ps140_c	Glycerophospholipid Metabolism	False	0	1000	1	1	PSLF89_RS01395	PSLF89_755	KW89_RS13990	KW89_2788
PSSA141	PHOSPHASERSYN-RXN	MNXR4489	-	Phosphatidylserine syntase (n-C14:1)	cdpdtdec7eg_c + ser__L_c --> cmp_c + h_c + ps141_c	Glycerophospholipid Metabolism	False	0	1000	1	1	PSLF89_RS01395	PSLF89_755	KW89_RS13990	KW89_2788
PSSA160	PHOSPHASERSYN-RXN	MNXR69815	2.7.8.8	Phosphatidylserine syntase (n-C16:0)	cdpdhdecg_c + ser__L_c --> cmp_c + h_c + ps160_c	Glycerophospholipid Metabolism	False	0	1000	1	1	PSLF89_RS01395	PSLF89_755	KW89_RS13990	KW89_2788
PSSA161	PHOSPHASERSYN-RXN	MNXR69816	2.7.8.8	Phosphatidylserine syntase (n-C16:1)	cdpdhdec9eg_c + ser__L_c --> cmp_c + h_c + ps161_c	Glycerophospholipid Metabolism	False	0	1000	1	1	PSLF89_RS01395	PSLF89_755	KW89_RS13990	KW89_2788
PSSA180	PHOSPHASERSYN-RXN	MNXR69817	2.7.8.8	Phosphatidylserine syntase (n-C18:0)	cdpdodecg_c + ser__L_c --> cmp_c + h_c + ps180_c	Glycerophospholipid Metabolism	False	0	1000	1	1	PSLF89_RS01395	PSLF89_755	KW89_RS13990	KW89_2788
PSSA181	PHOSPHASERSYN-RXN	MNXR69818	2.7.8.8	Phosphatidylserine syntase (n-C18:1)	cdpdodec11eg_c + ser__L_c --> cmp_c + h_c + ps181_c	Glycerophospholipid Metabolism	False	0	1000	1	1	PSLF89_RS01395	PSLF89_755	KW89_RS13990	KW89_2788
CD2abcpp	3.6.3.3-RXN	MNXR19981	3.6.3.46	Cadmium (Cd+2) ABC transporter (periplasm)	atp_c + cd2_c + h2o_c --> adp_c + cd2_p + h_c + pi_c	Inorganic Ion Transport and Metabolism	False	0	1000	1	1	PSLF89_RS01460	PSLF89_769	KW89_RS13940	KW89_2777
COBALT2abcpp	-	MNXR82019	-	Cobalt (Co+2) ABC transporter (periplasm)	atp_c + cobalt2_c + h2o_c --> adp_c + cobalt2_p + h_c + pi_c	Inorganic Ion Transport and Metabolism	False	0	1000	1	1	PSLF89_RS01460	PSLF89_769	KW89_RS13940	KW89_2777
HG2abcpp	-	MNXR2956	-	Mercury (Hg+2) ABC transporter (periplasm)	atp_c + h2o_c + hg2_c --> adp_c + h_c + hg2_p + pi_c	Inorganic Ion Transport and Metabolism	False	0	1000	1	1	PSLF89_RS01460	PSLF89_769	KW89_RS13940	KW89_2777
NI2abcpp	3.6.3.24-RXN	MNXR19978	3.6.3.24	Nickle (Ni+2) ABC transporter (periplasm)	atp_c + h2o_c + ni2_c --> adp_c + h_c + ni2_p + pi_c	Inorganic Ion Transport and Metabolism	False	0	1000	1	1	PSLF89_RS01460	PSLF89_769	KW89_RS13940	KW89_2777
ZN2abcpp	RXN0-5205	MNXR5385	3.6.3.5	Zinc (Zn+2) ABC transporter, efflux (periplasm)	atp_c + h2o_c + zn2_c --> adp_c + h_c + pi_c + zn2_p	Inorganic Ion Transport and Metabolism	False	0	1000	1	1	PSLF89_RS01460	PSLF89_769	KW89_RS13940	KW89_2777
G1SAT	GSAAMINOTRANS-RXN	MNXR2422	5.4.3.8	glutamate-1-semialdehyde aminotransferase	glu1sa_c <=> 5aop_c	Cofactor and Prosthetic Group Biosynthesis	True	-1000	1000	1	1	PSLF89_RS01515	PSLF89_782	KW89_RS13880	KW89_2767
BDH	3-HYDROXYBUTYRATE-DEHYDROGENASE-RXN	MNXR943	1.1.1.30	BDH	bhb_c + nad_c <=> acac_c + h_c + nadh_c	PHB metabolism	True	-1000	1000	1	1	PSLF89_RS01590	PSLF89_799	KW89_RS13795	KW89_2750
AMANAPEr	NANE-RXN	MNXR81674	5.1.3.9	N-acetylmannosamine 6-phosphate epimerase	acmanap_c <=> acgam6p_c	Alternate Carbon Metabolism	True	-1000	1000	1	1	PSLF89_RS01595	PSLF89_801	KW89_RS13790	KW89_2749
AMANK	NANK-RXN	MNXR26557	2.7.1.60	N-acetyl-D-mannosamine kinase	acmana_c + atp_c --> acmanap_c + adp_c + h_c	Alternate Carbon Metabolism	False	0	1000	1	0	PSLF89_RS01600	PSLF89_802	-	-
ACNAMt2pp	RXN-15314	MNXR406	-	N-acetylneuraminate proton symport (periplasm)	acnam_p + h_p --> acnam_c + h_c	Transport, Inner Membrane	False	0	1000	1	1	PSLF89_RS01605	PSLF89_803	KW89_RS13785	KW89_2748
ACNML	ACNEULY-RXN	MNXR26498	4.1.3.3	N-Acetylneuraminate lyase	acnam_c --> acmana_c + pyr_c	Alternate Carbon Metabolism	False	0	1000	1	1	PSLF89_RS01610	PSLF89_804	KW89_RS13780	KW89_2747
PPS	PEPSYNTH-RXN	MNXR4414	2.7.9.2	phosphoenolpyruvate synthase	atp_c + h2o_c + pyr_c --> amp_c + 2.0 h_c + pep_c + pi_c	Glycolysis/Gluconeogenesis	False	0	1000	1	1	PSLF89_RS01645	PSLF89_814	KW89_RS13745	KW89_2739
OCOAT1	RXNI-2	MNXR3946	2.8.3.5	OCOAT1	acac_c + succoa_c <=> aacoa_c + succ_c	PHB metabolism	True	-1000	1000	1	1	PSLF89_RS01890 and PSLF89_RS01895	PSLF89_868 and PSLF89_869	(KW89_RS13515 and KW89_RS13510)	(KW89_2696 and KW89_2695)
HEX1	GLUCOKIN-RXN	MNXR69234	2.7.1.2	hexokinase (D-glucose:ATP)	atp_c + glc__D_c --> adp_c + g6p_c + h_c	Glycolysis/Gluconeogenesis	False	0	1000	1	1	PSLF89_RS01945	PSLF89_879	KW89_RS13455	KW89_2684
CS	CITSYN-RXN	MNXR1298	2.3.3.3	citrate synthase	accoa_c + h2o_c + oaa_c --> cit_c + coa_c + h_c	Citric Acid Cycle	False	0	1000	1	1	PSLF89_RS02015	PSLF89_893	KW89_RS13365	KW89_2665
FE2abcpp	-	MNXR2211	-	iron (II) transport via ABC system (periplasm)	atp_c + fe2_p + h2o_c --> adp_c + fe2_c + h_c + pi_c	Inorganic Ion Transport and Metabolism	False	0	1000	1	1	PSLF89_RS02090 and PSLF89_RS02095	PSLF89_908 and PSLF89_909	(KW89_RS13290 and KW89_RS13285)	(KW89_2650 and KW89_2649)
S7PI	RXN0-4301	MNXR19002	5.3.1.28	sedoheptulose 7-phosphate isomerase	s7p_c --> gmhep7p_c	Lipopolysaccharide Biosynthesis / Recycling	False	0	1000	1	1	PSLF89_RS02120	PSLF89_914	KW89_RS13260	KW89_2644
ADPT	ADENPRIBOSYLTRAN-RXN	MNXR68290	2.4.2.8	adenine phosphoribosyltransferase	ade_c + prpp_c --> amp_c + ppi_c	Nucleotide Salvage Pathway	False	0	1000	1	1	PSLF89_RS02135	PSLF89_917	KW89_RS13245	KW89_2641
OCTDPS	RXN-8992	MNXR55805	2.5.1.90	Octaprenyl pyrophosphate synthase	frdp_c + 5.0 ipdp_c --> octdp_c + 5.0 ppi_c	Cofactor and Prosthetic Group Biosynthesis	False	0	1000	1	1	PSLF89_RS02140	PSLF89_918	KW89_RS13240	KW89_2640
LYSAM	LYSINE-23-AMINOMUTASE-RXN	MNXR3345	5.4.3.2	lysine 2,3-aminomutase	lys__L_c --> 36dahx_c	Threonine and Lysine Metabolism	False	0	1000	1	1	PSLF89_RS02170	PSLF89_924	KW89_RS13210	KW89_2634
ASPTA	ASPAMINOTRANS-RXN	MNXR32641	2.6.1.1	aspartate transaminase	akg_c + asp__L_c <=> glu__L_c + oaa_c	Alanine and Aspartate Metabolism	True	-1000	1000	1	1	PSLF89_RS02210	PSLF89_03980	KW89_RS13170	KW89_2628
RXN_9998	RXN-9998	MNXR13250	4.2.1.115	UDP-N-acetylglucosamine 4,6-dehydratase (inverting)	uacgam_c --> CPD_10750_c + h2o_c	CMP-pseudaminate biosynthesis	False	0	1000	1	1	PSLF89_RS02230	PSLF89_935	KW89_RS13135	KW89_2619
RXN_9999	RXN-9999	MNXR61237	2.6.1.92	UDP-2-acetamido-2,6-dideoxy-beta-L-arabino-hex-4-ulose aminotransferase	CPD_10750_c + glu__L_c <=> CPD_10751_c + akg_c	CMP-pseudaminate biosynthesis	True	-1000	1000	1	1	PSLF89_RS02235	PSLF89_936	KW89_RS13130	KW89_2618
RXN_10003	RXN-10003	MNXR71784	2.7.7.81	pseudaminic acid cytidylyltransferase	CPD_10754_c + ctp_c --> CPD_10755_c + ppi_c	CMP-pseudaminate biosynthesis	False	0	1000	1	1	PSLF89_RS02240	PSLF89_937	KW89_RS13125	KW89_2617
RXN_10000	RXN-10000	MNXR61241	2.3.1.202	UDP-4-amino-4,6-dideoxy-beta-L-AltNAc o-acetyltransferase	CPD_10751_c + accoa_c --> CPD_10752_c + coa_c + h_c	CMP-pseudaminate biosynthesis	False	0	1000	1	1	PSLF89_RS02245	PSLF89_939	KW89_RS13120	KW89_2616
RXN_10001	RXN-10001	MNXR61238	3.6.1.57	UDP-2,4-diacetamido-2,4,6-trideoxy-beta-L-altropyranosyl transferase	CPD_10752_c + h2o_c --> CPD_10753_c + h_c + udp_c	CMP-pseudaminate biosynthesis	False	0	1000	1	1	PSLF89_RS02245	PSLF89_939	KW89_RS13120	KW89_2616
RXN_10002	RXN-10002	MNXR19043	2.5.1.97	pseudaminic acid synthetase	CPD_10753_c + h2o_c + pep_c --> CPD_10754_c + pi_c	CMP-pseudaminate biosynthesis	False	0	1000	1	1	PSLF89_RS02250	PSLF89_940	KW89_RS13115	KW89_2615
THRTRS	THREONINE--TRNA-LIGASE-RXN	MNXR84324	6.1.1.3	Threonyl-tRNA synthetase	atp_c + thr__L_c + trnathr_c --> amp_c + ppi_c + thrtrna_c	tRNA Charging	False	0	1000	1	1	PSLF89_RS02270	PSLF89_942	KW89_RS13095	KW89_2613
FMNAT	FADSYN-RXN	MNXR81572	2.7.7.2	FMN adenylyltransferase	atp_c + fmn_c + h_c --> fad_c + ppi_c	Cofactor and Prosthetic Group Biosynthesis	False	0	1000	1	1	PSLF89_RS02450	PSLF89_986	KW89_RS02265	KW89_441
RBFK	RIBOFLAVINKIN-RXN	MNXR69844	2.7.1.26	riboflavin kinase	atp_c + ribflv_c --> adp_c + fmn_c + h_c	Cofactor and Prosthetic Group Biosynthesis	False	0	1000	1	1	PSLF89_RS02450	PSLF89_986	KW89_RS02265	KW89_441
ILETRS	ISOLEUCINE--TRNA-LIGASE-RXN	MNXR83147	6.1.1.5	Isoleucyl-tRNA synthetase	atp_c + ile__L_c + trnaile_c --> amp_c + iletrna_c + ppi_c	tRNA Charging	False	0	1000	1	1	PSLF89_RS02460	PSLF89_989	KW89_RS02270	KW89_442
GLYALDtpp	-	MNXR2741	-	Glyceraldehyde facilitated diffusion (periplasm)	glyald_p <=> glyald_c	Transport, Inner Membrane	True	-1000	1000	1	1	PSLF89_RS02485	PSLF89_994	KW89_RS02315	KW89_451
GLYCtpp	TRANS-RXN-131	MNXR69175	-	glycerol transport via channel (periplasm)	glyc_c <=> glyc_p	Transport, Inner Membrane	True	-1000	1000	1	1	PSLF89_RS02485	PSLF89_994	KW89_RS02315	KW89_451
UREAtpp	TRANS-RXN0-460	MNXR5300	-	Urea transport via facilitate diffusion (periplasm)	urea_p <=> urea_c	Transport, Inner Membrane	True	-1000	1000	1	1	PSLF89_RS02485	PSLF89_994	KW89_RS02315	KW89_451
METAT	S-ADENMETSYN-RXN	MNXR3487	2.5.1.6	methionine adenosyltransferase	atp_c + h2o_c + met__L_c --> amet_c + pi_c + ppi_c	Methionine Metabolism	False	0	1000	1	1	PSLF89_RS02625	PSLF89_1023	KW89_RS02390	KW89_467
TKT1	1TRANSKETO-RXN	MNXR69977	2.2.1.1	transketolase	r5p_c + xu5p__D_c <=> g3p_c + s7p_c	Pentose Phosphate Pathway	True	-1000	1000	1	1	PSLF89_RS02630	PSLF89_1024	KW89_RS02395	KW89_468
TKT2	2TRANSKETO-RXN	MNXR84331	2.2.1.1	transketolase	e4p_c + xu5p__D_c <=> f6p_c + g3p_c	Pentose Phosphate Pathway	True	-1000	1000	1	1	PSLF89_RS02630	PSLF89_1024	KW89_RS02395	KW89_468
GAPD	GAPOXNPHOSPHN-RXN	MNXR50924	1.2.1.59	glyceraldehyde-3-phosphate dehydrogenase	g3p_c + nad_c + pi_c <=> 13dpg_c + h_c + nadh_c	Glycolysis/Gluconeogenesis	True	-1000	1000	1	1	PSLF89_RS02635	PSLF89_1025	KW89_RS02400	KW89_469
PGK	PHOSGLYPHOS-RXN	MNXR4189	2.7.2.3	phosphoglycerate kinase	3pg_c + atp_c <=> 13dpg_c + adp_c	Glycolysis/Gluconeogenesis	True	-1000	1000	1	1	PSLF89_RS02640	PSLF89_1026	KW89_RS02405	KW89_470
PYK	PEPDEPHOS-RXN	MNXR4545	2.7.1.40	pyruvate kinase	adp_c + h_c + pep_c --> atp_c + pyr_c	Glycolysis/Gluconeogenesis	False	0	1000	1	1	PSLF89_RS02645	PSLF89_1027	KW89_RS02410	KW89_471
FBA	F16ALDOLASE-RXN	MNXR13125	4.1.2.13	fructose-bisphosphate aldolase	fdp_c <=> dhap_c + g3p_c	Glycolysis/Gluconeogenesis	True	-1000	1000	1	1	PSLF89_RS02650	PSLF89_1028	KW89_RS02415	KW89_472
LYSTRS	LYSINE--TRNA-LIGASE-RXN	MNXR83261	6.1.1.6	Lysyl-tRNA synthetase	atp_c + lys__L_c + trnalys_c --> amp_c + lystrna_c + ppi_c	tRNA Charging	False	0	1000	1	1	PSLF89_RS02780	PSLF89_1061	KW89_RS02525	KW89_493
PFK	6PFRUCTPHOS-RXN	MNXR83624	2.7.1.11	phosphofructokinase	atp_c + f6p_c --> adp_c + fdp_c + h_c	Glycolysis/Gluconeogenesis	False	0	1000	1	1	PSLF89_RS02910	PSLF89_1090	KW89_RS12730	KW89_2545
PFK_2	TAGAKIN-RXN	MNXR4173	2.7.1.56	Phosphofructokinase	atp_c + tag6p__D_c --> adp_c + h_c + tagdp__D_c	Alternate Carbon Metabolism	False	0	1000	1	1	PSLF89_RS02910	PSLF89_1090	KW89_RS12730	KW89_2545
PFK_3	RXN0-6541	MNXR4174	2.7.1.11	phosphofructokinase (s7p)	atp_c + s7p_c --> adp_c + h_c + s17bp_c	Pentose Phosphate Pathway	False	0	1000	1	1	PSLF89_RS02910	PSLF89_1090	KW89_RS12730	KW89_2545
UM3PL	-	MNXR70050	-	UDP-N-acetylmuramate:L-alanyl-gamma-D-glutamyl-meso-diaminopimelate ligase	LalaDgluMdap_c + atp_c + uamr_c --> adp_c + h_c + pi_c + ugmd_c	Murein Recycling	False	0	1000	1	1	PSLF89_RS02920	PSLF89_1092	KW89_RS12720	KW89_2543
UM4PL	-	MNXR84392	-	UDP-N-acetylmuramate:L-alanyl-gamma-D-glutamyl-meso-diaminopimelate-D-alanine ligase	LalaDgluMdapDala_c + atp_c + uamr_c --> adp_c + h_c + pi_c + um4p_c	Murein Recycling	False	0	1000	1	1	PSLF89_RS02920	PSLF89_1092	KW89_RS12720	KW89_2543
ANHMK	RXN0-4621	MNXR68364	-	1,6-anhydrous-N-Acetylmuramate kinase	anhm_c + atp_c + h2o_c --> acmum6p_c + adp_c + h_c	Murein Recycling	False	0	1000	1	1	PSLF89_RS03010	PSLF89_1112	KW89_RS12630	KW89_2526
TYRTRS	TYROSINE--TRNA-LIGASE-RXN	MNXR84367	6.1.1.1	tyrosyl-tRNA synthetase	atp_c + trnatyr_c + tyr__L_c --> amp_c + ppi_c + tyrtrna_c	tRNA Charging	False	0	1000	1	1	PSLF89_RS03020	PSLF89_1114	KW89_RS12620	KW89_2524
GSNK	GUANOSINEKIN-RXN	MNXR2817	2.7.1.73	guanosine kinase	atp_c + gsn_c --> adp_c + gmp_c + h_c	Nucleotide Salvage Pathway	False	0	1000	1	1	PSLF89_RS03035	PSLF89_1118	KW89_RS12605	KW89_2521
INSK	INOSINEKIN-RXN	MNXR3111	2.7.1.73	insosine kinase	atp_c + ins_c --> adp_c + h_c + imp_c	Nucleotide Salvage Pathway	False	0	1000	1	1	PSLF89_RS03035	PSLF89_1118	KW89_RS12605	KW89_2521
SPMDAT1	SPERMACTRAN-RXN	MNXR4886	2.3.1.57	Spermidine acetyltransferase	accoa_c + spmd_c --> N1aspmd_c + coa_c + h_c	Arginine and Proline Metabolism	False	0	1000	1	1	PSLF89_RS03065	PSLF89_1124	KW89_RS12575	KW89_2515
SPMDAT2	-	MNXR4887	2.6.1.29	Spermidine acetyltransferase (N8)	accoa_c + spmd_c --> coa_c + h_c + n8aspmd_c	Arginine and Proline Metabolism	False	0	1000	1	1	PSLF89_RS03065	PSLF89_1124	KW89_RS12575	KW89_2515
SERD_L	4.3.1.17-RXN	MNXR84190	4.3.1.19	L-serine deaminase	ser__L_c --> nh4_c + pyr_c	Glycine and Serine Metabolism	False	0	1000	1	1	PSLF89_RS03150	PSLF89_1149	KW89_RS12055	KW89_2412
CITt3pp	-	MNXR1176	-	citrate transport out via proton antiport (periplasm)	cit_c + h_p --> cit_p + h_c	Transport, Inner Membrane	False	0	1000	1	1	PSLF89_RS03185	PSLF89_1153	KW89_RS12090	KW89_2418
PGI	PGLUCISOM-RXN	MNXR83637	5.3.1.9	glucose-6-phosphate isomerase	g6p_c <=> f6p_c	Glycolysis/Gluconeogenesis	True	-1000	1000	1	1	PSLF89_RS03225	PSLF89_1160	KW89_RS12185	KW89_2438
UDPGD	UGD-RXN	MNXR70030	1.1.1.22	UDPglucose 6-dehydrogenase	h2o_c + 2.0 nad_c + udpg_c --> 3.0 h_c + 2.0 nadh_c + udpglcur_c	Cell Envelope Biosynthesis	False	0	1000	1	1	PSLF89_RS03230	PSLF89_1161	KW89_RS12180	KW89_2437
5_AMINOLEVULINIC_ACID_SYNTHASE_RXN	-	MNXR628	2.3.1.37	5-aminolevulinate synthase	gly_c + h_c + succoa_c --> 5aop_c + co2_c + coa_c	Cofactor and Prosthetic Group Biosynthesis	False	0	1000	1	0	PSLF89_RS03300	PSLF89_1177	-	-
NTP11	-	MNXR69557	-	nucleoside-triphosphatase (dITP)	ditp_c + h2o_c --> didp_c + h_c + pi_c	Nucleotide Salvage Pathway	False	0	1000	1	0	PSLF89_RS03305	PSLF89_1179	-	-
NTP12	RXN0-5074	MNXR55784	3.6.1	nucleoside-triphosphatase (XTP)	h2o_c + xtp_c --> h_c + pi_c + xdp_c	Nucleotide Salvage Pathway	False	0	1000	1	0	PSLF89_RS03305	PSLF89_1179	-	-
TALA	TRANSALDOL-RXN	MNXR84303	2.2.1.2	transaldolase	g3p_c + s7p_c <=> e4p_c + f6p_c	Pentose Phosphate Pathway	True	-1000	1000	1	1	PSLF89_RS03365	PSLF89_1190	KW89_RS02900	KW89_566
PTPATi	PANTEPADENYLYLTRAN-RXN	MNXR4514	2.7.7.3	pantetheine-phosphate adenylyltransferase	atp_c + h_c + pan4p_c --> dpcoa_c + ppi_c	Cofactor and Prosthetic Group Biosynthesis	False	0	1000	1	1	PSLF89_RS03370	PSLF89_1191	KW89_RS02905	KW89_567
FADRx	RXN-8506	MNXR82717	1.5.1.45	FAD reductase	fad_c + h_c + nadh_c --> fadh2_c + nad_c	Cofactor and Prosthetic Group Biosynthesis	False	0	1000	1	1	PSLF89_RS03420	PSLF89_1202	KW89_RS02955	KW89_577
FE3Ri	-	MNXR82831	-	Fe(III) reduction	fadh2_c + 2.0 fe3_c --> fad_c + 2.0 fe2_c + 2.0 h_c	Cofactor and Prosthetic Group Biosynthesis	False	0	1000	1	1	PSLF89_RS03420	PSLF89_1202	KW89_RS02955	KW89_577
FLVRx	-	MNXR82867	1.5.1.41	flavin reductase (NAD)	h_c + nadh_c + ribflv_c --> nad_c + rbflvrd_c	Cofactor and Prosthetic Group Biosynthesis	False	0	1000	1	1	PSLF89_RS03420	PSLF89_1202	KW89_RS02955	KW89_577
FMNRx	RXN-9510	MNXR69003	1.5.1.42	FMN reductase	fmn_c + h_c + nadh_c --> fmnh2_c + nad_c	Cofactor and Prosthetic Group Biosynthesis	False	0	1000	1	1	PSLF89_RS03420	PSLF89_1202	KW89_RS02955	KW89_577
GLNTRAT	6.3.5.7-RXN	MNXR83022	6.3.5.7	GLNTRAT	atp_c + gln__L_c + glutrna_gln_c + h2o_c --> adp_c + glntrna_c + glu__L_c + h_c + pi_c	Glutamate Metabolism	False	0	1000	1	1	PSLF89_RS03500 and PSLF89_RS03505	PSLF89_1217 and PSLF89_1218	(KW89_RS03010 and KW89_RS03015)	(KW89_588 and KW89_589)
KDOCT2	CPM-KDOSYNTH-RXN	MNXR69298	2.7.7.38	3-deoxy-manno-octulosonate cytidylyltransferase	ctp_c + kdo_c --> ckdo_c + ppi_c	Lipopolysaccharide Biosynthesis / Recycling	False	0	1000	1	1	PSLF89_RS03550	PSLF89_1227	KW89_RS03055	KW89_597
THDPS	TETHYDPICSUCC-RXN	MNXR5036	2.3.1.117	tetrahydrodipicolinate succinylase	h2o_c + succoa_c + thdp_c --> coa_c + sl2a6o_c	Threonine and Lysine Metabolism	False	0	1000	1	1	PSLF89_RS03580	PSLF89_1233	KW89_RS03760	KW89_736
ASNN	ASPARAGHYD-RXN	MNXR81754	3.5.1.38	L-asparaginase	asn__L_c + h2o_c --> asp__L_c + nh4_c	Alanine and Aspartate Metabolism	False	0	1000	1	1	PSLF89_RS03585	PSLF89_1234	KW89_RS03765	KW89_737
UDCPDPS	RXN-8999	MNXR70017	2.5.1	Undecaprenyl diphosphate synthase	frdp_c + 8.0 ipdp_c --> 8.0 ppi_c + udcpdp_c	Cofactor and Prosthetic Group Biosynthesis	False	0	1000	1	1	PSLF89_RS03620	PSLF89_1242	KW89_RS03800	KW89_744
DASYN120	CDPDIGLYSYN-RXN	MNXR68647	2.7.7.41	CDP-diacylglycerol synthetase (n-C12:0)	ctp_c + h_c + pa120_c --> cdpdddecg_c + ppi_c	Glycerophospholipid Metabolism	False	0	1000	1	1	PSLF89_RS03625	PSLF89_1243	KW89_RS03805	KW89_745
DASYN140	-	MNXR82152	2.7.7.41	CDP-diacylglycerol synthetase (n-C14:0)	ctp_c + h_c + pa140_c --> cdpdtdecg_c + ppi_c	Glycerophospholipid Metabolism	False	0	1000	1	1	PSLF89_RS03625	PSLF89_1243	KW89_RS03805	KW89_745
DASYN141	-	MNXR68649	2.7.7.41	CDP-diacylglycerol synthetase (n-C14:1)	ctp_c + h_c + pa141_c --> cdpdtdec7eg_c + ppi_c	Glycerophospholipid Metabolism	False	0	1000	1	1	PSLF89_RS03625	PSLF89_1243	KW89_RS03805	KW89_745
DASYN160	-	MNXR82153	2.7.7.41	CDP-diacylglycerol synthetase (n-C16:0)	ctp_c + h_c + pa160_c --> cdpdhdecg_c + ppi_c	Glycerophospholipid Metabolism	False	0	1000	1	1	PSLF89_RS03625	PSLF89_1243	KW89_RS03805	KW89_745
DASYN161	-	MNXR68652	2.7.7.41	CDP-diacylglycerol synthetase (n-C16:1)	ctp_c + h_c + pa161_c --> cdpdhdec9eg_c + ppi_c	Glycerophospholipid Metabolism	False	0	1000	1	1	PSLF89_RS03625	PSLF89_1243	KW89_RS03805	KW89_745
DASYN180	-	MNXR82154	2.7.7.41	CDP-diacylglycerol synthetase (n-C18:0)	ctp_c + h_c + pa180_c --> cdpdodecg_c + ppi_c	Glycerophospholipid Metabolism	False	0	1000	1	1	PSLF89_RS03625	PSLF89_1243	KW89_RS03805	KW89_745
DASYN181	-	MNXR68654	2.7.7.41	CDP-diacylglycerol synthetase (n-C18:1)	ctp_c + h_c + pa181_c --> cdpdodec11eg_c + ppi_c	Glycerophospholipid Metabolism	False	0	1000	1	1	PSLF89_RS03625	PSLF89_1243	KW89_RS03805	KW89_745
IPDDI	IPPISOM-RXN	MNXR69289	5.3.3.2	isopentenyl-diphosphate D-isomerase	ipdp_c <=> dmpp_c	mevalonate pathway	True	-1000	1000	1	1	PSLF89_RS03650	PSLF89_04475	KW89_RS03825	KW89_749
DPMVD	DIPHOSPHOMEVALONTE-DECARBOXYLASE-RXN	MNXR68753	4.1.1.33	R_diphosphomevalonate_decarboxylase	5dpmev_c + atp_c --> adp_c + co2_c + ipdp_c + pi_c	mevalonate pathway	False	0	1000	1	1	PSLF89_RS03655	PSLF89_04480	KW89_RS03830	KW89_750
MEVK1	MEVALONATE-KINASE-RXN	MNXR3507	2.7.1.36	R_mevalonate_kinase__atp	atp_c + mev__R_c <=> 5pmev_c + adp_c + h_c	mevalonate pathway	True	-1000	1000	1	1	PSLF89_RS03660	PSLF89_1249	KW89_RS03835	KW89_751
HMGCOAS	HYDROXYMETHYLGLUTARYL-COA-SYNTHASE-RXN	MNXR2982	2.3.3.10	R_Hydroxymethylglutaryl_CoA_synthase	coa_c + h_c + hmgcoa_c <=> aacoa_c + accoa_c + h2o_c	mevalonate pathway	True	-1000	1000	1	1	PSLF89_RS03665	PSLF89_04485	KW89_RS03840
HMGCOAR	1.1.1.34-RXN	MNXR2981	1.1.1.34	R_Hydroxymethylglutaryl_CoA_reductase	coa_c + mev__R_c + 2.0 nadp_c <=> 2.0 h_c + hmgcoa_c + 2.0 nadph_c	mevalonate pathway	True	-1000	1000	1	1	PSLF89_RS03670	PSLF89_1251	KW89_RS03845	KW89_753
U23GAAT	UDPHYDROXYMYRGLUCOSAMNACETYLTRANS-RXN	MNXR38093	2.3.1.191	UDP-3-O-(3-hydroxymyristoyl)glucosamine acyltransferase	3hmrsACP_c + u3hga_c --> ACP_c + h_c + u23ga_c	Lipopolysaccharide Biosynthesis / Recycling	False	0	1000	1	1	PSLF89_RS03685	PSLF89_1254	KW89_RS03860	KW89_756
U23GAAT_PS	-	-	-	UDP-3-O-(3-hydroxymyristoyl)glucosamine acyltransferase (C16:0)	3hpalmACP_c + u3hga_c --> ACP_c + h_c + u23ga_PS_c	Lipopolysaccharide Biosynthesis / Recycling	False	0	1000	1	1	PSLF89_RS03685	PSLF89_1254	KW89_RS03860	KW89_756
3HAD100	RXN-9655	MNXR68167	4.2.1.59	3-hydroxyacyl-[acyl-carrier-protein] dehydratase (n-C10:0)	3hdecACP_c --> h2o_c + tdec2eACP_c	Cell Envelope Biosynthesis	False	0	1000	1	1	PSLF89_RS03690	PSLF89_1255	KW89_RS03865	KW89_757
3HAD120	RXN-9533	MNXR68168	4.2.1.59	3-hydroxyacyl-[acyl-carrier-protein] dehydratase (n-C12:0)	3hddecACP_c --> h2o_c + tddec2eACP_c	Cell Envelope Biosynthesis	False	0	1000	1	1	PSLF89_RS03690	PSLF89_1255	KW89_RS03865	KW89_757
3HAD121	RXN0-2144	MNXR68169	4.2.1.61	3-hydroxyacyl-[acyl-carrier-protein] dehydratase (n-C12:1)	3hcddec5eACP_c --> h2o_c + t3c5ddeceACP_c	Cell Envelope Biosynthesis	False	0	1000	1	1	PSLF89_RS03690	PSLF89_1255	KW89_RS03865	KW89_757
3HAD140	RXN-9537	MNXR68170	4.2.1.59	3-hydroxyacyl-[acyl-carrier-protein] dehydratase (n-C14:0)	3hmrsACP_c --> h2o_c + tmrs2eACP_c	Cell Envelope Biosynthesis	False	0	1000	1	1	PSLF89_RS03690	PSLF89_1255	KW89_RS03865	KW89_757
3HAD141	RXN-10656	MNXR68171	4.2.1.61	3-hydroxyacyl-[acyl-carrier-protein] dehydratase (n-C14:1)	3hcmrs7eACP_c --> h2o_c + t3c7mrseACP_c	Cell Envelope Biosynthesis	False	0	1000	1	1	PSLF89_RS03690	PSLF89_1255	KW89_RS03865	KW89_757
3HAD160	4.2.1.61-RXN	MNXR68172	4.2.1.59	3-hydroxyacyl-[acyl-carrier-protein] dehydratase (n-C16:0)	3hpalmACP_c --> h2o_c + tpalm2eACP_c	Cell Envelope Biosynthesis	False	0	1000	1	1	PSLF89_RS03690	PSLF89_1255	KW89_RS03865	KW89_757
3HAD161	RXN-10660	MNXR68173	4.2.1.61	3-hydroxyacyl-[acyl-carrier-protein] dehydratase (n-C16:1)	3hcpalm9eACP_c --> h2o_c + t3c9palmeACP_c	Cell Envelope Biosynthesis	False	0	1000	1	1	PSLF89_RS03690	PSLF89_1255	KW89_RS03865	KW89_757
3HAD180	-	MNXR68174	4.2.1.61	3-hydroxyacyl-[acyl-carrier-protein] dehydratase (n-C18:0)	3hoctaACP_c --> h2o_c + toctd2eACP_c	Cell Envelope Biosynthesis	False	0	1000	1	1	PSLF89_RS03690	PSLF89_1255	KW89_RS03865	KW89_757
3HAD181	RXN-9557	MNXR81364	4.2.1.61	3-hydroxyacyl-[acyl-carrier-protein] dehydratase (n-C18:1)	3hcvac11eACP_c --> h2o_c + t3c11vaceACP_c	Cell Envelope Biosynthesis	False	0	1000	1	1	PSLF89_RS03690	PSLF89_1255	KW89_RS03865	KW89_757
3HAD40	4.2.1.58-RXN	MNXR68176	4.2.1.58	3-hydroxyacyl-[acyl-carrier-protein] dehydratase (n-C4:0)	3haACP_c --> but2eACP_c + h2o_c	Cell Envelope Biosynthesis	False	0	1000	1	1	PSLF89_RS03690	PSLF89_1255	KW89_RS03865	KW89_757
3HAD60	RXN-9520	MNXR68177	4.2.1.59	3-hydroxyacyl-[acyl-carrier-protein] dehydratase (n-C6:0)	3hhexACP_c --> h2o_c + thex2eACP_c	Cell Envelope Biosynthesis	False	0	1000	1	1	PSLF89_RS03690	PSLF89_1255	KW89_RS03865	KW89_757
3HAD80	4.2.1.59-RXN	MNXR68178	4.2.1.59	3-hydroxyacyl-[acyl-carrier-protein] dehydratase (n-C8:0)	3hoctACP_c --> h2o_c + toct2eACP_c	Cell Envelope Biosynthesis	False	0	1000	1	1	PSLF89_RS03690	PSLF89_1255	KW89_RS03865	KW89_757
OGMEACPD	RXN-11477	MNXR75824	4.2.1.59	3-Oxo-glutaryl-[ACP] methyl ester dehydratase	hgmeACP_c --> egmeACP_c + h2o_c	Cofactor and Prosthetic Group Biosynthesis	False	0	1000	1	1	PSLF89_RS03690	PSLF89_1255	KW89_RS03865	KW89_757
OPMEACPD	RXN-11481	MNXR21511	4.2.1.59	3-Oxo-pimeloyl-[ACP] methyl ester dehydratase	hpmeACP_c --> epmeACP_c + h2o_c	Cofactor and Prosthetic Group Biosynthesis	False	0	1000	1	1	PSLF89_RS03690	PSLF89_1255	KW89_RS03865	KW89_757
LPADSS_PS	-	-	-	Lipid A disaccaride synthase	lipidX_c + u23ga_PS_c --> h_c + lipidAds_PS_c + udp_c	Lipopolysaccharide Biosynthesis / Recycling	False	0	1000	1	1	PSLF89_RS03700	PSLF89_1257	KW89_RS03875	KW89_759
AGM4Pt2pp	-	MNXR68309	-	GlcNAc-anhMurNAc tetrapeptide transport in via proton symport (periplasm)	anhgm4p_p + h_p --> anhgm4p_c + h_c	Murein Recycling	False	0	1000	1	1	PSLF89_RS03785	PSLF89_1283	KW89_RS03935	KW89_773
SPODMpp	SUPEROX-DISMUT-RXN	MNXR4893	1.15.1.1	superoxide dismutase	2.0 h_p + 2.0 o2s_p --> h2o2_p + o2_p	Unassigned	False	0	1000	1	1	PSLF89_RS03815	PSLF89_1289	KW89_RS03980	KW89_782
IMPD	IMP-DEHYDROG-RXN	MNXR3100	1.1.1.205	IMP dehydrogenase	h2o_c + imp_c + nad_c --> h_c + nadh_c + xmp_c	Purine and Pyrimidine Biosynthesis	False	0	1000	1	1	PSLF89_RS03865	PSLF89_1300	KW89_RS04035	KW89_794
GMPS2	GMP-SYN-GLUT-RXN	MNXR32727	6.3.5.2	GMP synthase	atp_c + gln__L_c + h2o_c + xmp_c --> amp_c + glu__L_c + gmp_c + 2.0 h_c + ppi_c	Purine and Pyrimidine Biosynthesis	False	0	1000	1	1	PSLF89_RS03870	PSLF89_1301	KW89_RS04040	KW89_795
PRFGS	FGAMSYN-RXN	MNXR55855	6.3.5.3	phosphoribosylformylglycinamidine synthase	atp_c + fgam_c + gln__L_c + h2o_c --> adp_c + fpram_c + glu__L_c + h_c + pi_c	Purine and Pyrimidine Biosynthesis	False	0	1000	1	1	PSLF89_RS03880	PSLF89_1303	KW89_RS04050	KW89_797
HMPK1	OHMETPYRKIN-RXN	MNXR2985	2.7.1.49	hydroxymethylpyrimidine kinase (ATP)	4ahmmp_c + atp_c --> 4ampm_c + adp_c + h_c	Cofactor and Prosthetic Group Biosynthesis	False	0	1000	1	1	PSLF89_RS03920	PSLF89_1311	KW89_RS04085	KW89_804
PMPK	PYRIMSYN3-RXN	MNXR69768	2.7.4.7	phosphomethylpyrimidine kinase	4ampm_c + atp_c --> 2mahmp_c + adp_c	Cofactor and Prosthetic Group Biosynthesis	False	0	1000	1	1	PSLF89_RS03920	PSLF89_1311	KW89_RS04085	KW89_804
DDCAtexi	-	MNXR1481	-	Fatty acid (dodecanoate) transport via facilitated irreversible diffusion (extracellular to periplasm)	ddca_e --> ddca_p	Transport, Outer Membrane	False	0	1000	1	1	PSLF89_RS03940	PSLF89_1315	KW89_RS04105	KW89_808
HDCAtexi	-	MNXR1964	-	Hexadecanoate transport via facilitated irreversible diffusion (extracellular to periplasm)	hdca_e --> hdca_p	Transport, Outer Membrane	False	0	1000	1	1	PSLF89_RS03940	PSLF89_1315	KW89_RS04105	KW89_808
HDCEAtexi	-	MNXR1968	-	Hexadecenoate transport via facilitated irreversible diffusion (extracellular to periplasm)	hdcea_e --> hdcea_p	Transport, Outer Membrane	False	0	1000	1	1	PSLF89_RS03940	PSLF89_1315	KW89_RS04105	KW89_808
OCDCAtexi	-	MNXR3942	-	Octadecanoate transport via facilitated irreversible diffusion (extracellular to periplasm)	ocdca_e --> ocdca_p	Transport, Outer Membrane	False	0	1000	1	1	PSLF89_RS03940	PSLF89_1315	KW89_RS04105	KW89_808
OCDCEAtexi	-	MNXR3944	-	Octadecenoate (n-C18:1) transport via facilitated irreversible diffusion (extracellular to periplasm)	ocdcea_e --> ocdcea_p	Transport, Outer Membrane	False	0	1000	1	1	PSLF89_RS03940	PSLF89_1315	KW89_RS04105	KW89_808
TTDCAtexi	-	MNXR1956	-	Tetradecanoate transport via facilitated irreversible diffusion (extracellular to periplasm)	ttdca_e --> ttdca_p	Transport, Outer Membrane	False	0	1000	1	1	PSLF89_RS03940	PSLF89_1315	KW89_RS04105	KW89_808
TTDCEAtexi	-	MNXR50882	-	Tetradecenoate transport via facilitated irreversible diffusion (extracellular to periplasm)	ttdcea_e --> ttdcea_p	Transport, Outer Membrane	False	0	1000	1	1	PSLF89_RS03940	PSLF89_1315	KW89_RS04105	KW89_808
APCS	RXN0-5217	MNXR60752	2.5.1.16	aminopropylcadaverine synthase	15dap_c + ametam_c --> 5mta_c + h_c + na15dap_c	Arginine and Proline Metabolism	False	0	1000	1	1	PSLF89_RS03945	PSLF89_1316	KW89_RS04110	KW89_809
SPMS	SPERMIDINESYN-RXN	MNXR4892	2.5.1.16	spermidine synthase	ametam_c + ptrc_c --> 5mta_c + h_c + spmd_c	Arginine and Proline Metabolism	False	0	1000	1	1	PSLF89_RS03945	PSLF89_1316	KW89_RS04110	KW89_809
MOHMT	3-CH3-2-OXOBUTANOATE-OH-CH3-XFER-RXN	MNXR3626	2.1.2.11	3-methyl-2-oxobutanoate hydroxymethyltransferase	3mob_c + h2o_c + mlthf_c --> 2dhp_c + thf_c	Cofactor and Prosthetic Group Biosynthesis	False	0	1000	1	1	PSLF89_RS03975	PSLF89_1322	KW89_RS04140	KW89_815
PGSA120	PHOSPHAGLYPSYN-RXN	MNXR69692	2.7.8.5	Phosphatidylglycerol synthase (n-C12:0)	cdpdddecg_c + glyc3p_c --> cmp_c + h_c + pgp120_c	Glycerophospholipid Metabolism	False	0	1000	1	1	PSLF89_RS03990	PSLF89_1325	KW89_RS04160	KW89_819
PGSA140	-	MNXR4222	-	Phosphatidylglycerol synthase (n-C14:0)	cdpdtdecg_c + glyc3p_c --> cmp_c + h_c + pgp140_c	Glycerophospholipid Metabolism	False	0	1000	1	1	PSLF89_RS03990	PSLF89_1325	KW89_RS04160	KW89_819
PGSA141	-	MNXR4223	-	Phosphatidylglycerol synthase (n-C14:1)	cdpdtdec7eg_c + glyc3p_c --> cmp_c + h_c + pgp141_c	Glycerophospholipid Metabolism	False	0	1000	1	1	PSLF89_RS03990	PSLF89_1325	KW89_RS04160	KW89_819
PGSA160	-	MNXR69695	2.7.8.5	Phosphatidylglycerol synthase (n-C16:0)	cdpdhdecg_c + glyc3p_c --> cmp_c + h_c + pgp160_c	Glycerophospholipid Metabolism	False	0	1000	1	1	PSLF89_RS03990	PSLF89_1325	KW89_RS04160	KW89_819
PGSA161	-	MNXR69697	2.7.8.5	Phosphatidylglycerol synthase (n-C16:1)	cdpdhdec9eg_c + glyc3p_c --> cmp_c + h_c + pgp161_c	Glycerophospholipid Metabolism	False	0	1000	1	1	PSLF89_RS03990	PSLF89_1325	KW89_RS04160	KW89_819
PGSA180	-	MNXR69698	2.7.8.5	Phosphatidylglycerol synthase (n-C18:0)	cdpdodecg_c + glyc3p_c --> cmp_c + h_c + pgp180_c	Glycerophospholipid Metabolism	False	0	1000	1	1	PSLF89_RS03990	PSLF89_1325	KW89_RS04160	KW89_819
PGSA181	-	MNXR69699	2.7.8.5	Phosphatidylglycerol synthase (n-C18:1)	cdpdodec11eg_c + glyc3p_c --> cmp_c + h_c + pgp181_c	Glycerophospholipid Metabolism	False	0	1000	1	1	PSLF89_RS03990	PSLF89_1325	KW89_RS04160	KW89_819
ALR2	RXN0-4281	MNXR683	1.1.1.-	aldose reductase (methylglyoxal)	h_c + mthgxl_c + nadph_c --> acetol_c + nadp_c	Methylglyoxal Metabolism	False	0	1000	1	1	PSLF89_RS04115	PSLF89_1352	KW89_RS04235	KW89_831
DKGLCNR1	-	MNXR68722	-	2,5-diketo-D-gluconate reductase	25dkglcn_c + h_c + nadph_c --> 2dhguln_c + nadp_c	Alternate Carbon Metabolism	False	0	1000	1	1	PSLF89_RS04115	PSLF89_1352	KW89_RS04235	KW89_831
AHSERL2	ACETYLHOMOSER-CYS-RXN	MNXR68325	2.5.1.49	O acetylhomoserine thiol lyase	achms_c + h2s_c <=> ac_c + h_c + hcys__L_c	Methionine Metabolism	True	-1000	1000	1	1	PSLF89_RS04140	PSLF89_1357	KW89_RS04260	KW89_836
MTHFC	METHENYLTHFCYCLOHYDRO-RXN	MNXR3641	3.5.4.9	methenyltetrahydrofolate cyclohydrolase	h2o_c + methf_c <=> 10fthf_c + h_c	Folate Metabolism	True	-1000	1000	1	1	PSLF89_RS04150	PSLF89_1359	KW89_RS04270	KW89_838
MTHFD	METHYLENETHFDEHYDROG-NADP-RXN	MNXR3642	1.5.1.5	methylenetetrahydrofolate dehydrogenase (NADP)	mlthf_c + nadp_c <=> methf_c + nadph_c	Folate Metabolism	True	-1000	1000	1	1	PSLF89_RS04150	PSLF89_1359	KW89_RS04270	KW89_838
MRYLTR1	-	-	-	myristoyl transferase	kdo2lipid4_PS_c + myrsACP_c --> ACP_c + kdo2lipid4M_PS_c	Lipopolysaccharide Biosynthesis / Recycling	False	0	1000	1	1	PSLF89_RS04195	PSLF89_1367	KW89_RS04315	KW89_845
MRYLTR2	-	-	-	myristoyl transferase	kdo2lipid4M_PS_c + myrsACP_c --> ACP_c + lipa_PS_c	Lipopolysaccharide Biosynthesis / Recycling	False	0	1000	1	1	PSLF89_RS04195	PSLF89_1367	KW89_RS04315	KW89_845
DGUNC	RXN0-5359	MNXR82264	-	diguanylate cyclase	2.0 gtp_c --> cdigmp_c + 2.0 ppi_c	Unassigned	False	0	1000	1	1	PSLF89_RS04205	PSLF89_1369	KW89_RS04325	KW89_847
GALKr	GALACTOKIN-RXN	MNXR32659	2.7.1.6	galactokinase	atp_c + gal_c <=> adp_c + gal1p_c + h_c	Alternate Carbon Metabolism	True	-1000	1000	1	1	PSLF89_RS04225	PSLF89_1373	KW89_RS04345	KW89_851
UGLT	GALACTURIDYLYLTRANS-RXN	MNXR70038	2.7.7.12	UDPglucose--hexose-1-phosphate uridylyltransferase	gal1p_c + udpg_c <=> g1p_c + udpgal_c	Alternate Carbon Metabolism	True	-1000	1000	1	1	PSLF89_RS04230	PSLF89_1374	KW89_RS04350	KW89_852
MDH	MALATE-DEH-RXN	MNXR3464	1.1.1.37	malate dehydrogenase	mal__L_c + nad_c <=> h_c + nadh_c + oaa_c	Citric Acid Cycle	True	-1000	1000	1	1	PSLF89_RS04400	PSLF89_1417	KW89_RS04615	KW89_908
CYSabc2pp	RXN0-3	MNXR1366	3.6.3.21	L-cysteine export via ABC system (cytoplasm to periplasm)	atp_c + cys__L_c + h2o_c --> adp_c + cys__L_p + h_c + pi_c	Transport, Inner Membrane	False	0	1000	1	1	PSLF89_RS04420 and PSLF89_RS04425	PSLF89_1421 and PSLF89_1422	(KW89_RS04635 and KW89_RS04640)	(KW89_912 and KW89_913)
GTHRDabc2pp	-	MNXR83074	-	glutathione export via ABC system (cytoplasm to periplasm)	atp_c + gthrd_c + h2o_c --> adp_c + gthrd_p + h_c + pi_c	Transport, Inner Membrane	False	0	1000	1	1	PSLF89_RS04420 and PSLF89_RS04425	PSLF89_1421 and PSLF89_1422	(KW89_RS04635 and KW89_RS04640)	(KW89_912 and KW89_913)
P5CD	PYRROLINECARBDEHYDROG-RXN	MNXR69619	1.5.1.12	1-pyrroline-5-carboxylate dehydrogenase	1pyr5c_c + 2.0 h2o_c + nad_c --> glu__L_c + h_c + nadh_c	Arginine and Proline Metabolism	False	0	1000	1	1	PSLF89_RS04545	PSLF89_1457	KW89_RS04750	KW89_933
PROD2	RXN0-7008	MNXR84020	1.5.99.8	Proline dehydrogenase	fad_c + pro__L_c --> 1pyr5c_c + fadh2_c + h_c	Arginine and Proline Metabolism	False	0	1000	1	1	PSLF89_RS04545	PSLF89_1457	KW89_RS04750	KW89_933
PUTA3	RXN-14116	MNXR32297	1.2.1.88	PUTA3	glu5sa_c + h2o_c + nad_c --> glu__L_c + 2.0 h_c + nadh_c	Glutamate Metabolism	False	0	1000	1	1	PSLF89_RS04545	PSLF89_1457	KW89_RS04750	KW89_933
PPAt4pp	-	MNXR4379	-	Na+/Propionate symporter (periplasm)	na1_p + ppa_p --> na1_c + ppa_c	Transport, Inner Membrane	False	0	1000	1	1	PSLF89_RS04550	PSLF89_1458	KW89_RS04755	KW89_934
PROt4pp	TRANS-RXN-118	MNXR4455	-	Na+/Proline-L symporter (periplasm)	na1_p + pro__L_p --> na1_c + pro__L_c	Transport, Inner Membrane	False	0	1000	1	1	PSLF89_RS04550	PSLF89_1458	KW89_RS04755	KW89_934
APG3PAT120	-	MNXR81691	-	acyl-phosphate:glycerol-3-phosphate acyltransferase (C12:0)	ddcap_c + glyc3p_c --> 1ddecg3p_c + h_c + pi_c	Glycerophospholipid Metabolism	False	0	1000	1	1	PSLF89_RS04795	PSLF89_1511	KW89_RS04900	KW89_962
APG3PAT140	-	MNXR81692	-	acyl-phosphate:glycerol-3-phosphate acyltransferase (C14:0)	glyc3p_c + ttdcap_c --> 1tdecg3p_c + h_c + pi_c	Glycerophospholipid Metabolism	False	0	1000	1	1	PSLF89_RS04795	PSLF89_1511	KW89_RS04900	KW89_962
APG3PAT141	-	MNXR81693	-	acyl-phosphate:glycerol-3-phosphate acyltransferase (C14:1)	glyc3p_c + ttdceap_c --> 1tdec7eg3p_c + h_c + pi_c	Glycerophospholipid Metabolism	False	0	1000	1	1	PSLF89_RS04795	PSLF89_1511	KW89_RS04900	KW89_962
APG3PAT160	-	MNXR81694	-	acyl-phosphate:glycerol-3-phosphate acyltransferase (C16:0)	glyc3p_c + hdcap_c --> 1hdecg3p_c + h_c + pi_c	Glycerophospholipid Metabolism	False	0	1000	1	1	PSLF89_RS04795	PSLF89_1511	KW89_RS04900	KW89_962
APG3PAT161	-	MNXR81695	-	acyl-phosphate:glycerol-3-phosphate acyltransferase (C16:1)	glyc3p_c + hdceap_c --> 1hdec9eg3p_c + h_c + pi_c	Glycerophospholipid Metabolism	False	0	1000	1	1	PSLF89_RS04795	PSLF89_1511	KW89_RS04900	KW89_962
APG3PAT180	-	MNXR81696	-	acyl-phosphate:glycerol-3-phosphate acyltransferase (C18:0)	glyc3p_c + ocdcap_c --> 1odecg3p_c + h_c + pi_c	Glycerophospholipid Metabolism	False	0	1000	1	1	PSLF89_RS04795	PSLF89_1511	KW89_RS04900	KW89_962
APG3PAT181	-	MNXR81697	-	acyl-phosphate:glycerol-3-phosphate acyltransferase (C18:1)	glyc3p_c + ocdceap_c --> 1odec11eg3p_c + h_c + pi_c	Glycerophospholipid Metabolism	False	0	1000	1	1	PSLF89_RS04795	PSLF89_1511	KW89_RS04900	KW89_962
FFSD	3.2.1.26-RXN	MNXR82862	3.2.1.26	beta-fructofuranosidase	h2o_c + suc6p_c --> fru_c + g6p_c	Alternate Carbon Metabolism	False	0	1000	1	1	PSLF89_RS04845	PSLF89_1522	KW89_RS04940	KW89_970
DHORTS	DIHYDROOROT-RXN	MNXR1576	3.5.2.3	dihydroorotase	dhor__S_c + h2o_c <=> cbasp_c + h_c	Purine and Pyrimidine Biosynthesis	True	-1000	1000	1	1	PSLF89_RS04860	PSLF89_1526	KW89_RS04960	KW89_974
FGLU	FORMIMINOGLUTAMASE-RXN	MNXR33152	3.5.3.8	formimidoylglutamase	forglu_c + h2o_c + h_c --> frmd_c + glu__L_c	Histidine Metabolism	False	0	1000	1	1	PSLF89_RS04875	PSLF89_1529	KW89_RS04975	KW89_977
IZPN	IMIDAZOLONEPROPIONASE-RXN	MNXR69293	3.5.2.7	imidazolonepropionase	4izp_c + h2o_c --> forglu_c + h_c	Histidine Metabolism	False	0	1000	1	1	PSLF89_RS04880	PSLF89_04945	KW89_RS04980
URCN	UROCANATE-HYDRATASE-RXN	MNXR70063	4.2.1.49	urocanase	h2o_c + urcan_c --> 4izp_c	Histidine Metabolism	False	0	1000	1	1	PSLF89_RS04885	PSLF89_1531	KW89_RS04985	KW89_979
HISDr	-	MNXR83116	4.3.1.3	histidase_r	his__L_c --> nh4_c + urcan_c	Histidine Metabolism	False	0	1000	1	1	PSLF89_RS04890	PSLF89_1532	KW89_RS04990	KW89_980
GTPDPK	GTPPYPHOSKIN-RXN	MNXR69192	2.7.6.5	GTP diphosphokinase	atp_c + gtp_c --> amp_c + gdptp_c + h_c	Cofactor and Prosthetic Group Biosynthesis	False	0	1000	1	1	PSLF89_RS04940	PSLF89_1546	KW89_RS05035	KW89_989
NTPP3	DCTP-PYROPHOSPHATASE-RXN	MNXR3898	3.6.1.65	Nucleoside triphosphate pyrophosphorylase (dctp)	dctp_c + h2o_c --> dcmp_c + h_c + ppi_c	Nucleotide Salvage Pathway	False	0	1000	1	1	PSLF89_RS04950 and PSLF89_RS04955	PSLF89_04965 and PSLF89_04970	KW89_RS05040	KW89_990
NTPP4	RXN0-383	MNXR3899	3.6.1.8	Nucleoside triphosphate pyrophosphorylase (ctp)	ctp_c + h2o_c --> cmp_c + h_c + ppi_c	Nucleotide Salvage Pathway	False	0	1000	1	1	PSLF89_RS04950 and PSLF89_RS04955	PSLF89_04965 and PSLF89_04970	KW89_RS05040	KW89_990
NTPP5	RXN0-384	MNXR3900	3.6.1.19	Nucleoside triphosphate pyrophosphorylase (datp)	datp_c + h2o_c --> damp_c + h_c + ppi_c	Nucleotide Salvage Pathway	False	0	1000	1	1	PSLF89_RS04950 and PSLF89_RS04955	PSLF89_04965 and PSLF89_04970	KW89_RS05040	KW89_990
NTPP6	ATP-PYROPHOSPHATASE-RXN	MNXR3901	3.6.1.8	Nucleoside triphosphate pyrophosphorylase (atp)	atp_c + h2o_c --> amp_c + h_c + ppi_c	Nucleotide Salvage Pathway	False	0	1000	1	1	PSLF89_RS04950 and PSLF89_RS04955	PSLF89_04965 and PSLF89_04970	KW89_RS05040	KW89_990
NTPP7	RXN0-5107	MNXR3902	3.6.1.19	Nucleoside triphosphate pyrophosphorylase (dttp)	dttp_c + h2o_c --> dtmp_c + h_c + ppi_c	Nucleotide Salvage Pathway	False	0	1000	1	1	PSLF89_RS04950 and PSLF89_RS04955	PSLF89_04965 and PSLF89_04970	KW89_RS05040	KW89_990
NTPP8	RXN-14139	MNXR3903	3.6.1.8	Nucleoside triphosphate pyrophosphorylase (utp)	h2o_c + utp_c --> h_c + ppi_c + ump_c	Nucleotide Salvage Pathway	False	0	1000	1	1	PSLF89_RS04950 and PSLF89_RS04955	PSLF89_04965 and PSLF89_04970	KW89_RS05040	KW89_990
ADK1	ADENYL-KIN-RXN	MNXR479	2.7.4.3	adenylate kinase	amp_c + atp_c <=> 2.0 adp_c	Nucleotide Salvage Pathway	True	-1000	1000	1	1	PSLF89_RS04965	PSLF89_1551	KW89_RS05060	KW89_994
ADK3	RXN-14074	MNXR68283	2.7.4.4	adentylate kinase (GTP)	amp_c + gtp_c <=> adp_c + gdp_c	Nucleotide Salvage Pathway	True	-1000	1000	1	1	PSLF89_RS04965	PSLF89_1551	KW89_RS05060	KW89_994
ADK4	-	MNXR68284	-	adentylate kinase (ITP)	amp_c + itp_c <=> adp_c + idp_c	Nucleotide Salvage Pathway	True	-1000	1000	1	1	PSLF89_RS04965	PSLF89_1551	KW89_RS05060	KW89_994
ADNK1	ADENOSINE-KINASE-RXN	MNXR486	2.7.1.74	adenosine kinase	adn_c + atp_c --> adp_c + amp_c + h_c	Nucleotide Salvage Pathway	False	0	1000	1	1	PSLF89_RS04965	PSLF89_1551	KW89_RS05060	KW89_994
DADK	DEOXYADENYLATE-KINASE-RXN	MNXR68634	2.7.4.3	deoxyadenylate kinase	atp_c + damp_c <=> adp_c + dadp_c	Nucleotide Salvage Pathway	True	-1000	1000	1	1	PSLF89_RS04965	PSLF89_1551	KW89_RS05060	KW89_994
G2PP	GLYCEROL-2-PHOSPHATASE-RXN	MNXR69064	3.1.3.19	glycerol-2-phosphate phosphatase	glyc2p_c + h2o_c --> glyc_c + pi_c	Alternate Carbon Metabolism	False	0	1000	1	1	PSLF89_RS05035	PSLF89_1566	KW89_RS05150	KW89_1013
MI1PP	RXN0-5408	MNXR3542	3.1.3.25	myo-inositol 1-phosphatase	h2o_c + mi1p__D_c --> inost_c + pi_c	Cell Envelope Biosynthesis	False	0	1000	1	1	PSLF89_RS05035	PSLF89_1566	KW89_RS05150	KW89_1013
ICYSDS	RXN-9787	MNXR83144	-	ISC Cysteine desulfuration	cys__L_c + iscs_c --> ala__L_c + iscssh_c	Cofactor and Prosthetic Group Biosynthesis	False	0	1000	1	1	PSLF89_RS05045	PSLF89_1568	KW89_RS05160	KW89_1015
NDPK9	RXN-14120	MNXR69536	2.7.4.6	nucleoside-diphosphate kinase (ATP:IDP)	atp_c + idp_c <=> adp_c + itp_c	Nucleotide Salvage Pathway	True	-1000	1000	1	1	PSLF89_RS05055	PSLF89_1570	KW89_RS05170	KW89_1017
CYANSTpp	THIOSULFATE-SULFURTRANSFERASE-RXN	MNXR68599	2.8.1.1	Cyanide sulfurtransferase (periplasmic)	cyan_p + tsul_p --> h_p + so3_p + tcynt_p	Inorganic Ion Transport and Metabolism	False	0	1000	1	1	PSLF89_RS05075	PSLF89_1574	KW89_RS05190	KW89_1021
HISTRS	HISTIDINE--TRNA-LIGASE-RXN	MNXR83117	6.1.1.21	Histidyl-tRNA synthetase	atp_c + his__L_c + trnahis_c --> amp_c + histrna_c + ppi_c	tRNA Charging	False	0	1000	1	1	PSLF89_RS05080	PSLF89_1575	KW89_RS05195	KW89_1022
GLUCYS	GLUTCYSLIG-RXN	MNXR32879	6.3.2.2	gamma-glutamylcysteine synthetase	atp_c + cys__L_c + glu__L_c --> adp_c + glucys_c + h_c + pi_c	Cofactor and Prosthetic Group Biosynthesis	False	0	1000	1	1	PSLF89_RS05180	PSLF89_1599	KW89_RS05265	KW89_1037
CDGS	-	MNXR81887	-	7-deaza-7-carboxyguanine synthase	cph4_c + h_c --> cdg_c + nh4_c	Cofactor and Prosthetic Group Biosynthesis	False	0	1000	1	1	PSLF89_RS05235	PSLF89_1610	KW89_RS05320	KW89_1048
PROTRS	PROLINE--TRNA-LIGASE-RXN	MNXR39691	6.1.1.15	Prolyl-tRNA synthetase	atp_c + pro__L_c + trnapro_c --> amp_c + ppi_c + protrna_c	tRNA Charging	False	0	1000	1	1	PSLF89_RS05285	PSLF89_1621	KW89_RS05365	KW89_1057
NADDP	NADPYROPHOSPHAT-RXN	MNXR3745	3.6.1.9	NAD diphosphatase	h2o_c + nad_c --> amp_c + 2.0 h_c + nmn_c	Cofactor and Prosthetic Group Biosynthesis	False	0	1000	1	1	PSLF89_RS05375	PSLF89_1646	KW89_RS05480	KW89_1081
SSALx	SUCCINATE-SEMIALDEHYDE-DEHYDROGENASE-RXN	MNXR4909	1.2.1.24	succinate-semialdehyde dehydrogenase (NAD)	h2o_c + nad_c + sucsal_c --> 2.0 h_c + nadh_c + succ_c	Arginine and Proline Metabolism	False	0	1000	1	1	PSLF89_RS05455	PSLF89_1671	KW89_RS05515	KW89_1090
SSALy	RXN0-5293	MNXR4910	1.2.1.79	succinate-semialdehyde dehydrogenase (NADP)	h2o_c + nadp_c + sucsal_c --> 2.0 h_c + nadph_c + succ_c	Arginine and Proline Metabolism	False	0	1000	1	1	PSLF89_RS05455	PSLF89_1671	KW89_RS05515	KW89_1090
ACACT8r	-	MNXR54944	-	acetyl-CoA acyltransferase (hexadecanoyl-CoA), (r)	3oodcoa_c + coa_c <=> accoa_c + pmtcoa_c	Membrane Lipid Metabolism	True	-1000	1000	1	1	PSLF89_RS05495	PSLF89_1679	KW89_RS05545	KW89_1096
ECOAH1	RXN-11667	MNXR1863	4.2.1.55	3-hydroxyacyl-CoA dehydratase (3-hydroxybutanoyl-CoA)	3hbcoa_c <=> b2coa_c + h2o_c	Membrane Lipid Metabolism	True	-1000	1000	1	1	PSLF89_RS05500	PSLF89_1680	KW89_RS05550	KW89_1097
ECOAH2	RXN-12567	MNXR1866	4.2.1.74	3-hydroxyacyl-CoA dehydratase (3-hydroxyhexanoyl-CoA)	3hhcoa_c <=> h2o_c + hx2coa_c	Membrane Lipid Metabolism	True	-1000	1000	1	1	PSLF89_RS05500	PSLF89_1680	KW89_RS05550	KW89_1097
ECOAH3	ENOYL-COA-HYDRAT-RXN	MNXR1867	4.2.1.74	3-hydroxyacyl-CoA dehydratase (3-hydroxyoctanoyl-CoA)	3hocoa_c <=> h2o_c + oc2coa_c	Membrane Lipid Metabolism	True	-1000	1000	1	1	PSLF89_RS05500	PSLF89_1680	KW89_RS05550	KW89_1097
ECOAH8	-	MNXR55317	4.2.1.134	3-hydroxyacyl-CoA dehydratase (3-hydroxyoctadecanoyl-CoA)	3hodcoa_c <=> h2o_c + od2coa_c	Membrane Lipid Metabolism	True	-1000	1000	1	1	PSLF89_RS05500	PSLF89_1680	KW89_RS05550	KW89_1097
HACD8	-	MNXR55617	-	3-hydroxyacyl-CoA dehydrogenase (3-oxooctadecanoyl-CoA), peroxisomal	3oodcoa_c + h_c + nadh_c <=> 3hodcoa_c + nad_c	Membrane Lipid Metabolism	True	-1000	1000	1	1	PSLF89_RS05500	PSLF89_1680	KW89_RS05550	KW89_1097
AGM3PH	-	MNXR68304	-	N-Acetyl-D-glucosamine(anhydrous)N-Acetylmuramyl-tripeptide beta -1,4-N-acetylglucosaminidase	anhgm3p_c + h2o_c --> acgam_c + anhm3p_c	Murein Recycling	False	0	1000	1	1	PSLF89_RS05515	PSLF89_1683	KW89_RS05565	KW89_1100
AGM4PH	-	MNXR81580	-	N-Acetyl-D-glucosamine(anhydrous)N-Acetylmuramyl-tetrapeptide beta -1,4-N-acetylglucosaminidase	anhgm4p_c + h2o_c --> acgam_c + anhm4p_c	Murein Recycling	False	0	1000	1	1	PSLF89_RS05515	PSLF89_1683	KW89_RS05565	KW89_1100
AGMH	RXN0-5226	MNXR68310	-	N-Acetyl-D-glucosamine(anhydrous)N-Acetylmuramyl beta -1,4-N-acetylglucosaminidase	anhgm_c + h2o_c --> acgam_c + anhm_c	Murein Recycling	False	0	1000	1	1	PSLF89_RS05515	PSLF89_1683	KW89_RS05565	KW89_1100
COBALT2tpp	TRANS-RXN-141A	MNXR82021	-	cobalt transport in via permease (no H+)	cobalt2_p --> cobalt2_c	Inorganic Ion Transport and Metabolism	False	0	1000	1	1	PSLF89_RS05525	PSLF89_1685	KW89_RS05575	KW89_1102
MG2tpp	TRANS-RXN-141	MNXR3516	-	magnesium (+2) transport in via diffusion	mg2_p --> mg2_c	Inorganic Ion Transport and Metabolism	False	0	1000	1	1	PSLF89_RS05525	PSLF89_1685	KW89_RS05575	KW89_1102
NI2tpp	TRANS-RXN-141B	MNXR69539	-	nickel (+2) transport in via permease (no H+)	ni2_p --> ni2_c	Inorganic Ion Transport and Metabolism	False	0	1000	1	1	PSLF89_RS05525	PSLF89_1685	KW89_RS05575	KW89_1102
FACOAL100t2pp	RXN-13614	MNXR1995	-	fatty-acid-CoA ligase (decanoate transport via vectoral Co-A coupling)	atp_c + coa_c + dca_p + h_p --> amp_c + dcacoa_c + h_c + ppi_c	Cell Envelope Biosynthesis	False	0	1000	1	1	PSLF89_RS05530	PSLF89_1686	KW89_RS05580	KW89_1103
FACOAL120t2pp	-	MNXR1997	-	fatty-acid-CoA ligase (dodecanoate transport via vectoral Co-A coupling)	atp_c + coa_c + ddca_p + h_p --> amp_c + ddcacoa_c + h_c + ppi_c	Cell Envelope Biosynthesis	False	0	1000	1	1	PSLF89_RS05530	PSLF89_1686	KW89_RS05580	KW89_1103
FACOAL140t2pp	-	MNXR1999	-	fatty-acid-CoA ligase (tetradecanoate transport via vectoral Co-A coupling)	atp_c + coa_c + h_p + ttdca_p --> amp_c + h_c + ppi_c + tdcoa_c	Cell Envelope Biosynthesis	False	0	1000	1	1	PSLF89_RS05530	PSLF89_1686	KW89_RS05580	KW89_1103
FACOAL141t2pp	-	MNXR68851	-	fatty-acid-CoA ligase (tetradecenoate transport via vectoral Co-A coupling)	atp_c + coa_c + h_p + ttdcea_p --> amp_c + h_c + ppi_c + tdecoa_c	Cell Envelope Biosynthesis	False	0	1000	1	1	PSLF89_RS05530	PSLF89_1686	KW89_RS05580	KW89_1103
FACOAL160t2pp	RXN-9623	MNXR2004	-	fatty-acid-CoA ligase (hexadecanoate transport via vectoral Co-A coupling)	atp_c + coa_c + h_p + hdca_p --> amp_c + h_c + pmtcoa_c + ppi_c	Cell Envelope Biosynthesis	False	0	1000	1	1	PSLF89_RS05530	PSLF89_1686	KW89_RS05580	KW89_1103
FACOAL161t2pp	-	MNXR68853	-	fatty-acid-CoA ligase (hexadecenoate transport via vectoral Co-A coupling)	atp_c + coa_c + h_p + hdcea_p --> amp_c + h_c + hdcoa_c + ppi_c	Cell Envelope Biosynthesis	False	0	1000	1	1	PSLF89_RS05530	PSLF89_1686	KW89_RS05580	KW89_1103
FACOAL180t2pp	-	MNXR2009	-	fatty-acid-CoA ligase (octadecanoate transport via vectoral Co-A coupling)	atp_c + coa_c + h_p + ocdca_p --> amp_c + h_c + ppi_c + stcoa_c	Cell Envelope Biosynthesis	False	0	1000	1	1	PSLF89_RS05530	PSLF89_1686	KW89_RS05580	KW89_1103
FACOAL181t2pp	-	MNXR82699	-	fatty-acid-CoA ligase (octadecenoate transport via vectoral Co-A coupling)	atp_c + coa_c + h_p + ocdcea_p --> amp_c + h_c + odecoa_c + ppi_c	Cell Envelope Biosynthesis	False	0	1000	1	1	PSLF89_RS05530	PSLF89_1686	KW89_RS05580	KW89_1103
FACOAL60t2pp	RXN-14172	MNXR2040	-	fatty-acid-CoA ligase (hexanoate transport via vectoral Co-A coupling)	atp_c + coa_c + h_p + hxa_p --> amp_c + h_c + hxcoa_c + ppi_c	Cell Envelope Biosynthesis	False	0	1000	1	1	PSLF89_RS05530	PSLF89_1686	KW89_RS05580	KW89_1103
FACOAL80t2pp	R223-RXN	MNXR2042	-	fatty-acid-CoA ligase (octanoate transport via vectoral Co-A coupling)	atp_c + coa_c + h_p + octa_p --> amp_c + h_c + occoa_c + ppi_c	Cell Envelope Biosynthesis	False	0	1000	1	1	PSLF89_RS05530	PSLF89_1686	KW89_RS05580	KW89_1103
HSDy	HOMOSERDEHYDROG-RXN	MNXR3045	1.1.1.3	homoserine dehydrogenase (NADPH)	hom__L_c + nadp_c <=> aspsa_c + h_c + nadph_c	Threonine and Lysine Metabolism	True	-1000	1000	1	1	PSLF89_RS05540	PSLF89_1689	KW89_RS05660	KW89_1119
HSK	HOMOSERKIN-RXN	MNXR3047	2.7.1.39	homoserine kinase	atp_c + hom__L_c --> adp_c + h_c + phom_c	Threonine and Lysine Metabolism	False	0	1000	1	1	PSLF89_RS05545	PSLF89_1690	KW89_RS05665	KW89_1120
4HTHRS	RXN-14125	MNXR239	4.2.3.1	4-Hydroxy-L-threonine synthase	h2o_c + phthr_c --> 4hthr_c + pi_c	Cofactor and Prosthetic Group Biosynthesis	False	0	1000	1	1	PSLF89_RS05550	PSLF89_1691	KW89_RS05670	KW89_1121
THRS	THRESYN-RXN	MNXR5064	4.2.3.1	threonine synthase	h2o_c + phom_c --> pi_c + thr__L_c	Threonine and Lysine Metabolism	False	0	1000	1	1	PSLF89_RS05550	PSLF89_1691	KW89_RS05670	KW89_1121
MPTSS	-	MNXR83419	-	molybdopterin synthase sulfurylase	atp_c + h_c + moadcoo_c --> moadamp_c + ppi_c	Cofactor and Prosthetic Group Biosynthesis	False	0	1000	1	1	PSLF89_RS05575	PSLF89_1699	KW89_RS05690	KW89_1124
ICHORT	ISOCHORMAT-RXN	MNXR74013	3.3.2.1	Isochorismatase	23ddhb_c + pyr_c --> h2o_c + ichor_c	Cofactor and Prosthetic Group Biosynthesis	False	0	1000	1	0	PSLF89_RS05725	PSLF89_1731	-	-
MCITL2	METHYLISOCITRATE-LYASE-RXN	MNXR3442	4.1.3.30	methylisocitrate lyase	micit_c <=> pyr_c + succ_c	Alternate Carbon Metabolism	True	-1000	1000	1	0	PSLF89_RS05730	PSLF89_1732	-	-
G3PD5	RXN0-5260	MNXR69074	-	glycerol-3-phosphate dehydrogenase (ubiquinone-8)	glyc3p_c + q8_c --> dhap_c + q8h2_c	Oxidative Phosphorylation	False	0	1000	1	1	PSLF89_RS05755 or PSLF89_RS11720	PSLF89_1739 or PSLF89_3041	KW89_RS08420 or KW89_RS03530	KW89_1685 or KW89_693
GLYK	GLYCEROL-KIN-RXN	MNXR69177	2.7.1.30	glycerol kinase	atp_c + glyc_c --> adp_c + glyc3p_c + h_c	Alternate Carbon Metabolism	False	0	1000	1	1	PSLF89_RS05760	PSLF89_1741	KW89_RS08415	KW89_1684
HCO3E	CARBODEHYDRAT-RXN	MNXR2856	4.2.1.1	HCO3 equilibration reaction	co2_c + h2o_c <=> h_c + hco3_c	Unassigned	True	-1000	1000	1	1	PSLF89_RS05815	PSLF89_1753	KW89_RS09475	KW89_1902
VALTRS	VALINE--TRNA-LIGASE-RXN	MNXR84408	6.1.1.9	Valyl-tRNA synthetase	atp_c + trnaval_c + val__L_c --> amp_c + ppi_c + valtrna_c	tRNA Charging	False	0	1000	1	1	PSLF89_RS05825	PSLF89_1755	KW89_RS09465	KW89_1900
PS_K2L4Aabctex	-	-	-	KDO(2)-lipid IV A transport via ABC system (periplasm to extracellular)	atp_c + h2o_c + kdo2lipid4_PS_p --> adp_c + h_c + kdo2lipid4_PS_e + pi_c	Lipopolysaccharide Biosynthesis / Recycling	False	0	1000	1	1	PSLF89_RS05840 and PSLF89_RS05845 and PSLF89_RS11955 and PSLF89_RS11960 and PSLF89_RS11965 and PSLF89_RS13750 and PSLF89_RS12135	PSLF89_1758 and PSLF89_1759 and PSLF89_3091 and PSLF89_3092 and PSLF89_3093 and PSLF89_406 and PSLF89_3128	(KW89_RS09450 and KW89_RS09445 and KW89_RS03320 and KW89_RS03315 and KW89_RS03310 and KW89_RS02000 and KW89_RS03130)	(KW89_1897 and KW89_1896 and KW89_650 and KW89_649 and KW89_648 and KW89_388 and KW89_612)
PS_LPSabctex	-	-	-	lipid A core transport via ABC system (periplasm to extracellular)	atp_c + h2o_c + lipaPisci_p --> adp_c + h_c + lipaPisci_e + pi_c	Lipopolysaccharide Biosynthesis / Recycling	False	0	1000	1	1	PSLF89_RS05840 and PSLF89_RS05845 and PSLF89_RS11955 and PSLF89_RS11960 and PSLF89_RS11965 and PSLF89_RS13750 and PSLF89_RS12135	PSLF89_1758 and PSLF89_1759 and PSLF89_3091 and PSLF89_3092 and PSLF89_3093 and PSLF89_406 and PSLF89_3128	(KW89_RS09450 and KW89_RS09445 and KW89_RS03320 and KW89_RS03315 and KW89_RS03310 and KW89_RS02000 and KW89_RS03130)	(KW89_1897 and KW89_1896 and KW89_650 and KW89_649 and KW89_648 and KW89_388 and KW89_612)
SERTRS	SERINE--TRNA-LIGASE-RXN	MNXR84192	6.1.1.11	Seryl-tRNA synthetase	atp_c + ser__L_c + trnaser_c --> amp_c + ppi_c + sertrna_c	tRNA Charging	False	0	1000	1	1	PSLF89_RS05895	PSLF89_1769	KW89_RS09395	KW89_1886
SERTRS2	RXN0-2161	MNXR69895	6.1.1.11	Seryl-tRNA synthetase (selenocystein)	atp_c + ser__L_c + trnasecys_c --> amp_c + ppi_c + sertrna_sec_c	tRNA Charging	False	0	1000	1	1	PSLF89_RS05895	PSLF89_1769	KW89_RS09395	KW89_1886
PROt2rpp	TRANS-RXN-29	MNXR4454	-	L-proline reversible transport via proton symport (periplasm)	h_p + pro__L_p <=> h_c + pro__L_c	Transport, Inner Membrane	True	-1000	1000	1	1	PSLF89_RS05955	PSLF89_1783	KW89_RS09375	KW89_1882
PERD	ERYTHRON4PDEHYDROG-RXN	MNXR4160	1.1.1.290	Erythronate 4-phosphate (4per) dehydrogenase	4per_c + nad_c <=> h_c + nadh_c + ohpb_c	Cofactor and Prosthetic Group Biosynthesis	True	-1000	1000	1	1	PSLF89_RS06105	PSLF89_1812	KW89_RS09695	KW89_1951
DHDPS	DIHYDRODIPICSYN-RXN	MNXR1557	-	dihydrodipicolinate synthase	aspsa_c + pyr_c --> 23dhdp_c + 2.0 h2o_c + h_c	Threonine and Lysine Metabolism	False	0	1000	1	1	PSLF89_RS06330	PSLF89_1862	KW89_RS09190	KW89_1846
PRASCSi	SAICARSYN-RXN	MNXR84003	6.3.2.6	phosphoribosylaminoimidazolesuccinocarboxamide synthase	5aizc_c + asp__L_c + atp_c --> 25aics_c + adp_c + h_c + pi_c	Purine and Pyrimidine Biosynthesis	False	0	1000	1	1	PSLF89_RS06340	PSLF89_1863	KW89_RS09180	KW89_1844
PPM	PPENTOMUT-RXN	MNXR69773	5.4.2	phosphopentomutase	r1p_c <=> r5p_c	Alternate Carbon Metabolism	True	-1000	1000	1	1	PSLF89_RS06480	PSLF89_1894	(KW89_RS09040 or KW89_RS08925 or KW89_RS08965)	(KW89_1817 or KW89_1789 or KW89_1799)
PPM2	D-PPENTOMUT-RXN	MNXR4396	5.4.2.7	phosphopentomutase 2 (deoxyribose)	2dr1p_c <=> 2dr5p_c	Alternate Carbon Metabolism	True	-1000	1000	1	1	PSLF89_RS06480	PSLF89_1894	(KW89_RS09040 or KW89_RS08925 or KW89_RS08965)	(KW89_1817 or KW89_1789 or KW89_1799)
DRPA	DEOXYRIBOSE-P-ALD-RXN	MNXR50871	4.1.2.4	deoxyribose-phosphate aldolase	2dr5p_c --> acald_c + g3p_c	Alternate Carbon Metabolism	False	0	1000	1	1	PSLF89_RS06485	PSLF89_1895	(KW89_RS08960 or KW89_RS08920 or KW89_RS09035 or KW89_RS08995)	(KW89_1798 or KW89_1788 or KW89_1816 or KW89_1807)
PYDAMK	PYRAMKIN-RXN	MNXR4534	2.7.1.35	pyridoxamine kinase	atp_c + pydam_c --> adp_c + h_c + pyam5p_c	Cofactor and Prosthetic Group Biosynthesis	False	0	1000	1	1	PSLF89_RS06530	PSLF89_1906	KW89_RS08845	KW89_1772
PYDXK	PYRIDOXKIN-RXN	MNXR4538	2.7.1.35	pyridoxal kinase	atp_c + pydx_c --> adp_c + h_c + pydx5p_c	Cofactor and Prosthetic Group Biosynthesis	False	0	1000	1	1	PSLF89_RS06530	PSLF89_1906	KW89_RS08845	KW89_1772
PYDXNK	PNKIN-RXN	MNXR4539	2.7.1.35	pyridoxine kinase	atp_c + pydxn_c --> adp_c + h_c + pdx5p_c	Cofactor and Prosthetic Group Biosynthesis	False	0	1000	1	1	PSLF89_RS06530	PSLF89_1906	KW89_RS08845	KW89_1772
PSD120	PHOSPHASERDECARB-RXN	MNXR84034	4.1.1.65	Phosphatidylserine decarboxylase (n-C12:0)	h_c + ps120_c --> co2_c + pe120_c	Glycerophospholipid Metabolism	False	0	1000	1	1	PSLF89_RS06585	PSLF89_1919	KW89_RS08785	KW89_1760
PSD140	PHOSPHASERDECARB-RXN	MNXR84035	-	Phosphatidylserine decarboxylase (n-C14:0)	h_c + ps140_c --> co2_c + pe140_c	Glycerophospholipid Metabolism	False	0	1000	1	1	PSLF89_RS06585	PSLF89_1919	KW89_RS08785	KW89_1760
PSD141	PHOSPHASERDECARB-RXN	MNXR4467	-	Phosphatidylserine decarboxylase (n-C14:1)	h_c + ps141_c --> co2_c + pe141_c	Glycerophospholipid Metabolism	False	0	1000	1	1	PSLF89_RS06585	PSLF89_1919	KW89_RS08785	KW89_1760
PSD160	PHOSPHASERDECARB-RXN	MNXR69804	4.1.1.65	Phosphatidylserine decarboxylase (n-C16:0)	h_c + ps160_c --> co2_c + pe160_c	Glycerophospholipid Metabolism	False	0	1000	1	1	PSLF89_RS06585	PSLF89_1919	KW89_RS08785	KW89_1760
PSD161	PHOSPHASERDECARB-RXN	MNXR84036	4.1.1.65	Phosphatidylserine decarboxylase (n-C16:1)	h_c + ps161_c --> co2_c + pe161_c	Glycerophospholipid Metabolism	False	0	1000	1	1	PSLF89_RS06585	PSLF89_1919	KW89_RS08785	KW89_1760
PSD180	PHOSPHASERDECARB-RXN	MNXR69806	4.1.1.65	Phosphatidylserine decarboxylase (n-C18:0)	h_c + ps180_c --> co2_c + pe180_c	Glycerophospholipid Metabolism	False	0	1000	1	1	PSLF89_RS06585	PSLF89_1919	KW89_RS08785	KW89_1760
PSD181	PHOSPHASERDECARB-RXN	MNXR69807	4.1.1.65	Phosphatidylserine decarboxylase (n-C18:1)	h_c + ps181_c --> co2_c + pe181_c	Glycerophospholipid Metabolism	False	0	1000	1	1	PSLF89_RS06585	PSLF89_1919	KW89_RS08785	KW89_1760
NTP1	ATPASE-RXN	MNXR892	3.6.4.9	nucleoside-triphosphatase (ATP)	atp_c + h2o_c --> adp_c + h_c + pi_c	Nucleotide Salvage Pathway	False	0	1000	1	1	PSLF89_RS06590	PSLF89_1920	KW89_RS08780	KW89_1759
NTP3	RXN0-5462	MNXR69558	3.6.5.6	nucleoside-triphosphatase (GTP)	gtp_c + h2o_c --> gdp_c + h_c + pi_c	Nucleotide Salvage Pathway	False	0	1000	1	1	PSLF89_RS06590	PSLF89_1920	KW89_RS08780	KW89_1759
NTP5	RXN-12195	MNXR55788	3.6.1.5	nucleoside-triphosphatase (CTP)	ctp_c + h2o_c --> cdp_c + h_c + pi_c	Nucleotide Salvage Pathway	False	0	1000	1	1	PSLF89_RS06590	PSLF89_1920	KW89_RS08780	KW89_1759
AGM3PApp	-	MNXR68303	-	N-Acetyl-D-glucosamine(anhydrous)N-Acetylmuramyl-tripeptide amidase (periplasm)	anhgm3p_p + h2o_p --> LalaDgluMdap_p + anhgm_p	Murein Recycling	False	0	1000	1	1	PSLF89_RS06605	PSLF89_1923	KW89_RS08765	KW89_1756
AGM4PApp	-	MNXR68306	-	N-Acetyl-D-glucosamine(anhydrous)N-Acetylmuramyl-tetrapeptide amidase (periplasm)	anhgm4p_p + h2o_p --> LalaDgluMdapDala_p + anhgm_p	Murein Recycling	False	0	1000	1	1	PSLF89_RS06605	PSLF89_1923	KW89_RS08765	KW89_1756
CAT	CATAL-RXN	MNXR1045	1.11.1.6	Catalase	2.0 h2o_c + o2_c --> 2.0 h2o2_c	Unassigned	False	0	1000	1	1	PSLF89_RS06620	PSLF89_1927	KW89_RS08735	KW89_1749
ACKr	ACETATEKIN-RXN	MNXR390	2.7.2.15	acetate kinase	ac_c + atp_c <=> actp_c + adp_c	Pyruvate Metabolism	True	-1000	1000	1	1	PSLF89_RS06700	PSLF89_1946	KW89_RS09565	KW89_1922
GART	GARTRANSFORMYL2-RXN	MNXR2552	2.1.2.-	GAR transformylase-T	atp_c + for_c + gar_c --> adp_c + fgam_c + h_c + pi_c	Purine and Pyrimidine Biosynthesis	False	0	1000	1	1	PSLF89_RS06700	PSLF89_1946	KW89_RS09565	KW89_1922
DHFS	DIHYDROFOLATESYNTH-RXN	MNXR32670	6.3.2.17	dihydrofolate synthase	atp_c + dhpt_c + glu__L_c --> adp_c + dhf_c + h_c + pi_c	Cofactor and Prosthetic Group Biosynthesis	False	0	1000	1	1	PSLF89_RS06720	PSLF89_1950	KW89_RS09545	KW89_1918
GLUPRT	PRPPAMIDOTRANS-RXN	MNXR69167	2.4.2.14	glutamine phosphoribosyldiphosphate amidotransferase	gln__L_c + h2o_c + prpp_c --> glu__L_c + ppi_c + pram_c	Purine and Pyrimidine Biosynthesis	False	0	1000	1	1	PSLF89_RS06730	PSLF89_1952	KW89_RS09535	KW89_1916
GTHRDHpp	RXN-12618	MNXR83073	-	glutathione hydralase (periplasmic)	gthrd_p + h2o_p --> cgly_p + glu__L_p	Cofactor and Prosthetic Group Biosynthesis	False	0	1000	1	1	PSLF89_RS06740	PSLF89_1954	KW89_RS09525	KW89_1914
ALATRS	ALANINE--TRNA-LIGASE-RXN	MNXR81649	6.1.1.7	Alanyl-tRNA synthetase	ala__L_c + atp_c + trnaala_c --> alatrna_c + amp_c + ppi_c	tRNA Charging	False	0	1000	1	1	PSLF89_RS06775	PSLF89_1961	KW89_RS08365	KW89_1674
GPDDA1pp	GLYCPDIESTER-RXN	MNXR2802	3.1.4.46	Glycerophosphodiester phosphodiesterase (Glycerophosphocholine)	g3pc_p + h2o_p --> chol_p + glyc3p_p + h_p	Glycerophospholipid Metabolism	False	0	1000	1	1	PSLF89_RS06820	PSLF89_1972	KW89_RS08320	KW89_1667
GPDDA2pp	GLYCPDIESTER-RXN	MNXR2803	3.1.4.46	Glycerophosphodiester phosphodiesterase (Glycerophosphoethanolamine)	g3pe_p + h2o_p --> etha_p + glyc3p_p + h_p	Glycerophospholipid Metabolism	False	0	1000	1	1	PSLF89_RS06820	PSLF89_1972	KW89_RS08320	KW89_1667
GPDDA3pp	GLYCPDIESTER-RXN	MNXR83062	3.1.4.46	Glycerophosphodiester phosphodiesterase (Glycerophosphoserine)	g3ps_p + h2o_p --> glyc3p_p + h_p + ser__L_p	Glycerophospholipid Metabolism	False	0	1000	1	1	PSLF89_RS06820	PSLF89_1972	KW89_RS08320	KW89_1667
GPDDA4pp	GLYCPDIESTER-RXN	MNXR69183	3.1.4.46	Glycerophosphodiester phosphodiesterase (Glycerophosphoglycerol)	g3pg_p + h2o_p --> glyc3p_p + glyc_p + h_p	Glycerophospholipid Metabolism	False	0	1000	1	1	PSLF89_RS06820	PSLF89_1972	KW89_RS08320	KW89_1667
GPDDA5pp	GLYCPDIESTER-RXN	MNXR2806	3.1.4.44	Glycerophosphodiester phosphodiesterase (Glycerophosphoinositol)	g3pi_p + h2o_p --> glyc3p_p + h_p + inost_p	Glycerophospholipid Metabolism	False	0	1000	1	1	PSLF89_RS06820	PSLF89_1972	KW89_RS08320	KW89_1667
GLYC3Pt6pp	TRANS-RXN-22	MNXR2751	-	Glycerol-3-phosphate : phosphate antiporter (periplasm)	glyc3p_p + pi_c --> glyc3p_c + pi_p	Transport, Inner Membrane	False	0	1000	1	1	PSLF89_RS06825	PSLF89_1973	KW89_RS08315	KW89_1666
ADSS	ADENYLOSUCCINATE-SYNTHASE-RXN	MNXR68295	6.3.4.4	adenylosuccinate synthase	asp__L_c + gtp_c + imp_c --> dcamp_c + gdp_c + 2.0 h_c + pi_c	Purine and Pyrimidine Biosynthesis	False	0	1000	1	1	PSLF89_RS06850	PSLF89_1977	KW89_RS08290	KW89_1661
ADEt2rpp	TRANS-RXN-198	MNXR475	-	adenine transport via proton symport (reversible) (periplasm)	ade_p + h_p <=> ade_c + h_c	Transport, Inner Membrane	True	-1000	1000	1	1	PSLF89_RS06855	PSLF89_1978	KW89_RS08285	KW89_1660
URAt2pp	-	MNXR5294	-	Uracil transport in via proton symport (periplasm)	h_p + ura_p <=> h_c + ura_c	Transport, Inner Membrane	True	-1000	1000	1	1	PSLF89_RS06855	PSLF89_1978	KW89_RS08285	KW89_1660
FE3abcpp	3.6.3.30-RXN	MNXR2227	3.6.3.30	iron (III) transport via ABC system (periplasm to cytoplasm)	atp_c + fe3_p + h2o_c --> adp_c + fe3_c + h_c + pi_c	Inorganic Ion Transport and Metabolism	False	0	1000	1	1	PSLF89_RS06920	PSLF89_1991	KW89_RS08210	KW89_1643
DIENOYLCOAREDUCT_RXN	DIENOYLCOAREDUCT-RXN	MNXR87028	1.3.1.34	2,4-dienoyl-CoA reductase	T2_C4_DECADIENYL_COA_c + h_c + nadph_c --> dc2coa_c + nadp_c	Membrane Lipid Metabolism	False	0	1000	1	1	PSLF89_RS06975	PSLF89_2002	KW89_RS08160	KW89_1633
ASP1DC	ASPDECARBOX-RXN	MNXR855	4.1.1.15	aspartate 1-decarboxylase	asp__L_c + h_c --> ala_B_c + co2_c	Cofactor and Prosthetic Group Biosynthesis	False	0	1000	1	1	PSLF89_RS07145	PSLF89_2042	KW89_RS07555	KW89_1509
CTPS2	CTPSYN-RXN	MNXR32700	6.3.4.2	CTP synthase (glutamine)	atp_c + gln__L_c + h2o_c + utp_c --> adp_c + ctp_c + glu__L_c + 2.0 h_c + pi_c	Purine and Pyrimidine Biosynthesis	False	0	1000	1	1	PSLF89_RS07150	PSLF89_2043	KW89_RS07565	KW89_1511
KDOPS	KDO-8PSYNTH-RXN	MNXR3176	2.5.1.55	3-deoxy -D-manno-octulosonic -acid 8-phosphate synthase	ara5p_c + h2o_c + pep_c --> kdo8p_c + pi_c	Lipopolysaccharide Biosynthesis / Recycling	False	0	1000	1	1	PSLF89_RS07155	PSLF89_2044	KW89_RS07570	KW89_1512
ENO	2PGADEHYDRAT-RXN	MNXR1898	4.2.1.11	enolase	2pg_c <=> h2o_c + pep_c	Glycolysis/Gluconeogenesis	True	-1000	1000	1	1	PSLF89_RS07160	PSLF89_2045	KW89_RS07575	KW89_1513
NTD10	XMPXAN-RXN	MNXR3872	3.1.3.5	5'-nucleotidase (XMP)	h2o_c + xmp_c --> pi_c + xtsn_c	Nucleotide Salvage Pathway	False	0	1000	1	1	PSLF89_RS07180	PSLF89_2049	KW89_RS07595	KW89_1517
NTD11	RXN-7607	MNXR3873	3.1.3.5	5'-nucleotidase (IMP)	h2o_c + imp_c --> ins_c + pi_c	Nucleotide Salvage Pathway	False	0	1000	1	1	PSLF89_RS07180	PSLF89_2049	KW89_RS07595	KW89_1517
NTD12	-	MNXR3874	-	5'-nucleotidase (dIMP)	dimp_c + h2o_c --> din_c + pi_c	Nucleotide Salvage Pathway	False	0	1000	1	1	PSLF89_RS07180	PSLF89_2049	KW89_RS07595	KW89_1517
NTD3	RXN0-5292	MNXR3876	3.1.3.89	5'-nucleotidase (dCMP)	dcmp_c + h2o_c --> dcyt_c + pi_c	Nucleotide Salvage Pathway	False	0	1000	1	1	PSLF89_RS07180	PSLF89_2049	KW89_RS07595	KW89_1517
NTD4	RXN-14026	MNXR3877	3.1.3.91	5'-nucleotidase (CMP)	cmp_c + h2o_c --> cytd_c + pi_c	Nucleotide Salvage Pathway	False	0	1000	1	1	PSLF89_RS07180	PSLF89_2049	KW89_RS07595	KW89_1517
NTD6	RXN-14161	MNXR3879	3.1.3.89	5'-nucleotidase (dAMP)	damp_c + h2o_c --> dad_2_c + pi_c	Nucleotide Salvage Pathway	False	0	1000	1	1	PSLF89_RS07180	PSLF89_2049	KW89_RS07595	KW89_1517
NTD7	AMP-DEPHOSPHORYLATION-RXN	MNXR3880	3.1.3.5	5'-nucleotidase (AMP)	amp_c + h2o_c --> adn_c + pi_c	Nucleotide Salvage Pathway	False	0	1000	1	1	PSLF89_RS07180	PSLF89_2049	KW89_RS07595	KW89_1517
NTD8	RXN-14142	MNXR3881	3.1.3.89	5'-nucleotidase (dGMP)	dgmp_c + h2o_c --> dgsn_c + pi_c	Nucleotide Salvage Pathway	False	0	1000	1	1	PSLF89_RS07180	PSLF89_2049	KW89_RS07595	KW89_1517
NTD9	RXN-7609	MNXR3882	3.1.3.5	5'-nucleotidase (GMP)	gmp_c + h2o_c --> gsn_c + pi_c	Nucleotide Salvage Pathway	False	0	1000	1	1	PSLF89_RS07180	PSLF89_2049	KW89_RS07595	KW89_1517
PPA2	TRIPHOSPHATASE-RXN	MNXR4374	3.6.1.25	inorganic triphosphatase	h2o_c + pppi_c --> h_c + pi_c + ppi_c	Anaplerotic Reactions	False	0	1000	1	1	PSLF89_RS07180	PSLF89_2049	KW89_RS07595	KW89_1517
ASAD	ASPARTATE-SEMIALDEHYDE-DEHYDROGENASE-RXN	MNXR832	1.2.1.11	aspartate-semialdehyde dehydrogenase	aspsa_c + nadp_c + pi_c <=> 4pasp_c + h_c + nadph_c	Threonine and Lysine Metabolism	True	-1000	1000	1	1	PSLF89_RS07355	PSLF89_2091	KW89_RS07000	KW89_1392
LGTHL	GLYOXI-RXN	MNXR83040	-	lactoylglutathione lyase	gthrd_c + mthgxl_c --> lgt__S_c	Methylglyoxal Metabolism	False	0	1000	1	1	PSLF89_RS07360	PSLF89_2092	KW89_RS07005	KW89_1393
LIPAMPL	-	MNXR83198	-	Lipoyl-adenylate protein ligase	lipoamp_c --> amp_c + lipopb_c	Cofactor and Prosthetic Group Biosynthesis	False	0	1000	1	1	PSLF89_RS07385	PSLF89_2099	KW89_RS07040	KW89_1402
LIPATPT	RXN-8654	MNXR8719	2.7.7.63	Lipoate-ATP adenylate transferase	atp_c + lipoate_c --> lipoamp_c + ppi_c	Cofactor and Prosthetic Group Biosynthesis	False	0	1000	1	1	PSLF89_RS07385	PSLF89_2099	KW89_RS07040	KW89_1402
OCTNLL	-	MNXR83516	-	Octanoate non-lipoylated apo domain ligase	atp_c + h_c + octa_c --> amp_c + octapb_c + ppi_c	Cofactor and Prosthetic Group Biosynthesis	False	0	1000	1	1	PSLF89_RS07385	PSLF89_2099	KW89_RS07040	KW89_1402
GUAPRT	GUANPRIBOSYLTRAN-RXN	MNXR69194	2.4.2.8	guanine phosphoribosyltransferase	gua_c + prpp_c --> gmp_c + ppi_c	Nucleotide Salvage Pathway	False	0	1000	1	1	PSLF89_RS07405	PSLF89_2102	KW89_RS07055	KW89_1405
HXPRT	HYPOXANPRIBOSYLTRAN-RXN	MNXR69265	2.4.2.8	hypoxanthine phosphoribosyltransferase (Hypoxanthine)	hxan_c + prpp_c --> imp_c + ppi_c	Nucleotide Salvage Pathway	False	0	1000	1	1	PSLF89_RS07405	PSLF89_2102	KW89_RS07055	KW89_1405
CYTDK2	CYTIDINEKIN-RXN	MNXR68618	2.7.1.48	cytidine kinase (GTP)	cytd_c + gtp_c --> cmp_c + gdp_c + h_c	Nucleotide Salvage Pathway	False	0	1000	1	1	PSLF89_RS07590	PSLF89_2141	KW89_RS07305	KW89_1455
URIK2	URKI-RXN	MNXR70067	2.7.1.48	uridine kinase (GTP:Uridine)	gtp_c + uri_c --> gdp_c + h_c + ump_c	Nucleotide Salvage Pathway	False	0	1000	1	1	PSLF89_RS07590	PSLF89_2141	KW89_RS07305	KW89_1455
CYTDt2pp	TRANS-RXN-108B	MNXR1379	-	cytidine transport in via proton symport (periplasm)	cytd_p + h_p <=> cytd_c + h_c	Transport, Inner Membrane	True	-1000	1000	1	1	PSLF89_RS07595 or PSLF89_RS12265	PSLF89_2142 or PSLF89_722	(KW89_RS07310 or KW89_RS11195)	(KW89_1456 or KW89_2250)
THMDt2pp	TRANS-RXN-108H	MNXR5042	-	thymidine transport in via proton symport (periplasm)	h_p + thymd_p --> h_c + thymd_c	Transport, Inner Membrane	False	0	1000	1	1	PSLF89_RS07595 or PSLF89_RS12265	PSLF89_2142 or PSLF89_722	(KW89_RS07310 or KW89_RS11195)	(KW89_1456 or KW89_2250)
NTPTP1	DGTPTRIPHYDRO-RXN	MNXR69563	3.1.5.1	Nucleoside triphosphate tripolyhydrolase	dgtp_c + h2o_c --> dgsn_c + pppi_c	Nucleotide Salvage Pathway	False	0	1000	1	1	PSLF89_RS07605	PSLF89_2145	KW89_RS07320	KW89_1459
NTPTP2	-	MNXR69564	-	Nucleoside triphosphate tripolyhydrolase	gtp_c + h2o_c --> gsn_c + pppi_c	Nucleotide Salvage Pathway	False	0	1000	1	1	PSLF89_RS07605	PSLF89_2145	KW89_RS07320	KW89_1459
CA2t3pp	-	MNXR1036	-	calcium (Ca+2) transport out via proton antiport (periplasm)	ca2_c + h_p --> ca2_p + h_c	Inorganic Ion Transport and Metabolism	False	0	1000	1	1	PSLF89_RS07635	PSLF89_2152	KW89_RS07765	KW89_1549
ALAD_L	ALANINE-DEHYDROGENASE-RXN	MNXR81648	1.4.1.1	L-alanine dehydrogenase	ala__L_c + h2o_c + nad_c <=> h_c + nadh_c + nh4_c + pyr_c	Alanine and Aspartate Metabolism	True	-1000	1000	1	1	PSLF89_RS07645	PSLF89_2154	KW89_RS07775	KW89_1551
HGNTOR	HOMOGENTISATE-12-DIOXYGENASE-RXN	MNXR2959	1.13.11.5	R_Homogentisateoxygen_1_2_oxidoreductase__decyclizing	hgentis_c + o2_c --> 4mlacac_c + h_c	Tyrosine, Tryptophan, and Phenylalanine Metabolism	False	0	1000	1	1	PSLF89_RS07690	PSLF89_2165	KW89_RS08055	KW89_1610
ALAt4pp	TRANS-RXN-125	MNXR637	-	L-alanine transport in via sodium symport (periplasm)	ala__L_p + na1_p --> ala__L_c + na1_c	Transport, Inner Membrane	False	0	1000	1	1	PSLF89_RS07910	PSLF89_2210	KW89_RS07890	KW89_1576
GLYt4pp	-	MNXR2779	-	glycine transport in via sodium symport (periplasm)	gly_p + na1_p --> gly_c + na1_c	Transport, Inner Membrane	False	0	1000	1	1	PSLF89_RS07910	PSLF89_2210	KW89_RS07890	KW89_1576
FCLT	META:PROTOHEMEFERROCHELAT-RXN	MNXR70157	4.99.1.1	Ferrochelatase	fe2_c + ppp9_c --> 2.0 h_c + pheme_c	Cofactor and Prosthetic Group Biosynthesis	False	0	1000	1	1	PSLF89_RS07925	PSLF89_2213	KW89_RS07875	KW89_1573
TDSK_PS	-	-	-	Tetraacyldisaccharide 4'kinase	atp_c + lipidAds_PS_c --> adp_c + h_c + lipidA_PS_c	Lipopolysaccharide Biosynthesis / Recycling	False	0	1000	1	1	PSLF89_RS07935	PSLF89_2215	KW89_RS07865	KW89_1571
PA120abcpp	-	MNXR69620	-	phosphatidate transport via ABC system (n-C12:0, periplasm)	atp_c + h2o_c + pa120_c --> adp_c + h_c + pa120_p + pi_c	Transport, Inner Membrane	False	0	1000	1	1	PSLF89_RS07940	PSLF89_2216	KW89_RS07860	KW89_1570
PA140abcpp	-	MNXR83540	-	phosphatidate transport via ABC system (n-C14:0, periplasm)	atp_c + h2o_c + pa140_c --> adp_c + h_c + pa140_p + pi_c	Transport, Inner Membrane	False	0	1000	1	1	PSLF89_RS07940	PSLF89_2216	KW89_RS07860	KW89_1570
PA141abcpp	-	MNXR69622	-	phosphatidate transport via ABC system (n-C14:1, periplasm)	atp_c + h2o_c + pa141_c --> adp_c + h_c + pa141_p + pi_c	Transport, Inner Membrane	False	0	1000	1	1	PSLF89_RS07940	PSLF89_2216	KW89_RS07860	KW89_1570
PA160abcpp	-	MNXR83541	-	phosphatidate transport via ABC system (n-C16:0, periplasm)	atp_c + h2o_c + pa160_c --> adp_c + h_c + pa160_p + pi_c	Transport, Inner Membrane	False	0	1000	1	1	PSLF89_RS07940	PSLF89_2216	KW89_RS07860	KW89_1570
PA161abcpp	-	MNXR69624	-	phosphatidate transport via ABC system (n-C16:1, periplasm)	atp_c + h2o_c + pa161_c --> adp_c + h_c + pa161_p + pi_c	Transport, Inner Membrane	False	0	1000	1	1	PSLF89_RS07940	PSLF89_2216	KW89_RS07860	KW89_1570
PA180abcpp	-	MNXR83542	-	phosphatidate transport via ABC system (n-C18:0, periplasm)	atp_c + h2o_c + pa180_c --> adp_c + h_c + pa180_p + pi_c	Transport, Inner Membrane	False	0	1000	1	1	PSLF89_RS07940	PSLF89_2216	KW89_RS07860	KW89_1570
PA181abcpp	-	MNXR69626	-	phosphatidate transport via ABC system (n-C18:1, periplasm)	atp_c + h2o_c + pa181_c --> adp_c + h_c + pa181_p + pi_c	Transport, Inner Membrane	False	0	1000	1	1	PSLF89_RS07940	PSLF89_2216	KW89_RS07860	KW89_1570
PE120abcpp	-	MNXR83593	-	phosphatidylethanolamine transport via ABC system (n-C12:0, periplasm)	atp_c + h2o_c + pe120_c --> adp_c + h_c + pe120_p + pi_c	Transport, Inner Membrane	False	0	1000	1	1	PSLF89_RS07940	PSLF89_2216	KW89_RS07860	KW89_1570
PE140abcpp	-	MNXR83594	-	phosphatidylethanolamine transport via ABC system (n-C14:0, periplasm)	atp_c + h2o_c + pe140_c --> adp_c + h_c + pe140_p + pi_c	Transport, Inner Membrane	False	0	1000	1	1	PSLF89_RS07940	PSLF89_2216	KW89_RS07860	KW89_1570
PE141abcpp	-	MNXR4144	-	phosphatidylethanolamine transport via ABC system (n-C14:1, periplasm)	atp_c + h2o_c + pe141_c --> adp_c + h_c + pe141_p + pi_c	Transport, Inner Membrane	False	0	1000	1	1	PSLF89_RS07940	PSLF89_2216	KW89_RS07860	KW89_1570
PE160abcpp	-	MNXR69647	-	phosphatidylethanolamine transport via ABC system (n-C16:0, periplasm)	atp_c + h2o_c + pe160_c --> adp_c + h_c + pe160_p + pi_c	Transport, Inner Membrane	False	0	1000	1	1	PSLF89_RS07940	PSLF89_2216	KW89_RS07860	KW89_1570
PE161abcpp	-	MNXR83595	-	phosphatidylethanolamine transport via ABC system (n-C16:1, periplasm)	atp_c + h2o_c + pe161_c --> adp_c + h_c + pe161_p + pi_c	Transport, Inner Membrane	False	0	1000	1	1	PSLF89_RS07940	PSLF89_2216	KW89_RS07860	KW89_1570
PE180abcpp	-	MNXR69649	-	phosphatidylethanolamine transport via ABC system (n-C18:0, periplasm)	atp_c + h2o_c + pe180_c --> adp_c + h_c + pe180_p + pi_c	Transport, Inner Membrane	False	0	1000	1	1	PSLF89_RS07940	PSLF89_2216	KW89_RS07860	KW89_1570
PE181abcpp	-	MNXR4148	-	phosphatidylethanolamine transport via ABC system (n-C18:1, periplasm)	atp_c + h2o_c + pe181_c --> adp_c + h_c + pe181_p + pi_c	Transport, Inner Membrane	False	0	1000	1	1	PSLF89_RS07940	PSLF89_2216	KW89_RS07860	KW89_1570
PG120abcpp	-	MNXR69665	-	phosphatidylglycerol transport via ABC system (n-C12:0, periplasm)	atp_c + h2o_c + pg120_c --> adp_c + h_c + pg120_p + pi_c	Transport, Inner Membrane	False	0	1000	1	1	PSLF89_RS07940	PSLF89_2216	KW89_RS07860	KW89_1570
PG140abcpp	-	MNXR69666	-	phosphatidylglycerol transport via ABC system (n-C14:0, periplasm)	atp_c + h2o_c + pg140_c --> adp_c + h_c + pg140_p + pi_c	Transport, Inner Membrane	False	0	1000	1	1	PSLF89_RS07940	PSLF89_2216	KW89_RS07860	KW89_1570
PG141abcpp	-	MNXR4178	-	phosphatidylglycerol transport via ABC system (n-C14:1, periplasm)	atp_c + h2o_c + pg141_c --> adp_c + h_c + pg141_p + pi_c	Transport, Inner Membrane	False	0	1000	1	1	PSLF89_RS07940	PSLF89_2216	KW89_RS07860	KW89_1570
PG160abcpp	-	MNXR69667	-	phosphatidylglycerol transport via ABC system (n-C16:0, periplasm)	atp_c + h2o_c + pg160_c --> adp_c + h_c + pg160_p + pi_c	Transport, Inner Membrane	False	0	1000	1	1	PSLF89_RS07940	PSLF89_2216	KW89_RS07860	KW89_1570
PG161abcpp	-	MNXR69668	-	phosphatidylglycerol transport via ABC system (n-C16:1, periplasm)	atp_c + h2o_c + pg161_c --> adp_c + h_c + pg161_p + pi_c	Transport, Inner Membrane	False	0	1000	1	1	PSLF89_RS07940	PSLF89_2216	KW89_RS07860	KW89_1570
PG180abcpp	-	MNXR69669	-	phosphatidylglycerol transport via ABC system (n-C18:0, periplasm)	atp_c + h2o_c + pg180_c --> adp_c + h_c + pg180_p + pi_c	Transport, Inner Membrane	False	0	1000	1	1	PSLF89_RS07940	PSLF89_2216	KW89_RS07860	KW89_1570
PG181abcpp	-	MNXR69670	-	phosphatidylglycerol transport via ABC system (n-C18:1, periplasm)	atp_c + h2o_c + pg181_c --> adp_c + h_c + pg181_p + pi_c	Transport, Inner Membrane	False	0	1000	1	1	PSLF89_RS07940	PSLF89_2216	KW89_RS07860	KW89_1570
PGP120abcpp	-	MNXR69673	-	phosphatidylglycerophosphate transport via ABC system (n-C12:0, periplasm)	atp_c + h2o_c + pgp120_c --> adp_c + h_c + pgp120_p + pi_c	Transport, Inner Membrane	False	0	1000	1	1	PSLF89_RS07940	PSLF89_2216	KW89_RS07860	KW89_1570
PGP140abcpp	-	MNXR4198	-	phosphatidylglycerophosphate transport via ABC system (n-C14:0, periplasm)	atp_c + h2o_c + pgp140_c --> adp_c + h_c + pgp140_p + pi_c	Transport, Inner Membrane	False	0	1000	1	1	PSLF89_RS07940	PSLF89_2216	KW89_RS07860	KW89_1570
PGP141abcpp	-	MNXR4199	-	phosphatidylglycerophosphate transport via ABC system (n-C14:1, periplasm)	atp_c + h2o_c + pgp141_c --> adp_c + h_c + pgp141_p + pi_c	Transport, Inner Membrane	False	0	1000	1	1	PSLF89_RS07940	PSLF89_2216	KW89_RS07860	KW89_1570
PGP160abcpp	-	MNXR69676	-	phosphatidylglycerophosphate transport via ABC system (n-C16:0, periplasm)	atp_c + h2o_c + pgp160_c --> adp_c + h_c + pgp160_p + pi_c	Transport, Inner Membrane	False	0	1000	1	1	PSLF89_RS07940	PSLF89_2216	KW89_RS07860	KW89_1570
PGP161abcpp	-	MNXR69677	-	phosphatidylglycerophosphate transport via ABC system (n-C16:1, periplasm)	atp_c + h2o_c + pgp161_c --> adp_c + h_c + pgp161_p + pi_c	Transport, Inner Membrane	False	0	1000	1	1	PSLF89_RS07940	PSLF89_2216	KW89_RS07860	KW89_1570
PGP180abcpp	-	MNXR69678	-	phosphatidylglycerophosphate transport via ABC system (n-C18:0, periplasm)	atp_c + h2o_c + pgp180_c --> adp_c + h_c + pgp180_p + pi_c	Transport, Inner Membrane	False	0	1000	1	1	PSLF89_RS07940	PSLF89_2216	KW89_RS07860	KW89_1570
PGP181abcpp	-	MNXR69679	-	phosphatidylglycerophosphate transport via ABC system (n-C18:1, periplasm)	atp_c + h2o_c + pgp181_c --> adp_c + h_c + pgp181_p + pi_c	Transport, Inner Membrane	False	0	1000	1	1	PSLF89_RS07940	PSLF89_2216	KW89_RS07860	KW89_1570
PS_K2L4Aabcpp	-	-	-	KDO(2)-lipid IV A transport via ABC system (periplasm)	atp_c + h2o_c + kdo2lipid4_PS_c --> adp_c + h_c + kdo2lipid4_PS_p + pi_c	Transport, Inner Membrane	False	0	1000	1	1	PSLF89_RS07940	PSLF89_2216	KW89_RS07860	KW89_1570
PS_LPSabcpp	-	-	-	lipid A core transport via ABC system (periplasm)	atp_c + h2o_c + lipaPisci_c --> adp_c + h_c + lipaPisci_p + pi_c	Transport, Inner Membrane	False	0	1000	1	1	PSLF89_RS07940	PSLF89_2216	KW89_RS07860	KW89_1570
QULNS	QUINOLINATE-SYNTHA-RXN	MNXR84092	2.5.1.72	quinolinate synthase	dhap_c + iasp_c --> 2.0 h2o_c + pi_c + quln_c	Cofactor and Prosthetic Group Biosynthesis	False	0	1000	1	1	PSLF89_RS08110	PSLF89_2256	KW89_RS07360	KW89_1468
ASPTRS	ASPARTATE--TRNA-LIGASE-RXN	MNXR81772	6.1.1.23	Aspartyl-tRNA synthetase	asp__L_c + atp_c + trnaasp_c --> amp_c + asptrna_c + ppi_c	tRNA Charging	False	0	1000	1	1	PSLF89_RS08115	PSLF89_2257	KW89_RS07355	KW89_1467
SO4t2pp	-	MNXR4870	-	sulfate transport in via proton symport (periplasm to cytoplasm)	h_p + so4_p --> h_c + so4_c	Inorganic Ion Transport and Metabolism	False	0	1000	1	1	PSLF89_RS08220	PSLF89_2280
CYSTRS	CYSTEINE--TRNA-LIGASE-RXN	MNXR55176	6.1.1.16	Cysteinyl-tRNA synthetase	atp_c + cys__L_c + trnacys_c --> amp_c + cystrna_c + ppi_c	tRNA Charging	False	0	1000	1	1	PSLF89_RS08535	PSLF89_2345	KW89_RS08090	KW89_1618
USHD	LIPIDXSYNTHESIS-RXN	MNXR84405	-	UDP-sugar hydrolase	h2o_c + u23ga_c --> 2.0 h_c + lipidX_c + ump_c	Lipopolysaccharide Biosynthesis / Recycling	False	0	1000	1	1	PSLF89_RS08545	PSLF89_2347	KW89_RS08100	KW89_1620
ASR	RXN-982	MNXR81778	-	arsenate reductase	aso4_c + 2.0 gthrd_c --> aso3_c + gthox_c + h2o_c	Inorganic Ion Transport and Metabolism	False	0	1000	1	1	PSLF89_RS08625	PSLF89_2367	KW89_RS06500	KW89_1292
SPODM	SUPEROX-DISMUT-RXN	MNXR4893	1.15.1.1	superoxide dismutase	2.0 h_c + 2.0 o2s_c --> h2o2_c + o2_c	Unassigned	False	0	1000	1	1	PSLF89_RS08945	PSLF89_2443	KW89_RS08460	KW89_1693
ECOAH9ir	TIGLYLCOA-HYDROXY-RXN	MNXR1873	4.2.1.17	ECOAH9ir	2mb2coa_c + h2o_c <=> 3hmbcoa_c	Valine, Leucine, and Isoleucine Metabolism	True	-1000	1000	1	1	PSLF89_RS08970	PSLF89_2448	KW89_RS08485	KW89_1699
ACOAD1f	RXN-14193	MNXR81478	1.3.99.3	acyl-CoA dehydrogenase (butanoyl-CoA)	btcoa_c + fad_c <=> b2coa_c + fadh2_c	Membrane Lipid Metabolism	True	-1000	1000	1	1	PSLF89_RS08995	PSLF89_2454	KW89_RS08520	KW89_1706
ACOAD2f	-	MNXR81479	1.3.99.3	acyl-CoA dehydrogenase (hexanoyl-CoA)	fad_c + hxcoa_c <=> fadh2_c + hx2coa_c	Membrane Lipid Metabolism	True	-1000	1000	1	1	PSLF89_RS08995	PSLF89_2454	KW89_RS08520	KW89_1706
ACOAD3f	-	MNXR81480	1.3.99.3	acyl-CoA dehydrogenase (octanoyl-CoA)	fad_c + occoa_c <=> fadh2_c + oc2coa_c	Membrane Lipid Metabolism	True	-1000	1000	1	1	PSLF89_RS08995	PSLF89_2454	KW89_RS08520	KW89_1706
ACOAD4f	-	MNXR81474	1.3.99.3	acyl-CoA dehydrogenase (decanoyl-CoA)	dcacoa_c + fad_c <=> dc2coa_c + fadh2_c	Membrane Lipid Metabolism	True	-1000	1000	1	1	PSLF89_RS08995	PSLF89_2454	KW89_RS08520	KW89_1706
ACOAD5f	-	MNXR81475	1.3.99.3	acyl-CoA dehydrogenase (dodecanoyl-CoA)	ddcacoa_c + fad_c <=> dd2coa_c + fadh2_c	Membrane Lipid Metabolism	True	-1000	1000	1	1	PSLF89_RS08995	PSLF89_2454	KW89_RS08520	KW89_1706
ACOAD6f	-	MNXR81476	1.3.99.3	acyl-CoA dehydrogenase (tetradecanoyl-CoA)	fad_c + tdcoa_c <=> fadh2_c + td2coa_c	Membrane Lipid Metabolism	True	-1000	1000	1	1	PSLF89_RS08995	PSLF89_2454	KW89_RS08520	KW89_1706
ACOAD7f	-	MNXR81477	1.3.99.3	acyl-CoA dehydrogenase (hexadecanoyl-CoA)	fad_c + pmtcoa_c <=> fadh2_c + hdd2coa_c	Membrane Lipid Metabolism	True	-1000	1000	1	1	PSLF89_RS08995	PSLF89_2454	KW89_RS08520	KW89_1706
ACOAD8f	ACYLCOADEHYDROG-RXN	MNXR81483	-	acyl-CoA dehydrogenase (octadecanoyl-CoA)	fad_c + stcoa_c <=> fadh2_c + od2coa_c	Membrane Lipid Metabolism	True	-1000	1000	1	1	PSLF89_RS08995	PSLF89_2454	KW89_RS08520	KW89_1706
CTECOAI6	-	MNXR69942	5.3.3.8	3-cis-2-trans-enoyl-CoA isomerase	tdecoa_c <=> td2coa_c	Membrane Lipid Metabolism	True	-1000	1000	1	1	PSLF89_RS09005	PSLF89_2457	KW89_RS08530	KW89_1708
CTECOAI7	-	MNXR69222	5.3.3.8	3-cis-2-trans-enoyl-CoA isomerase	hdcoa_c <=> hdd2coa_c	Membrane Lipid Metabolism	True	-1000	1000	1	1	PSLF89_RS09005	PSLF89_2457	KW89_RS08530	KW89_1708
CTECOAI8	-	MNXR80399	5.3.3.8	3-cis-2-trans-enoyl-CoA isomerase	odecoa_c <=> od2coa_c	Membrane Lipid Metabolism	True	-1000	1000	1	1	PSLF89_RS09005	PSLF89_2457	KW89_RS08530	KW89_1708
OHBUTYRYL_COA_EPIM_RXN	OHBUTYRYL-COA-EPIM-RXN	MNXR65646	5.1.2.3	3-hydroxybutyryl-CoA epimerase	3hbcoa__R_c <=> 3hbcoa_c	PHB metabolism	True	-1000	1000	1	1	PSLF89_RS09005 or PSLF89_RS05500	PSLF89_2457 or PSLF89_1680	KW89_RS08530	KW89_1708
AGMDA	AGMATINE-DEIMINASE-RXN	MNXR81576	3.5.3.12	agmatine deaminase	agm_c + h2o_c --> Ncbmpts_c + h_c + nh4_c	Nitrogen Metabolism	False	0	1000	1	1	PSLF89_RS09065	PSLF89_2470	KW89_RS08585	KW89_1719
CBPAH	N-CARBAMOYLPUTRESCINE-AMIDASE-RXN	MNXR81879	-	N-carbamoylputrescine amidohydrolase	Ncbmpts_c + 2.0 h2o_c + 2.0 h_c --> hco3_c + nh4_c + ptrc_c	Nitrogen Metabolism	False	0	1000	1	1	PSLF89_RS09070	PSLF89_2471	KW89_RS08590	KW89_1720
DCTPD	DCTP-DEAM-RXN	MNXR82166	3.5.4.13	dCTP deaminase	dctp_c + h2o_c + h_c --> dutp_c + nh4_c	Nucleotide Salvage Pathway	False	0	1000	1	1	PSLF89_RS09115	PSLF89_2482	KW89_RS08670 or KW89_RS04430	KW89_1735 or KW89_869
UDCPDP	UNDECAPRENYL-DIPHOSPHATASE-RXN	MNXR26389	-	undecaprenyl-diphosphatase	h2o_c + udcpdp_c --> h_c + pi_c + udcpp_c	Cell Envelope Biosynthesis	False	0	1000	1	1	PSLF89_RS09125	PSLF89_2484	KW89_RS08680	KW89_1737
UDCPDPpp	-	MNXR26389	-	undecaprenyl-diphosphatase (periplasm)	h2o_p + udcpdp_p --> h_p + pi_p + udcpp_p	Cell Envelope Biosynthesis	False	0	1000	1	1	PSLF89_RS09125	PSLF89_2484	KW89_RS08680	KW89_1737
PSP_L	RXN0-5114	MNXR4486	3.1.3.3	phosphoserine phosphatase (L-serine)	h2o_c + pser__L_c --> pi_c + ser__L_c	Glycine and Serine Metabolism	False	0	1000	1	1	PSLF89_RS09310	PSLF89_2522	KW89_RS09810	KW89_1973
PGCD	PGLYCDEHYDROG-RXN	MNXR4184	1.1.1.95	phosphoglycerate dehydrogenase	3pg_c + nad_c --> 3php_c + h_c + nadh_c	Glycine and Serine Metabolism	False	0	1000	1	1	PSLF89_RS09315	PSLF89_2523	KW89_RS09815	KW89_1974
ACOAD1	RXN-12558	MNXR410	1.3.99.2	acyl-CoA dehydrogenase (butanoyl-CoA)	b2coa_c + h_c + nadh_c --> btcoa_c + nad_c	Membrane Lipid Metabolism	False	0	1000	1	1	PSLF89_RS09395	PSLF89_2538	KW89_RS09850	KW89_1982
ACOAD2	RXN-12559	MNXR413	1.3.1.44	acyl-CoA dehydrogenase (hexanoyl-CoA)	h_c + hx2coa_c + nadh_c --> hxcoa_c + nad_c	Membrane Lipid Metabolism	False	0	1000	1	1	PSLF89_RS09395	PSLF89_2538	KW89_RS09850	KW89_1982
TMPPP	THI-P-SYN-RXN	MNXR55960	2.5.1.3	thiamine-phosphate diphosphorylase	2mahmp_c + 4mpetz_c + h_c --> ppi_c + thmmp_c	Cofactor and Prosthetic Group Biosynthesis	False	0	1000	1	1	PSLF89_RS09540	PSLF89_2569	KW89_RS06210	KW89_1232
DALAOX	RXN-8672	MNXR82146	1.4.3.3	DALAOX	ala__D_c + h2o_c + o2_c --> h2o2_c + nh4_c + pyr_c	Other Amino Acid Metabolism	False	0	1000	1	1	PSLF89_RS09550	PSLF89_2571	KW89_RS06200	KW89_1230
GLYOp	1.4.3.19-RXN	MNXR83042	1.4.3.3	GLYOp	gly_c + h2o_c + o2_c --> glx_c + h2o2_c + nh4_c	Glycine and Serine Metabolism	False	0	1000	1	1	PSLF89_RS09550	PSLF89_2571	KW89_RS06200	KW89_1230
RXN_12614	RXN-12614	MNXR76933	-	glycine oxidase	gly_c + o2_c --> CPD__12279_c + h2o2_c + h_c	Glycine and Serine Metabolism	False	0	1000	1	1	PSLF89_RS09550	PSLF89_2571	KW89_RS06200	KW89_1230
ACCOAL	PROPANOATECOA-LIGASE-RXN	MNXR359	6.2.1.13	acetate-CoA ligase (ADP-forming)	atp_c + coa_c + ppa_c --> adp_c + pi_c + ppcoa_c	Alternate Carbon Metabolism	False	0	1000	1	1	PSLF89_RS09555	PSLF89_2572	KW89_RS06195	KW89_1229
ACS	ACETATE--COA-LIGASE-RXN	MNXR453	6.2.1.1	acetyl-CoA synthetase	ac_c + atp_c + coa_c --> accoa_c + amp_c + ppi_c	Pyruvate Metabolism	False	0	1000	1	1	PSLF89_RS09555	PSLF89_2572	KW89_RS06195	KW89_1229
ASPO3	-	MNXR81764	-	L-aspartate oxidase	asp__L_c + q8_c --> h_c + iasp_c + q8h2_c	Cofactor and Prosthetic Group Biosynthesis	False	0	1000	1	1	PSLF89_RS09675	PSLF89_2602	KW89_RS06070	KW89_1204
ASPO5	RXN-9772	MNXR81766	1.5.99	L-aspartate oxidase	asp__L_c + fum_c --> h_c + iasp_c + succ_c	Cofactor and Prosthetic Group Biosynthesis	False	0	1000	1	1	PSLF89_RS09675	PSLF89_2602	KW89_RS06070	KW89_1204
ASPO6	L-ASPARTATE-OXID-RXN	MNXR81767	1.4.3.16	L-aspartate oxidase	asp__L_c + o2_c --> h2o2_c + h_c + iasp_c	Cofactor and Prosthetic Group Biosynthesis	False	0	1000	1	1	PSLF89_RS09675	PSLF89_2602	KW89_RS06070	KW89_1204
DHQS	3-DEHYDROQUINATE-SYNTHASE-RXN	MNXR1594	4.2.3.4	3-dehydroquinate synthase	2dda7p_c --> 3dhq_c + pi_c	Tyrosine, Tryptophan, and Phenylalanine Metabolism	False	0	1000	1	1	PSLF89_RS09845	PSLF89_2638	KW89_RS05935	KW89_1177
CHORS	CHORISMATE-SYNTHASE-RXN	MNXR1160	4.2.3.5	chorismate synthase	3psme_c --> chor_c + pi_c	Tyrosine, Tryptophan, and Phenylalanine Metabolism	False	0	1000	1	1	PSLF89_RS09850	PSLF89_2639	KW89_RS05930	KW89_1176
PSCVT	2.5.1.19-RXN	MNXR4464	2.5.1.19	3-phosphoshikimate 1-carboxyvinyltransferase	pep_c + skm5p_c <=> 3psme_c + pi_c	Tyrosine, Tryptophan, and Phenylalanine Metabolism	True	-1000	1000	1	1	PSLF89_RS09860	PSLF89_2641	KW89_RS05920	KW89_1174
CHORM	CHORISMATEMUT-RXN	MNXR1159	5.4.99.5	chorismate mutase	chor_c --> pphn_c	Tyrosine, Tryptophan, and Phenylalanine Metabolism	False	0	1000	1	1	PSLF89_RS09865	PSLF89_2642	KW89_RS05915	KW89_1173
PPNDH	PREPHENATEDEHYDRAT-RXN	MNXR4404	4.2.1.91	prephenate dehydratase	h_c + pphn_c --> co2_c + h2o_c + phpyr_c	Tyrosine, Tryptophan, and Phenylalanine Metabolism	False	0	1000	1	1	PSLF89_RS09865	PSLF89_2642	KW89_RS05915	KW89_1173
CD2tpp	RXN0-10	MNXR68487	-	cadmium (+2) transport in via permease (no H+)	cd2_p --> cd2_c	Inorganic Ion Transport and Metabolism	False	0	1000	1	1	PSLF89_RS09890	PSLF89_2648	KW89_RS05850	KW89_1156
CU2tpp	RXN0-14	MNXR25169	-	copper transport in via permease (no H+)	cu2_p --> cu2_c	Inorganic Ion Transport and Metabolism	False	0	1000	1	1	PSLF89_RS09890	PSLF89_2648	KW89_RS05850	KW89_1156
FE2tpp	TRANS-RXN-8	MNXR2212	-	iron (+2) transport in via permease (no H+)	fe2_p --> fe2_c	Inorganic Ion Transport and Metabolism	False	0	1000	1	1	PSLF89_RS09890	PSLF89_2648	KW89_RS05850	KW89_1156
MN2tpp	RXN0-16	MNXR69477	-	manganese transport in via permease (no H+)	mn2_p --> mn2_c	Inorganic Ion Transport and Metabolism	False	0	1000	1	1	PSLF89_RS09890	PSLF89_2648	KW89_RS05850	KW89_1156
ZN2tpp	RXN0-12	MNXR5387	-	zinc transport in via permease (no H+)	zn2_p --> zn2_c	Inorganic Ion Transport and Metabolism	False	0	1000	1	1	PSLF89_RS09890	PSLF89_2648	KW89_RS05850	KW89_1156
GALt2pp	-	MNXR31518	-	D-galactose transport in via proton symport (periplasm)	gal_p + h_p --> gal_c + h_c	Transport, Inner Membrane	False	0	1000	1	1	PSLF89_RS09965	PSLF89_2663	KW89_RS05810	KW89_1148
GLCt2pp	RXN0-7077	MNXR2688	-	D-glucose transport in via proton symport (periplasm)	glc__D_p + h_p --> glc__D_c + h_c	Transport, Inner Membrane	False	0	1000	1	1	PSLF89_RS09965	PSLF89_2663	KW89_RS05810	KW89_1148
ICDHyr	ISOCITDEH-RXN	MNXR31729	1.1.1.42	isocitrate dehydrogenase (NADP)	icit_c + nadp_c <=> akg_c + co2_c + nadph_c	Citric Acid Cycle	True	-1000	1000	1	1	PSLF89_RS10030	PSLF89_2677	KW89_RS09985	KW89_2009
DMATT	GPPSYN-RXN	MNXR55238	2.5.1.1	dimethylallyltranstransferase	dmpp_c + ipdp_c --> grdp_c + ppi_c	Cofactor and Prosthetic Group Biosynthesis	False	0	1000	1	1	PSLF89_RS10050	PSLF89_2681	KW89_RS10005	KW89_2013
GRTT	FPPSYN-RXN	MNXR69185	2.5.1.10	geranyltranstransferase	grdp_c + ipdp_c --> frdp_c + ppi_c	Cofactor and Prosthetic Group Biosynthesis	False	0	1000	1	1	PSLF89_RS10050	PSLF89_2681	KW89_RS10005	KW89_2013
GTPCI	GTP-CYCLOHYDRO-I-RXN	MNXR2834	3.5.4.16	GTP cyclohydrolase I	gtp_c + h2o_c --> ahdt_c + for_c + h_c	Cofactor and Prosthetic Group Biosynthesis	False	0	1000	1	1	PSLF89_RS10055	PSLF89_2682	KW89_RS10010	KW89_2014
TAUDO	RXN0-299	MNXR69939	1.14.11.17	Taurine dioxygenase	akg_c + o2_c + taur_c --> aacald_c + co2_c + h_c + so3_c + succ_c	Alternate Carbon Metabolism	False	0	1000	1	1	PSLF89_RS10190	PSLF89_2712	KW89_RS10060	KW89_2024
NADPHQR2	QOR-RXN	MNXR55744	-	NADPH Quinone Reductase (Ubiquinone-8)	nadp_c + q8h2_c --> h_c + nadph_c + q8_c	Oxidative Phosphorylation	False	0	1000	1	1	PSLF89_RS10245	PSLF89_2722	KW89_RS10095	KW89_2030
S2FE2SS	-	MNXR84138	-	SUF [2Fe-2S] Synthesis	atp_c + fadh2_c + 2.0 fe2_c + h2o_c + sufbcd_c + 2.0 sufsesh_c --> adp_c + fad_c + 7.0 h_c + pi_c + sufbcd_2fe2s_c + 2.0 sufse_c	Cofactor and Prosthetic Group Biosynthesis	False	0	1000	1	1	PSLF89_RS10520 and PSLF89_RS07530 and PSLF89_RS07535 and PSLF89_RS07540 and PSLF89_RS07545	PSLF89_2788 and PSLF89_2128 and PSLF89_2129 and PSLF89_2130 and PSLF89_2131	(KW89_RS10275 and KW89_RS07215 and KW89_RS07220 and KW89_RS07225 and KW89_RS07230)	(KW89_2066 and KW89_1437 and KW89_1438 and KW89_1439 and KW89_1440)
S2FE2SS2	-	MNXR84139	-	SUF [2Fe-2S] Synthesis II	atp_c + fadh2_c + 2.0 fe2_c + h2o_c + sufbcd_2fe2s_c + 2.0 sufsesh_c --> adp_c + fad_c + 7.0 h_c + pi_c + sufbcd_2fe2s2_c + 2.0 sufse_c	Cofactor and Prosthetic Group Biosynthesis	False	0	1000	1	1	PSLF89_RS10520 and PSLF89_RS07530 and PSLF89_RS07535 and PSLF89_RS07540 and PSLF89_RS07545	PSLF89_2788 and PSLF89_2128 and PSLF89_2129 and PSLF89_2130 and PSLF89_2131	(KW89_RS10275 and KW89_RS07215 and KW89_RS07220 and KW89_RS07225 and KW89_RS07230)	(KW89_2066 and KW89_1437 and KW89_1438 and KW89_1439 and KW89_1440)
NAt3_2pp	TRANS-RXN-129	MNXR3785	-	sodium proton antiporter (H:NA is 2) (periplasm)	2.0 h_p + na1_c --> 2.0 h_c + na1_p	Inorganic Ion Transport and Metabolism	False	0	1000	1	1	PSLF89_RS10605	PSLF89_2805	KW89_RS10350	KW89_2082
GLUDxi	GLUTAMATE-DEHYDROGENASE-RXN	MNXR82979	1.4.1.4	R_glutamate_dehydrogenase__NAD	glu__L_c + h2o_c + nad_c <=> akg_c + h_c + nadh_c + nh4_c	Glutamate Metabolism	True	-1000	1000	1	1	PSLF89_RS10610	PSLF89_2806	KW89_RS10355	KW89_2083
CDGR	RXN0-4022	MNXR8748	1.7.1.13	7-cyano-7-deazaguanine reductase	3.0 h_c + 2.0 nadph_c + preq0_c --> 2.0 nadp_c + preq1_c	Cofactor and Prosthetic Group Biosynthesis	False	0	1000	1	1	PSLF89_RS10670	PSLF89_2819	KW89_RS10475	KW89_2105
MAN6PI	-	MNXR83276	5.3.1.8	mannose-6-phosphate isomerase	man6p_c <=> f6p_c	Alternate Carbon Metabolism	True	-1000	1000	1	1	PSLF89_RS10675	PSLF89_2820
HEX7	FRUCTOKINASE-RXN	MNXR79250	2.7.1.4	hexokinase (D-fructose:ATP)	atp_c + fru_c --> adp_c + f6p_c + h_c	Alternate Carbon Metabolism	False	0	1000	1	1	PSLF89_RS10680	PSLF89_2821	KW89_RS10485	KW89_2107
SADH	SUCCARGDIHYDRO-RXN	MNXR84149	3.5.3.23	Succinylarginine dihydrolase	2.0 h2o_c + 2.0 h_c + sucarg_c --> co2_c + 2.0 nh4_c + sucorn_c	Arginine and Proline Metabolism	False	0	1000	1	1	PSLF89_RS10775	PSLF89_2839	KW89_RS10570	KW89_2124
SGSAD	SUCCGLUALDDEHYD-RXN	MNXR4831	1.2.1.71	Succinylglutamic semialdehyde dehydrogenase	h2o_c + nad_c + sucgsa_c --> 2.0 h_c + nadh_c + sucglu_c	Arginine and Proline Metabolism	False	0	1000	1	1	PSLF89_RS10780	PSLF89_2840	KW89_RS10575	KW89_2125
AST	ARGININE-N-SUCCINYLTRANSFERASE-RXN	MNXR879	2.3.1.109	Arginine succinyltransferase	arg__L_c + succoa_c --> coa_c + h_c + sucarg_c	Arginine and Proline Metabolism	False	0	1000	1	1	PSLF89_RS10785	PSLF89_2841	KW89_RS10580	KW89_2126
DGK1	GMKALT-RXN	MNXR68689	2.7.4.8	deoxyguanylate kinase (dGMP:ATP)	atp_c + dgmp_c <=> adp_c + dgdp_c	Nucleotide Salvage Pathway	True	-1000	1000	1	1	PSLF89_RS10810	PSLF89_2847	KW89_RS10605	KW89_2131
GK1	GUANYL-KIN-RXN	MNXR69138	2.7.4.8	guanylate kinase (GMP:ATP)	atp_c + gmp_c <=> adp_c + gdp_c	Nucleotide Salvage Pathway	True	-1000	1000	1	1	PSLF89_RS10810	PSLF89_2847	KW89_RS10605	KW89_2131
GDPTPDP	RXN0-6427	MNXR78000	3.1.7.2	guanosine 3'-diphosphate 5'-triphosphate 3'-diphosphatase	gdptp_c + h2o_c --> gtp_c + ppi_c	Cofactor and Prosthetic Group Biosynthesis	False	0	1000	1	1	PSLF89_RS10820	PSLF89_2849	KW89_RS10615	KW89_2133
PPGPPDP	PPGPPSYN-RXN	MNXR69771	3.1.7.2	guanosine-3',5'-bis(diphosphate) 3'-diphosphatase	h2o_c + ppgpp_c --> gdp_c + ppi_c	Cofactor and Prosthetic Group Biosynthesis	False	0	1000	1	1	PSLF89_RS10820	PSLF89_2849	KW89_RS10615	KW89_2133
TMPK	THI-P-KIN-RXN	MNXR69991	2.7.4.16	thiamine-phosphate kinase	atp_c + thmmp_c --> adp_c + thmpp_c	Cofactor and Prosthetic Group Biosynthesis	False	0	1000	1	1	PSLF89_RS10910	PSLF89_2868	KW89_RS10725	KW89_2159
RBFSb	RIBOFLAVIN-SYN-RXN	MNXR84099	2.5.1.9	riboflavin synthase	2.0 dmlz_c --> 4r5au_c + ribflv_c	Cofactor and Prosthetic Group Biosynthesis	False	0	1000	1	1	PSLF89_RS10920	PSLF89_2870	KW89_RS10735	KW89_2161
DB4PS	DIOHBUTANONEPSYN-RXN	MNXR26412	4.1.99.12	3,4-Dihydroxy-2-butanone-4-phosphate synthase	ru5p__D_c --> db4p_c + for_c + h_c	Cofactor and Prosthetic Group Biosynthesis	False	0	1000	1	1	PSLF89_RS10925	PSLF89_2871	KW89_RS10740	KW89_2162
APRAUR	RIBOFLAVINSYNREDUC-RXN	MNXR745	1.1.1.193	5-amino-6-(5-phosphoribosylamino)uracil reductase	5apru_c + h_c + nadph_c --> 5aprbu_c + nadp_c	Cofactor and Prosthetic Group Biosynthesis	False	0	1000	1	1	PSLF89_RS10935	PSLF89_2873	KW89_RS10750	KW89_2164
DHPPDA2	RIBOFLAVINSYNDEAM-RXN	MNXR82287	3.5.4.26	diaminohydroxyphosphoribosylaminopryrimidine deaminase (25drapp)	25drapp_c + h2o_c + h_c --> 5apru_c + nh4_c	Cofactor and Prosthetic Group Biosynthesis	False	0	1000	1	1	PSLF89_RS10935	PSLF89_2873	KW89_RS10750	KW89_2164
GHMT2r	GLYOHMETRANS-RXN	MNXR2619	2.1.2.1	glycine hydroxymethyltransferase, reversible	ser__L_c + thf_c <=> gly_c + h2o_c + mlthf_c	Glycine and Serine Metabolism	True	-1000	1000	1	1	PSLF89_RS10945	PSLF89_2875	KW89_RS10760	KW89_2166
THFAT	-	MNXR2272	2.1.2.10	Tetrahydrofolate aminomethyltransferase	h2o_c + methf_c --> 5fthf_c + h_c	Folate Metabolism	False	0	1000	1	1	PSLF89_RS10945	PSLF89_2875	KW89_RS10760	KW89_2166
LPLIPAL1A120pp	-	MNXR3269	3.1.1.5	Lysophospholipase L1 (2-acylglycerophosphotidate, n-C12:0) (periplasm)	1ddecg3p_p + h2o_p --> ddca_p + glyc3p_p + h_p	Glycerophospholipid Metabolism	False	0	1000	1	0	PSLF89_RS10990	PSLF89_2886	-	-
LPLIPAL1A140pp	-	MNXR3270	3.1.1.5	Lysophospholipase L1 (2-acylglycerophosphotidate, n-C14:0) (periplasm)	1tdecg3p_p + h2o_p --> glyc3p_p + h_p + ttdca_p	Glycerophospholipid Metabolism	False	0	1000	1	0	PSLF89_RS10990	PSLF89_2886	-	-
LPLIPAL1A141pp	-	MNXR69333	3.1.1.5	Lysophospholipase L1 (2-acylglycerophosphotidate, n-C14:1) (periplasm)	1tdec7eg3p_p + h2o_p --> glyc3p_p + h_p + ttdcea_p	Glycerophospholipid Metabolism	False	0	1000	1	0	PSLF89_RS10990	PSLF89_2886	-	-
LPLIPAL1A160pp	-	MNXR69334	3.1.1.5	Lysophospholipase L1 (2-acylglycerophosphotidate, n-C16:0) (periplasm)	1hdecg3p_p + h2o_p --> glyc3p_p + h_p + hdca_p	Glycerophospholipid Metabolism	False	0	1000	1	0	PSLF89_RS10990	PSLF89_2886	-	-
LPLIPAL1A161pp	-	MNXR69335	-	Lysophospholipase L1 (2-acylglycerophosphotidate, n-C16:1) (periplasm)	1hdec9eg3p_p + h2o_p --> glyc3p_p + h_p + hdcea_p	Glycerophospholipid Metabolism	False	0	1000	1	0	PSLF89_RS10990	PSLF89_2886	-	-
LPLIPAL1A180pp	-	MNXR69336	3.1.1.5	Lysophospholipase L1 (2-acylglycerophosphotidate, n-C18:0) (periplasm)	1odecg3p_p + h2o_p --> glyc3p_p + h_p + ocdca_p	Glycerophospholipid Metabolism	False	0	1000	1	0	PSLF89_RS10990	PSLF89_2886	-	-
LPLIPAL1A181pp	-	MNXR83221	-	Lysophospholipase L1 (2-acylglycerophosphotidate, n-C18:1) (periplasm)	1odec11eg3p_p + h2o_p --> glyc3p_p + h_p + ocdcea_p	Glycerophospholipid Metabolism	False	0	1000	1	0	PSLF89_RS10990	PSLF89_2886	-	-
LPLIPAL1E120pp	-	MNXR69338	-	Lysophospholipase L1 (2-acylglycerophosphoethanolamine, n-C12:0) (periplasm)	1agpe120_p + h2o_p --> ddca_p + g3pe_p + h_p	Glycerophospholipid Metabolism	False	0	1000	1	0	PSLF89_RS10990	PSLF89_2886	-	-
LPLIPAL1E140pp	-	MNXR69339	-	Lysophospholipase L1 (2-acylglycerophosphoethanolamine, n-C14:0) (periplasm)	1agpe140_p + h2o_p --> g3pe_p + h_p + ttdca_p	Glycerophospholipid Metabolism	False	0	1000	1	0	PSLF89_RS10990	PSLF89_2886	-	-
LPLIPAL1E141pp	-	MNXR69340	-	Lysophospholipase L1 (2-acylglycerophosphoethanolamine, n-C14:1) (periplasm)	1agpe141_p + h2o_p --> g3pe_p + h_p + ttdcea_p	Glycerophospholipid Metabolism	False	0	1000	1	0	PSLF89_RS10990	PSLF89_2886	-	-
LPLIPAL1E160pp	-	MNXR69341	-	Lysophospholipase L1 (2-acylglycerophosphoethanolamine, n-C16:0) (periplasm)	1agpe160_p + h2o_p --> g3pe_p + h_p + hdca_p	Glycerophospholipid Metabolism	False	0	1000	1	0	PSLF89_RS10990	PSLF89_2886	-	-
LPLIPAL1E161pp	-	MNXR3280	-	Lysophospholipase L1 (2-acylglycerophosphoethanolamine, n-C16:1) (periplasm)	1agpe161_p + h2o_p --> g3pe_p + h_p + hdcea_p	Glycerophospholipid Metabolism	False	0	1000	1	0	PSLF89_RS10990	PSLF89_2886	-	-
LPLIPAL1E180pp	-	MNXR69342	-	Lysophospholipase L1 (2-acylglycerophosphoethanolamine, n-C18:0) (periplasm)	1agpe180_p + h2o_p --> g3pe_p + h_p + ocdca_p	Glycerophospholipid Metabolism	False	0	1000	1	0	PSLF89_RS10990	PSLF89_2886	-	-
LPLIPAL1E181pp	-	MNXR3282	-	Lysophospholipase L1 (2-acylglycerophosphoethanolamine, n-C18:1) (periplasm)	1agpe181_p + h2o_p --> g3pe_p + h_p + ocdcea_p	Glycerophospholipid Metabolism	False	0	1000	1	0	PSLF89_RS10990	PSLF89_2886	-	-
LPLIPAL1G120pp	-	MNXR69344	-	Lysophospholipase L1 (2-acylglycerophosphoglycerol, n-C12:0) (periplasm)	1agpg120_p + h2o_p --> ddca_p + g3pg_p + h_p	Glycerophospholipid Metabolism	False	0	1000	1	0	PSLF89_RS10990	PSLF89_2886	-	-
LPLIPAL1G140pp	-	MNXR3284	-	Lysophospholipase L1 (2-acylglycerophosphoglycerol, n-C14:0) (periplasm)	1agpg140_p + h2o_p --> g3pg_p + h_p + ttdca_p	Glycerophospholipid Metabolism	False	0	1000	1	0	PSLF89_RS10990	PSLF89_2886	-	-
LPLIPAL1G141pp	-	MNXR83222	-	Lysophospholipase L1 (2-acylglycerophosphoglycerol, n-C14:1) (periplasm)	1agpg141_p + h2o_p --> g3pg_p + h_p + ttdcea_p	Glycerophospholipid Metabolism	False	0	1000	1	0	PSLF89_RS10990	PSLF89_2886	-	-
LPLIPAL1G160pp	-	MNXR3286	-	Lysophospholipase L1 (2-acylglycerophosphoglycerol, n-C16:0) (periplasm)	1agpg160_p + h2o_p --> g3pg_p + h_p + hdca_p	Glycerophospholipid Metabolism	False	0	1000	1	0	PSLF89_RS10990	PSLF89_2886	-	-
LPLIPAL1G161pp	-	MNXR3287	-	Lysophospholipase L1 (2-acylglycerophosphoglycerol, n-C16:1) (periplasm)	1agpg161_p + h2o_p --> g3pg_p + h_p + hdcea_p	Glycerophospholipid Metabolism	False	0	1000	1	0	PSLF89_RS10990	PSLF89_2886	-	-
LPLIPAL1G180pp	-	MNXR3288	-	Lysophospholipase L1 (2-acylglycerophosphoglycerol, n-C18:0) (periplasm)	1agpg180_p + h2o_p --> g3pg_p + h_p + ocdca_p	Glycerophospholipid Metabolism	False	0	1000	1	0	PSLF89_RS10990	PSLF89_2886	-	-
LPLIPAL1G181pp	-	MNXR83223	-	Lysophospholipase L1 (2-acylglycerophosphoglycerol, n-C18:1) (periplasm)	1agpg181_p + h2o_p --> g3pg_p + h_p + ocdcea_p	Glycerophospholipid Metabolism	False	0	1000	1	0	PSLF89_RS10990	PSLF89_2886	-	-
CYTK1	RXN-11832	MNXR68619	2.7.4.25	cytidylate kinase (CMP)	atp_c + cmp_c <=> adp_c + cdp_c	Nucleotide Salvage Pathway	True	-1000	1000	1	1	PSLF89_RS11015	PSLF89_2892	KW89_RS10820	KW89_2178
CYTK2	RXN-7913	MNXR68625	2.7.4.25	cytidylate kinase (dCMP)	atp_c + dcmp_c <=> adp_c + dcdp_c	Nucleotide Salvage Pathway	True	-1000	1000	1	1	PSLF89_RS11015	PSLF89_2892	KW89_RS10820	KW89_2178
OHPBAT	PSERTRANSAMPYR-RXN	MNXR32039	2.6.1.52	O-Phospho-4-hydroxy-L-threonine:2-oxoglutarate aminotransferase	glu__L_c + ohpb_c <=> akg_c + phthr_c	Cofactor and Prosthetic Group Biosynthesis	True	-1000	1000	1	1	PSLF89_RS11020	PSLF89_2893	KW89_RS10825	KW89_2179
PSERT	PSERTRANSAM-RXN	MNXR32268	2.6.1.52	phosphoserine transaminase	3php_c + glu__L_c --> akg_c + pser__L_c	Glycine and Serine Metabolism	False	0	1000	1	1	PSLF89_RS11020	PSLF89_2893	KW89_RS10825	KW89_2179
DMQMT	DHHB-METHYLTRANSFER-RXN	MNXR1632	2.1.1.64	3-Dimethylubiquinonol 3-methyltransferase	2omhmbl_c + amet_c --> ahcys_c + h_c + q8h2_c	Cofactor and Prosthetic Group Biosynthesis	False	0	1000	1	1	PSLF89_RS11040	PSLF89_2899	KW89_RS10870	KW89_2188
OHPHM	2-OCTAPRENYL-6-OHPHENOL-METHY-RXN	MNXR3953	2.1.1.222	2-octaprenyl-6-hydroxyphenol methylase	2ohph_c + amet_c --> 2omph_c + ahcys_c + h_c	Cofactor and Prosthetic Group Biosynthesis	False	0	1000	1	1	PSLF89_RS11040	PSLF89_2899	KW89_RS10870	KW89_2188
PGLYCP	GPH-RXN	MNXR4193	3.1.3.18	Phosphoglycolate phosphatase	2pglyc_c + h2o_c --> glyclt_c + pi_c	Alternate Carbon Metabolism	False	0	1000	1	1	PSLF89_RS11045	PSLF89_2900	KW89_RS10875	KW89_2189
ASO3t8pp	3.6.3.16-RXN	MNXR853	3.6.3.16	arsenite efflux via ATP hydrolysis (periplasm)	aso3_c + atp_c + h2o_c --> adp_c + aso3_p + h_c + pi_c	Transport, Inner Membrane	False	0	1000	1	1	PSLF89_RS11060	PSLF89_2903	KW89_RS10895	KW89_2193
ASPCT	ASPCARBTRANS-RXN	MNXR856	2.1.3.2	aspartate carbamoyltransferase	asp__L_c + cbp_c --> cbasp_c + h_c + pi_c	Purine and Pyrimidine Biosynthesis	False	0	1000	1	1	PSLF89_RS11100	PSLF89_2914	KW89_RS10950	KW89_2204
ORPT	OROPRIBTRANS-RXN	MNXR69599	2.4.2.10	orotate phosphoribosyltransferase	orot5p_c + ppi_c <=> orot_c + prpp_c	Purine and Pyrimidine Biosynthesis	True	-1000	1000	1	1	PSLF89_RS11105	PSLF89_2915	KW89_RS10955	KW89_2205
OMPDC	OROTPDECARB-RXN	MNXR3967	4.1.1.23	orotidine-5'-phosphate decarboxylase	h_c + orot5p_c --> co2_c + ump_c	Purine and Pyrimidine Biosynthesis	False	0	1000	1	1	PSLF89_RS11110	PSLF89_2916	KW89_RS10960	KW89_2206
METTRS	METHIONINE--TRNA-LIGASE-RXN	MNXR83308	6.1.1.10	Methionyl-tRNA synthetase	atp_c + met__L_c + trnamet_c --> amp_c + mettrna_c + ppi_c	tRNA Charging	False	0	1000	1	1	PSLF89_RS11155	PSLF89_2928	KW89_RS11060	KW89_2226
ACGAMK	N-ACETYLGLUCOSAMINE-KINASE-RXN	MNXR81465	2.7.1.59	N-acetylglucosamine kinase	acgam_c + atp_c --> acgam6p_c + adp_c + h_c	Murein Recycling	False	0	1000	1	1	PSLF89_RS11315	PSLF89_2955	KW89_RS11480	KW89_2301
NODOx	R621-RXN	MNXR3849	1.14.12.17	nitric oxide dioxygenase	nadh_c + 2.0 no_c + 2.0 o2_c --> h_c + nad_c + 2.0 no3_c	Nitrogen Metabolism	False	0	1000	1	1	PSLF89_RS11335	PSLF89_2959	KW89_RS11500	KW89_2305
NODOy	R621-RXN	MNXR3850	1.14.12.17	nitric oxide dioxygenase	nadph_c + 2.0 no_c + 2.0 o2_c --> h_c + nadp_c + 2.0 no3_c	Nitrogen Metabolism	False	0	1000	1	1	PSLF89_RS11335	PSLF89_2959	KW89_RS11500	KW89_2305
GARFT	GART-RXN	MNXR2551	2.1.2.2	phosphoribosylglycinamide formyltransferase	10fthf_c + gar_c <=> fgam_c + h_c + thf_c	Purine and Pyrimidine Biosynthesis	True	-1000	1000	1	1	PSLF89_RS11370	PSLF89_2967	KW89_RS11530	KW89_2312
PRAIS	AIRS-RXN	MNXR84002	6.3.3.1	phosphoribosylaminoimidazole synthase	atp_c + fpram_c --> adp_c + air_c + 2.0 h_c + pi_c	Purine and Pyrimidine Biosynthesis	False	0	1000	1	1	PSLF89_RS11375	PSLF89_2968	KW89_RS11535	KW89_2313
AGM4PCP	-	MNXR68307	-	N-Acetyl-D-glucosamine(anhydrous)N-Acetylmuramyl-tetrapeptide L,D-carboxypeptidase	anhgm4p_c + h2o_c --> ala__D_c + anhgm3p_c	Murein Recycling	False	0	1000	1	1	PSLF89_RS11410	PSLF89_2976	KW89_RS11565	KW89_2319
AM4PCP	-	MNXR81669	-	anhydrous-N-Acetylmuramyl-tetrapeptide L,D-carboxypeptidase	anhm4p_c + h2o_c --> ala__D_c + anhm3p_c	Murein Recycling	False	0	1000	1	1	PSLF89_RS11410	PSLF89_2976	KW89_RS11565	KW89_2319
GLUTRR	GLUTRNAREDUCT-RXN	MNXR48203	1.2.1.70	glutamyl-tRNA reductase	glutrna_c + h_c + nadph_c --> glu1sa_c + nadp_c + trnaglu_c	Cofactor and Prosthetic Group Biosynthesis	False	0	1000	1	1	PSLF89_RS11510	PSLF89_3001	KW89_RS03710	KW89_726
PRPPS	PRPPSYN-RXN	MNXR69797	2.7.6.1	phosphoribosylpyrophosphate synthetase	atp_c + r5p_c <=> amp_c + h_c + prpp_c	Histidine Metabolism	True	-1000	1000	1	1	PSLF89_RS11530	PSLF89_3004	KW89_RS03690	KW89_723
5DOAN	RXN0-6550	MNXR68220	-	5'-deoxyadenosine nuclosidase	dad_5_c + h2o_c --> 5drib_c + ade_c	Cofactor and Prosthetic Group Biosynthesis	False	0	1000	1	1	PSLF89_RS11550	PSLF89_3008	KW89_RS03670	KW89_719
AHCYSNS	ADENOSYLHOMOCYSTEINE-NUCLEOSIDASE-RXN	MNXR579	3.2.2.9	S-adenosylhomocysteine nucleosidase	ahcys_c + h2o_c --> ade_c + rhcys_c	Methionine Metabolism	False	0	1000	1	1	PSLF89_RS11550	PSLF89_3008	KW89_RS03670	KW89_719
MTAN	METHYLTHIOADENOSINE-NUCLEOSIDASE-RXN	MNXR3638	3.2.2.9	methylthioadenosine nucleosidase	5mta_c + h2o_c --> 5mtr_c + ade_c	Arginine and Proline Metabolism	False	0	1000	1	1	PSLF89_RS11550	PSLF89_3008	KW89_RS03670	KW89_719
MOAT_PS	-	-	-	3-deoxy-D-manno-octulosonic acid transferase	ckdo_c + lipidA_PS_c --> cmp_c + h_c + kdolipid4_PS_c	Lipopolysaccharide Biosynthesis / Recycling	False	0	1000	1	1	PSLF89_RS11655	PSLF89_3029	KW89_RS03595	KW89_706
MOAT2_PS	-	-	-	3-deoxy-D-manno-octulosonic acid transferase	ckdo_c + kdolipid4_PS_c --> cmp_c + h_c + kdo2lipid4_PS_c	Lipopolysaccharide Biosynthesis / Recycling	False	0	1000	1	1	PSLF89_RS11655	PSLF89_3029	KW89_RS03595	KW89_706
AGMHE	5.1.3.20-RXN	MNXR74422	5.1.3.20	ADP-D-glycero-D-manno-heptose epimerase	adphep_DD_c --> adphep_LD_c	Lipopolysaccharide Biosynthesis / Recycling	False	0	1000	1	1	PSLF89_RS11660	PSLF89_3030	KW89_RS03590	KW89_705
HEPT1_PS	-	-	-	heptosyltransferase I (LPS core synthesis)	adphep_LD_c + lipa_PS_c --> adp_c + h_c + hlipa_PS_c	Lipopolysaccharide Biosynthesis / Recycling	False	0	1000	1	1	PSLF89_RS11675	PSLF89_3033	KW89_RS03575	KW89_702
HEPT2_PS	-	-	-	heptosyltransferase II (LPS core synthesis)	adphep_LD_c + hlipa_PS_c --> adp_c + h_c + hhlipa_PS_c	Lipopolysaccharide Biosynthesis / Recycling	False	0	1000	1	1	PSLF89_RS11680	PSLF89_3034	KW89_RS03570	KW89_701
HBZOPT	4OHBENZOATE-OCTAPRENYLTRANSFER-RXN	MNXR55621	2.5.1.39	Hydroxybenzoate octaprenyltransferase	4hbz_c + octdp_c --> 3ophb_c + ppi_c	Cofactor and Prosthetic Group Biosynthesis	False	0	1000	1	1	PSLF89_RS11695	PSLF89_3036	KW89_RS03555	KW89_698
CHRPL	CHORPYRLY-RXN	MNXR1161	4.1.3.40	Chorismate pyruvate lyase	chor_c --> 4hbz_c + pyr_c	Cofactor and Prosthetic Group Biosynthesis	False	0	1000	1	1	PSLF89_RS11700	PSLF89_3037	KW89_RS03550	KW89_697
DTMPK	DTMPKI-RXN	MNXR68764	2.7.4.9	dTMP kinase	atp_c + dtmp_c <=> adp_c + dtdp_c	Nucleotide Salvage Pathway	True	-1000	1000	1	1	PSLF89_RS11820	PSLF89_3063	KW89_RS03450	KW89_676
ADCL	ADCLY-RXN	MNXR467	4.1.3.38	4-aminobenzoate synthase	4adcho_c --> 4abz_c + h_c + pyr_c	Cofactor and Prosthetic Group Biosynthesis	False	0	1000	1	1	PSLF89_RS11830	PSLF89_3065	KW89_RS03440	KW89_674
3OAS100	RXN-9527	MNXR81380	2.3.1.86	3-oxoacyl-[acyl-carrier-protein] synthase (n-C10:0)	h_c + malACP_c + ocACP_c --> 3odecACP_c + ACP_c + co2_c	Cell Envelope Biosynthesis	False	0	1000	1	1	PSLF89_RS11835	PSLF89_3066	KW89_RS03435	KW89_673
3OAS120	RXN-9531	MNXR81381	2.3.1.86	3-oxoacyl-[acyl-carrier-protein] synthase (n-C12:0)	dcaACP_c + h_c + malACP_c --> 3oddecACP_c + ACP_c + co2_c	Cell Envelope Biosynthesis	False	0	1000	1	1	PSLF89_RS11835	PSLF89_3066	KW89_RS03435	KW89_673
3OAS140	RXN-9535	MNXR81382	2.3.1.86	3-oxoacyl-[acyl-carrier-protein] synthase (n-C14:0)	ddcaACP_c + h_c + malACP_c --> 3omrsACP_c + ACP_c + co2_c	Cell Envelope Biosynthesis	False	0	1000	1	1	PSLF89_RS11835	PSLF89_3066	KW89_RS03435	KW89_673
3OAS160	RXN-9539	MNXR81383	2.3.1.86	3-oxoacyl-[acyl-carrier-protein] synthase (n-C16:0)	h_c + malACP_c + myrsACP_c --> 3opalmACP_c + ACP_c + co2_c	Cell Envelope Biosynthesis	False	0	1000	1	1	PSLF89_RS11835	PSLF89_3066	KW89_RS03435	KW89_673
3OAS180	2.3.1.179-RXN	MNXR48165	2.3.1.41	3-oxoacyl-[acyl-carrier-protein] synthase (n-C18:0)	h_c + malACP_c + palmACP_c --> 3ooctdACP_c + ACP_c + co2_c	Cell Envelope Biosynthesis	False	0	1000	1	1	PSLF89_RS11835	PSLF89_3066	KW89_RS03435	KW89_673
3OAS181	2.3.1.41-RXN	MNXR81384	2.3.1.179	3-oxoacyl-[acyl-carrier-protein] synthase (n-C18:1)	h_c + hdeACP_c + malACP_c --> 3ocvac11eACP_c + ACP_c + co2_c	Cell Envelope Biosynthesis	False	0	1000	1	1	PSLF89_RS11835	PSLF89_3066	KW89_RS03435	KW89_673
3OAS60	RXN-9516	MNXR81385	2.3.1.86	3-oxoacyl-[acyl-carrier-protein] synthase (n-C6:0)	butACP_c + h_c + malACP_c --> 3ohexACP_c + ACP_c + co2_c	Cell Envelope Biosynthesis	False	0	1000	1	1	PSLF89_RS11835	PSLF89_3066	KW89_RS03435	KW89_673
3OAS80	RXN-9523	MNXR81386	2.3.1.86	3-oxoacyl-[acyl-carrier-protein] synthase (n-C8:0)	h_c + hexACP_c + malACP_c --> 3ooctACP_c + ACP_c + co2_c	Cell Envelope Biosynthesis	False	0	1000	1	1	PSLF89_RS11835	PSLF89_3066	KW89_RS03435	KW89_673
KAS14	3-OXOACYL-ACP-SYNTH-BASE-RXN	MNXR83172	2.3.1.86	beta-ketoacyl-ACP synthase	acACP_c + h_c + malACP_c --> ACP_c + actACP_c + co2_c	Membrane Lipid Metabolism	False	0	1000	1	1	PSLF89_RS11835	PSLF89_3066	KW89_RS03435	KW89_673
OPMEACPS	RXN-11479	MNXR83533	-	3-Oxo-pimeloyl-[ACP] methyl ester synthase	gmeACP_c + h_c + malACP_c --> ACP_c + co2_c + opmeACP_c	Cofactor and Prosthetic Group Biosynthesis	False	0	1000	1	1	PSLF89_RS11835	PSLF89_3066	KW89_RS03435	KW89_673
3OAR100	RXN-9528	MNXR68183	2.3.1.86	3-oxoacyl-[acyl-carrier-protein] reductase (n-C10:0)	3odecACP_c + h_c + nadph_c <=> 3hdecACP_c + nadp_c	Cell Envelope Biosynthesis	True	-1000	1000	1	1	PSLF89_RS11845	PSLF89_3068	KW89_RS03425	KW89_671
3OAR120	RXN-9532	MNXR68184	2.3.1.86	3-oxoacyl-[acyl-carrier-protein] reductase (n-C12:0)	3oddecACP_c + h_c + nadph_c <=> 3hddecACP_c + nadp_c	Cell Envelope Biosynthesis	True	-1000	1000	1	1	PSLF89_RS11845	PSLF89_3068	KW89_RS03425	KW89_671
3OAR121	RXN0-2142	MNXR187	1.1.1.100	3-oxoacyl-[acyl-carrier-protein] reductase (n-C12:1)	3ocddec5eACP_c + h_c + nadph_c --> 3hcddec5eACP_c + nadp_c	Cell Envelope Biosynthesis	False	0	1000	1	1	PSLF89_RS11845	PSLF89_3068	KW89_RS03425	KW89_671
3OAR140	RXN-9536	MNXR68185	2.3.1.86	3-oxoacyl-[acyl-carrier-protein] reductase (n-C14:0)	3omrsACP_c + h_c + nadph_c <=> 3hmrsACP_c + nadp_c	Cell Envelope Biosynthesis	True	-1000	1000	1	1	PSLF89_RS11845	PSLF89_3068	KW89_RS03425	KW89_671
3OAR141	RXN-10655	MNXR189	1.1.1.100	3-oxoacyl-[acyl-carrier-protein] reductase (n-C14:1)	3ocmrs7eACP_c + h_c + nadph_c --> 3hcmrs7eACP_c + nadp_c	Cell Envelope Biosynthesis	False	0	1000	1	1	PSLF89_RS11845	PSLF89_3068	KW89_RS03425	KW89_671
3OAR160	RXN-9540	MNXR68186	2.3.1.86	3-oxoacyl-[acyl-carrier-protein] reductase (n-C16:0)	3opalmACP_c + h_c + nadph_c <=> 3hpalmACP_c + nadp_c	Cell Envelope Biosynthesis	True	-1000	1000	1	1	PSLF89_RS11845	PSLF89_3068	KW89_RS03425	KW89_671
3OAR161	RXN-10659	MNXR191	1.1.1.100	3-oxoacyl-[acyl-carrier-protein] reductase (n-C16:1)	3ocpalm9eACP_c + h_c + nadph_c --> 3hcpalm9eACP_c + nadp_c	Cell Envelope Biosynthesis	False	0	1000	1	1	PSLF89_RS11845	PSLF89_3068	KW89_RS03425	KW89_671
3OAR180	-	MNXR192	1.1.1.100	3-oxoacyl-[acyl-carrier-protein] reductase (n-C18:0)	3ooctdACP_c + h_c + nadph_c <=> 3hoctaACP_c + nadp_c	Cell Envelope Biosynthesis	True	-1000	1000	1	1	PSLF89_RS11845	PSLF89_3068	KW89_RS03425	KW89_671
3OAR181	RXN-9556	MNXR23892	1.1.1.100	3-oxoacyl-[acyl-carrier-protein] reductase (n-C18:1)	3ocvac11eACP_c + h_c + nadph_c --> 3hcvac11eACP_c + nadp_c	Cell Envelope Biosynthesis	False	0	1000	1	1	PSLF89_RS11845	PSLF89_3068	KW89_RS03425	KW89_671
3OAR40	RXN-9514	MNXR68189	1.1.1.100	3-oxoacyl-[acyl-carrier-protein] reductase (n-C4:0)	actACP_c + h_c + nadph_c <=> 3haACP_c + nadp_c	Cell Envelope Biosynthesis	True	-1000	1000	1	1	PSLF89_RS11845	PSLF89_3068	KW89_RS03425	KW89_671
3OAR60	RXN-9518	MNXR68190	2.3.1.86	3-oxoacyl-[acyl-carrier-protein] reductase (n-C6:0)	3ohexACP_c + h_c + nadph_c <=> 3hhexACP_c + nadp_c	Cell Envelope Biosynthesis	True	-1000	1000	1	1	PSLF89_RS11845	PSLF89_3068	KW89_RS03425	KW89_671
3OAR80	RXN-9524	MNXR68191	2.3.1.86	3-oxoacyl-[acyl-carrier-protein] reductase (n-C8:0)	3ooctACP_c + h_c + nadph_c <=> 3hoctACP_c + nadp_c	Cell Envelope Biosynthesis	True	-1000	1000	1	1	PSLF89_RS11845	PSLF89_3068	KW89_RS03425	KW89_671
OGMEACPR	RXN-11476	MNXR83519	-	3-Oxo-glutaryl-[ACP] methyl ester reductase	h_c + nadph_c + ogmeACP_c --> hgmeACP_c + nadp_c	Cofactor and Prosthetic Group Biosynthesis	False	0	1000	1	1	PSLF89_RS11845	PSLF89_3068	KW89_RS03425	KW89_671
OPMEACPR	RXN-11480	MNXR83532	-	3-Oxo-pimeloyl-[ACP] methyl ester reductase	h_c + nadph_c + opmeACP_c --> hpmeACP_c + nadp_c	Cofactor and Prosthetic Group Biosynthesis	False	0	1000	1	1	PSLF89_RS11845	PSLF89_3068	KW89_RS03425	KW89_671
KAS15	2.3.1.180-RXN	MNXR3153	2.3.1.180	beta-ketoacyl-ACP synthase (2)	accoa_c + h_c + malACP_c --> actACP_c + co2_c + coa_c	Membrane Lipid Metabolism	False	0	1000	1	1	PSLF89_RS11855	PSLF89_3070	KW89_RS03415	KW89_669
OGMEACPS	RXN-11474	MNXR83520	-	3-Oxo-glutaryl-[ACP] methyl ester synthase	h_c + malACP_c + malcoame_c --> co2_c + coa_c + ogmeACP_c	Cofactor and Prosthetic Group Biosynthesis	False	0	1000	1	1	PSLF89_RS11855	PSLF89_3070	KW89_RS03415	KW89_669
UAGCVT	UDPNACETYLGLUCOSAMENOLPYRTRANS-RXN	MNXR55980	2.5.1.7	UDP-N-acetylglucosamine 1-carboxyvinyltransferase	pep_c + uacgam_c --> pi_c + uaccg_c	Cell Envelope Biosynthesis	False	0	1000	1	1	PSLF89_RS11915	PSLF89_3083	KW89_RS03360	KW89_658
A5PISO	DARAB5PISOM-RXN	MNXR300	5.3.1.13	arabinose-5-phosphate isomerase	ru5p__D_c <=> ara5p_c	Alternate Carbon Metabolism	True	-1000	1000	1	1	PSLF89_RS11950	PSLF89_3090	KW89_RS03325	KW89_651
ADMDC	SAMDECARB-RXN	MNXR484	4.1.1.50	adenosylmethionine decarboxylase	amet_c + h_c --> ametam_c + co2_c	Arginine and Proline Metabolism	False	0	1000	1	1	PSLF89_RS12095	PSLF89_3120	KW89_RS03175	KW89_621
RPE	RIBULP3EPIM-RXN	MNXR4653	5.1.3.1	ribulose 5-phosphate 3-epimerase	ru5p__D_c <=> xu5p__D_c	Pentose Phosphate Pathway	True	-1000	1000	1	1	PSLF89_RS12105	PSLF89_3122	KW89_RS03165	KW89_619
RXN_13179	RXN-13179	MNXR16307	1.1.1.262	4-hydroxythreonine-4-phosphate dehydrogenase	nad_c + phthr_c --> 1_AMINO_PROPAN_2_ONE_3_PHOSPHATE_c + co2_c + nadh_c	Cofactor and Prosthetic Group Biosynthesis	False	0	1000	1	1	PSLF89_RS12145	PSLF89_3130	KW89_RS03120	KW89_610
AP4AH	3.6.1.41-RXN	MNXR734	3.6.1.41	Ap4A hydrolase	ap4a_c + h2o_c --> 2.0 adp_c + 2.0 h_c	Nucleotide Salvage Pathway	False	0	1000	1	1	PSLF89_RS12160	PSLF89_3133	KW89_RS03105	KW89_607
AP5AH	RXN-10966	MNXR736	3.6.1.61	Ap5A hydrolase	ap5a_c + h2o_c --> adp_c + atp_c + 2.0 h_c	Nucleotide Salvage Pathway	False	0	1000	1	1	PSLF89_RS12160	PSLF89_3133	KW89_RS03105	KW89_607
GP4GH	-	MNXR69182	-	Gp4G hydrolase	gp4g_c + h2o_c --> 2.0 gdp_c + 2.0 h_c	Nucleotide Salvage Pathway	False	0	1000	1	1	PSLF89_RS12160	PSLF89_3133	KW89_RS03105	KW89_607
ALPATE160pp	-	MNXR68344	-	apolipoprotein N-acyltransferase (phosphatidylethanolamine, periplasm)	alpp_p + pe160_p --> 2agpe160_p + lpp_p	Unassigned	False	0	1000	1	1	PSLF89_RS12200	PSLF89_3142	KW89_RS11425	KW89_2291
ALPATG160pp	-	MNXR81665	-	apolipoprotein N-acyltransferase (phosphatidylglycerol, periplasm)	alpp_p + pg160_p --> 2agpg160_p + lpp_p	Unassigned	False	0	1000	1	1	PSLF89_RS12200	PSLF89_3142	KW89_RS11425	KW89_2291
DAPDC	DIAMINOPIMDECARB-RXN	MNXR1430	4.1.1.20	diaminopimelate decarboxylase	26dap__M_c + h_c --> co2_c + lys__L_c	Threonine and Lysine Metabolism	False	0	1000	1	1	PSLF89_RS12305	PSLF89_713	KW89_RS11235	KW89_2258
UDPGDC	RXN0-1861	MNXR70031	-	UDP-glucuronate C-4'' decarboxylase	nad_c + udpglcur_c --> co2_c + nadh_c + udpLa4o_c	Lipopolysaccharide Biosynthesis / Recycling	False	0	1000	1	1	PSLF89_RS12320	PSLF89_710	KW89_RS11250	KW89_2261
ULA4NFT	RXN0-1862	MNXR5267	2.1.2.13	UDP-L-Ara4N formyltransferase	10fthf_c + udpLa4n_c --> h_c + thf_c + udpLa4fn_c	Lipopolysaccharide Biosynthesis / Recycling	False	0	1000	1	1	PSLF89_RS12320	PSLF89_710	KW89_RS11250	KW89_2261
UPLA4FNT	RXN0-3521	MNXR84397	-	undecaprenyl phosphate-L-Ara4FN transferase	udcpp_c + udpLa4fn_c --> uLa4fn_c + udp_c	Lipopolysaccharide Biosynthesis / Recycling	False	0	1000	1	1	PSLF89_RS12325	PSLF89_709	KW89_RS11255	KW89_2262
UDPKAAT	RXN0-1863	MNXR70035	-	UDP-4''-ketopentose:UDP-4-amino-4-deoxy-L-arabinose aminotransferase	glu__L_c + udpLa4o_c <=> akg_c + udpLa4n_c	Lipopolysaccharide Biosynthesis / Recycling	True	-1000	1000	1	1	PSLF89_RS12330	PSLF89_708	KW89_RS11260	KW89_2263
ULA4Ntppi	-	MNXR32566	-	transport (cytoplasm to periplasm)	uLa4n_c --> uLa4n_p	Lipopolysaccharide Biosynthesis / Recycling	False	0	1000	1	1	PSLF89_RS12335	PSLF89_707	KW89_RS11265	KW89_2264
PUNP1	ADENPHOSPHOR-RXN	MNXR4522	2.4.2.1	purine-nucleoside phosphorylase (Adenosine)	adn_c + pi_c <=> ade_c + r1p_c	Nucleotide Salvage Pathway	True	-1000	1000	1	1	PSLF89_RS12510	PSLF89_670	KW89_RS11610	KW89_2327
PUNP2	DEOXYADENPHOSPHOR-RXN	MNXR4523	2.4.2.1	purine-nucleoside phosphorylase (Deoxyadenosine)	dad_2_c + pi_c <=> 2dr1p_c + ade_c	Nucleotide Salvage Pathway	True	-1000	1000	1	1	PSLF89_RS12510	PSLF89_670	KW89_RS11610	KW89_2327
PUNP3	RXN0-5199	MNXR4524	2.4.2.15	purine-nucleoside phosphorylase (Guanosine)	gsn_c + pi_c <=> gua_c + r1p_c	Nucleotide Salvage Pathway	True	-1000	1000	1	1	PSLF89_RS12510	PSLF89_670	KW89_RS11610	KW89_2327
PUNP4	DEOXYGUANPHOSPHOR-RXN	MNXR4525	2.4.2.4	purine-nucleoside phosphorylase (Deoxyguanosine)	dgsn_c + pi_c <=> 2dr1p_c + gua_c	Nucleotide Salvage Pathway	True	-1000	1000	1	1	PSLF89_RS12510	PSLF89_670	KW89_RS11610	KW89_2327
PUNP5	INOPHOSPHOR-RXN	MNXR4526	2.4.2.15	purine-nucleoside phosphorylase (Inosine)	ins_c + pi_c <=> hxan_c + r1p_c	Nucleotide Salvage Pathway	True	-1000	1000	1	1	PSLF89_RS12510	PSLF89_670	KW89_RS11610	KW89_2327
PUNP6	DEOXYINOPHOSPHOR-RXN	MNXR4527	2.4.2.4	purine-nucleoside phosphorylase (Deoxyinosine)	din_c + pi_c <=> 2dr1p_c + hxan_c	Nucleotide Salvage Pathway	True	-1000	1000	1	1	PSLF89_RS12510	PSLF89_670	KW89_RS11610	KW89_2327
DHORD2	RXN0-6491	MNXR68704	-	dihydoorotic acid dehydrogenase (quinone8)	dhor__S_c + q8_c --> orot_c + q8h2_c	Purine and Pyrimidine Biosynthesis	False	0	1000	1	1	PSLF89_RS12520	PSLF89_668	KW89_RS11620	KW89_2329
NADS1	NAD-SYNTH-NH3-RXN	MNXR83437	6.3.1.5	NAD synthase (nh3)	atp_c + dnad_c + nh4_c --> amp_c + h_c + nad_c + ppi_c	Cofactor and Prosthetic Group Biosynthesis	False	0	1000	1	1	PSLF89_RS12530	PSLF89_666	KW89_RS11630	KW89_2331
NADS2	NAD-SYNTH-GLN-RXN	MNXR33034	6.3.5.1	NADS2	atp_c + dnad_c + gln__L_c + h2o_c --> amp_c + glu__L_c + h_c + nad_c + ppi_c	Cofactor and Prosthetic Group Biosynthesis	False	0	1000	1	1	PSLF89_RS12530	PSLF89_666	KW89_RS11630	KW89_2331
FMETDF	FORMYLMETHIONINE-DEFORMYLASE-RXN	-	-	Formylmethionine deformylase	for_c + met__L_c --> fmet_c + h2o_c	S_Amino_acids_and_related_molecules	False	0	1000	1	1	PSLF89_RS12595	PSLF89_650	KW89_RS11695	KW89_2344
ACONTa	ACONITATEDEHYDR-RXN	MNXR443	4.2.1.3	aconitase (half-reaction A, Citrate hydro-lyase)	cit_c <=> acon_C_c + h2o_c	Citric Acid Cycle	True	-1000	1000	1	1	PSLF89_RS12845	PSLF89_601	KW89_RS11955	KW89_2392
ACONTb	ACONITATEHYDR-RXN	MNXR30609	4.2.1.3	aconitase (half-reaction B, Isocitrate hydro-lyase)	acon_C_c + h2o_c <=> icit_c	Citric Acid Cycle	True	-1000	1000	1	1	PSLF89_RS12845	PSLF89_601	KW89_RS11955	KW89_2392
ADSL1r	AMPSYN-RXN	MNXR514	4.3.2.2	adenylsuccinate lyase	dcamp_c <=> amp_c + fum_c	Purine and Pyrimidine Biosynthesis	True	-1000	1000	1	1	PSLF89_RS12890	PSLF89_593	KW89_RS11985	KW89_2398
ADSL2r	AICARSYN-RXN	MNXR515	4.3.2.2	adenylosuccinate lyase	25aics_c <=> aicar_c + fum_c	Purine and Pyrimidine Biosynthesis	True	-1000	1000	1	1	PSLF89_RS12890	PSLF89_593	KW89_RS11985	KW89_2398
FE3HOXtonex	-	MNXR47904	-	Fe(III)hydroxamine transport via ton system (extracellular)	fe3hox_e + h_p --> fe3hox_p + h_c	Transport, Outer Membrane	False	0	1000	1	1	PSLF89_RS12930 and PSLF89_RS06940 and PSLF89_RS06935 and PSLF89_RS06925	PSLF89_585 and PSLF89_1995 and PSLF89_1994 and PSLF89_1992	(KW89_RS12015 and KW89_RS08190 and KW89_RS08195 and KW89_RS08205)	(KW89_2405 and KW89_1639 and KW89_1640 and KW89_1642)
FECRMtonex	-	MNXR2235	-	ferrichrome transport via ton system (extracellular)	fecrm_e + h_p --> fecrm_p + h_c	Transport, Outer Membrane	False	0	1000	1	1	PSLF89_RS12930 and PSLF89_RS06940 and PSLF89_RS06935 and PSLF89_RS06925	PSLF89_585 and PSLF89_1995 and PSLF89_1994 and PSLF89_1992	(KW89_RS12015 and KW89_RS08190 and KW89_RS08195 and KW89_RS08205)	(KW89_2405 and KW89_1639 and KW89_1640 and KW89_1642)
FEOXAMtonex	-	MNXR68993	-	ferroxamine transport via ton system (extracellular)	feoxam_e + h_p --> feoxam_p + h_c	Transport, Outer Membrane	False	0	1000	1	1	PSLF89_RS12930 and PSLF89_RS06940 and PSLF89_RS06935 and PSLF89_RS06925	PSLF89_585 and PSLF89_1995 and PSLF89_1994 and PSLF89_1992	(KW89_RS12015 and KW89_RS08190 and KW89_RS08195 and KW89_RS08205)	(KW89_2405 and KW89_1639 and KW89_1640 and KW89_1642)
PHEMEtonex	-	-	-	Protoheme transport via ton system (extracellular)	h_p + pheme_e --> h_c + pheme_p	Transport, Outer Membrane	False	0	1000	1	1	PSLF89_RS12930 and PSLF89_RS06940 and PSLF89_RS06935 and PSLF89_RS06925	PSLF89_585 and PSLF89_1995 and PSLF89_1994 and PSLF89_1992	(KW89_RS12015 and KW89_RS08190 and KW89_RS08195 and KW89_RS08205)	(KW89_2405 and KW89_1639 and KW89_1640 and KW89_1642)
HOMt2pp	TRANS-RXN-242	MNXR2994	-	L-homoserineserine efflux via proton symport	h_p + hom__L_c --> h_c + hom__L_p	Transport, Inner Membrane	False	0	1000	1	0	PSLF89_RS12950	PSLF89_580	-	-
G5SD	GLUTSEMIALDEHYDROG-RXN	MNXR2454	1.2.1.41	glutamate-5-semialdehyde dehydrogenase	glu5p_c + h_c + nadph_c --> glu5sa_c + nadp_c + pi_c	Arginine and Proline Metabolism	False	0	1000	1	1	PSLF89_RS12955	PSLF89_579	KW89_RS12140	KW89_2428
GLU5K	GLUTKIN-RXN	MNXR32778	2.7.2.11	glutamate 5-kinase	atp_c + glu__L_c --> adp_c + glu5p_c	Arginine and Proline Metabolism	False	0	1000	1	1	PSLF89_RS12960	PSLF89_578	KW89_RS12135	KW89_2427
ALAALAD	3.4.13.22-RXN	MNXR612	3.4.13.22	D-alanine-D-alanine dipeptidase	alaala_c + h2o_c --> 2.0 ala__D_c	Murein Recycling	False	0	1000	1	1	PSLF89_RS13005	PSLF89_566	KW89_RS12805	KW89_2559
MTRK	5-METHYLTHIORIBOSE-KINASE-RXN	MNXR3651	2.7.1.100	5-methylthioribose kinase	5mtr_c + atp_c --> 5mdr1p_c + adp_c + h_c	Methionine Metabolism	False	0	1000	1	1	PSLF89_RS13010	PSLF89_565	KW89_RS12810	KW89_2560
ARD_1	R147-RXN	MNXR81721	1.13.11.54	acireductone dioxygenase	dhmtp_c + o2_c --> 4met2obut_c + for_c + h_c	Methionine Metabolism	False	0	1000	1	1	PSLF89_RS13015	PSLF89_564	KW89_RS02670	KW89_522
23DK5MPPISO	R82-RXN	MNXR81332	-	2;3-diketo-5-methylthiopentyl-1-phosphate enolase	dkmpp_c --> hkmpp_c	Methionine Metabolism	False	0	1000	1	1	PSLF89_RS13020	PSLF89_563	KW89_RS02665	KW89_521
2OH3K5MPPISO	R83-RXN	MNXR71471	3.1.3.87	2-hydroxy-3-keto-5-methylthiopentenyl-1-phosphate phosphatase	h2o_c + hkmpp_c --> dhmtp_c + h_c + pi_c	Methionine Metabolism	False	0	1000	1	1	PSLF89_RS13020	PSLF89_563	KW89_RS02665	KW89_521
MDRPD	R145-RXN	MNXR50983	-	5-Methylthio-5-deoxy-D-ribulose 1-phosphate dehydratase	5mdru1p_c --> dkmpp_c + h2o_c	Methionine Metabolism	False	0	1000	1	1	PSLF89_RS13025	PSLF89_562	KW89_RS02660	KW89_520
MTRI	5.3.1.23-RXN	MNXR3650	5.3.1.23	5-methylthioribose-1-phosphate isomerase	5mdr1p_c --> 5mdru1p_c	Methionine Metabolism	False	0	1000	1	1	PSLF89_RS13030	PSLF89_561	KW89_RS02655	KW89_519
TMDS	THYMIDYLATESYN-RXN	MNXR5095	2.1.1.45	thymidylate synthase	dump_c + mlthf_c --> dhf_c + dtmp_c	Nucleotide Salvage Pathway	False	0	1000	1	1	PSLF89_RS13035	PSLF89_560	KW89_RS02650	KW89_518
PIt2rpp	TRANS-RXN-114	MNXR4295	-	phosphate reversible transport via symport (periplasm)	h_p + pi_p <=> h_c + pi_c	Inorganic Ion Transport and Metabolism	True	-1000	1000	1	1	PSLF89_RS13050	PSLF89_557	KW89_RS02635	KW89_515
LYSt2pp	TRANS-RXN-58	MNXR3355	-	L-lysine transport in via proton symport (periplasm)	h_p + lys__L_p --> h_c + lys__L_c	Transport, Inner Membrane	False	0	1000	1	1	PSLF89_RS13110	PSLF89_541	KW89_RS02815	KW89_550
FUM	FUMHYDR-RXN	MNXR2338	4.2.1.2	fumarase	fum_c + h2o_c <=> mal__L_c	Citric Acid Cycle	True	-1000	1000	1	1	PSLF89_RS13115	PSLF89_540	KW89_RS02810	KW89_549
THRD	THREODEHYD-RXN	MNXR69968	1.1.1.103	L-threonine dehydrogenase	nad_c + thr__L_c --> 2aobut_c + h_c + nadh_c	Glycine and Serine Metabolism	False	0	1000	1	1	PSLF89_RS13350	PSLF89_490	KW89_RS12240	KW89_2447
GLYAT	AKBLIG-RXN	MNXR69171	2.3.1.37	glycine C-acetyltransferase	accoa_c + gly_c <=> 2aobut_c + coa_c	Glycine and Serine Metabolism	True	-1000	1000	1	1	PSLF89_RS13355	PSLF89_489	KW89_RS12245	KW89_2448
DBTS	DETHIOBIOTIN-SYN-RXN	MNXR1455	6.3.3.3	dethiobiotin synthase	atp_c + co2_c + dann_c --> adp_c + dtbt_c + 3.0 h_c + pi_c	Cofactor and Prosthetic Group Biosynthesis	False	0	1000	1	1	PSLF89_RS13400	PSLF89_481	KW89_RS12280	KW89_2455
MALCOAMT	RXN-11475	MNXR57429	-	Malonyl-CoA methyltransferase	amet_c + malcoa_c --> ahcys_c + malcoame_c	Cofactor and Prosthetic Group Biosynthesis	False	0	1000	1	1	PSLF89_RS13405	PSLF89_480	KW89_RS12285	KW89_2456
PMEACPE	RXN-11483	MNXR21513	3.1.1.85	Pimeloyl-[ACP] methyl ester esterase	h2o_c + pmeACP_c --> meoh_c + pimACP_c	Cofactor and Prosthetic Group Biosynthesis	False	0	1000	1	1	PSLF89_RS13410	PSLF89_479	KW89_RS12290	KW89_2457
AOXSr	7KAPSYN-RXN	MNXR733	2.3.1.47	8-amino-7-oxononanoate synthase	ala__L_c + h_c + pmcoa_c <=> 8aonn_c + co2_c + coa_c	Cofactor and Prosthetic Group Biosynthesis	True	-1000	1000	1	1	PSLF89_RS13415	PSLF89_478	KW89_RS12295	KW89_2458
AOXSr2	RXN-11484	MNXR37414	2.3.1.47	8-amino-7-oxononanoate synthase	ala__L_c + pimACP_c --> 8aonn_c + ACP_c + co2_c	Cofactor and Prosthetic Group Biosynthesis	False	0	1000	1	1	PSLF89_RS13415	PSLF89_478	KW89_RS12295	KW89_2458
BTS5	2.8.1.6-RXN	MNXR81824	-	Biotin synthase	2fe2s_c + amet_c + dtbt_c --> 2fe1s_c + btn_c + dad_5_c + h_c + met__L_c	Cofactor and Prosthetic Group Biosynthesis	False	0	1000	1	1	PSLF89_RS13420	PSLF89_477	KW89_RS12300	KW89_2459
GMHEPAT	RXN0-4342	MNXR74523	2.7.7.70	D-glycero-D-manno-hepose 1-phosphate adenyltransferase	atp_c + gmhep1p_c + h_c --> adphep_DD_c + ppi_c	Lipopolysaccharide Biosynthesis / Recycling	False	0	1000	1	1	PSLF89_RS13450	PSLF89_470	KW89_RS12345	KW89_2469
GMHEPK	RXN0-4341	MNXR83049	-	D-glycero-D-manno-heptose 7-phosphate kinase	atp_c + gmhep7p_c --> adp_c + gmhep17bp_c + h_c	Lipopolysaccharide Biosynthesis / Recycling	False	0	1000	1	1	PSLF89_RS13450	PSLF89_470	KW89_RS12345	KW89_2469
UAPGR	UDPNACETYLMURAMATEDEHYDROG-RXN	MNXR55988	1.3.1.98	UDP-N-acetylenolpyruvoylglucosamine reductase	h_c + nadph_c + uaccg_c --> nadp_c + uamr_c	Cell Envelope Biosynthesis	False	0	1000	1	1	PSLF89_RS13455	PSLF89_469	KW89_RS12350	KW89_2470
PPC	PEPCARBOX-RXN	MNXR4381	4.1.1.31	phosphoenolpyruvate carboxylase	co2_c + h2o_c + pep_c --> h_c + oaa_c + pi_c	Anaplerotic Reactions	False	0	1000	1	1	PSLF89_RS13485	PSLF89_462	KW89_RS12380	KW89_2476
ACOTA	ACETYLORNTRANSAM-RXN	MNXR30610	2.6.1.11	acetylornithine transaminase	acorn_c + akg_c <=> acg5sa_c + glu__L_c	Arginine and Proline Metabolism	True	-1000	1000	1	1	PSLF89_RS13535	PSLF89_452	KW89_RS02225	KW89_433
SDPTA	SUCCINYLDIAMINOPIMTRANS-RXN	MNXR32377	2.6.1.17	succinyldiaminopimelate transaminase	akg_c + sl26da_c <=> glu__L_c + sl2a6o_c	Threonine and Lysine Metabolism	True	-1000	1000	1	1	PSLF89_RS13535	PSLF89_452	KW89_RS02225	KW89_433
THBPT4ACAMDASE	RXN-7908	MNXR84321	-	THBPT4ACAMDASE	thbpt4acam_c --> dhbpt_c + h2o_c	Tyrosine, Tryptophan, and Phenylalanine Metabolism	False	0	1000	1	1	PSLF89_RS13555	PSLF89_446	KW89_RS02205	KW89_429
OMMBLHX_v2	OCTAPRENYL-METHYL-METHOXY-BENZOQ-OH-RXN	MNXR26710	-	2-Octaprenyl-3-methyl-6-methoxy-1,4-benzoquinol hydroxylase	2ommbl_c + h_c + nadph_c + o2_c --> 2omhmbl_c + h2o_c + nadp_c	Cofactor and Prosthetic Group Biosynthesis	False	0	1000	1	1	PSLF89_RS13580	PSLF89_441	KW89_RS02180	KW89_424
OMPHHX_v2	2-OCTAPRENYL-6-METHOXYPHENOL-HYDROX-RXN	MNXR36761	1.14.13.M56	2-octaprenyl-6-methoxyphenol hydroxylase	2omph_c + h_c + nadph_c + o2_c --> 2ombzl_c + h2o_c + nadp_c	Cofactor and Prosthetic Group Biosynthesis	False	0	1000	1	1	PSLF89_RS13585	PSLF89_440	KW89_RS02175	KW89_423
FOMETRi	-	MNXR2272	2.1.2.10	Aminomethyltransferase	5fthf_c + h_c --> h2o_c + methf_c	Folate Metabolism	False	0	1000	1	1	PSLF89_RS13605	PSLF89_436	KW89_RS02155	KW89_419
FTHFCL	5-FORMYL-THF-CYCLO-LIGASE-RXN	MNXR2316	6.3.3.2	R_5_formethyltetrahydrofolate_cyclo_ligase	5fthf_c + atp_c --> adp_c + methf_c + pi_c	Folate Metabolism	False	0	1000	1	1	PSLF89_RS13605	PSLF89_436	KW89_RS02155	KW89_419
BPNT	325-BISPHOSPHATE-NUCLEOTIDASE-RXN	MNXR965	3.1.3.7	3',5'-bisphosphate nucleotidase	h2o_c + pap_c --> amp_c + pi_c	Cysteine Metabolism	False	0	1000	1	1	PSLF89_RS13620	PSLF89_433	KW89_RS02140	KW89_416
ADPRDP	RXN0-1441	MNXR81566	3.6.1.13	ADPribose diphosphatase	adprib_c + h2o_c --> amp_c + 2.0 h_c + r5p_c	Nucleotide Salvage Pathway	False	0	1000	1	1	PSLF89_RS13625	PSLF89_432	KW89_RS02135	KW89_415
LIPOS	RXN0-949	MNXR83200	-	Lipoate synthase	4fe4s_c + 2.0 amet_c + h_c + nad_c + octapb_c --> 2fe2s_c + 2.0 dad_5_c + 2.0 fe2_c + lipopb_c + 2.0 met__L_c + nadh_c	Cofactor and Prosthetic Group Biosynthesis	False	0	1000	1	1	PSLF89_RS13690	PSLF89_420	KW89_RS02060	KW89_400
LIPOCT	RXN0-947	MNXR83199	-	Lipoyl(octanoyl) transferase	h_c + ocACP_c --> ACP_c + octapb_c	Cofactor and Prosthetic Group Biosynthesis	False	0	1000	1	1	PSLF89_RS13695	PSLF89_419	KW89_RS02055	KW89_399
ALATA_D	D-ALANINE-AMINOTRANSFERASE-RXN	MNXR629	2.6.1.21	D-alanine transaminase	akg_c + ala__D_c <=> glu__D_c + pyr_c	Other Amino Acid Metabolism	True	-1000	1000	1	1	PSLF89_RS13700	PSLF89_418	KW89_RS02050	KW89_398
NMNAT	2.7.7.1-RXN	MNXR3827	2.7.7.18	nicotinamide-nucleotide adenylyltransferase	atp_c + h_c + nmn_c --> nad_c + ppi_c	Cofactor and Prosthetic Group Biosynthesis	False	0	1000	1	1	PSLF89_RS13740	PSLF89_408	KW89_RS02010	KW89_390
NNATr	NICONUCADENYLYLTRAN-RXN	MNXR3836	2.7.7.18	nicotinate-nucleotide adenylyltransferase	atp_c + h_c + nicrnt_c <=> dnad_c + ppi_c	Nucleotide Salvage Pathway	True	-1000	1000	1	1	PSLF89_RS13740	PSLF89_408	KW89_RS02010	KW89_390
LEUTRS	LEUCINE--TRNA-LIGASE-RXN	MNXR83192	6.1.1.4	Leucyl-tRNA synthetase	atp_c + leu__L_c + trnaleu_c --> amp_c + leutrna_c + ppi_c	tRNA Charging	False	0	1000	1	1	PSLF89_RS13755	PSLF89_405	KW89_RS01995	KW89_387
OMBZLM	2-OCTAPRENYL-METHOXY-BENZOQ-METH-RXN	MNXR69584	-	2-Octaprenyl-6-methoxy-benzoquinol methylase	2ombzl_c + amet_c --> 2ommbl_c + ahcys_c + h_c	Cofactor and Prosthetic Group Biosynthesis	False	0	1000	1	1	PSLF89_RS13790	PSLF89_398	KW89_RS01950	KW89_378
ARGTRS	ARGININE--TRNA-LIGASE-RXN	MNXR81723	6.1.1.19	Arginyl-tRNA synthetase	arg__L_c + atp_c + trnaarg_c --> amp_c + argtrna_c + ppi_c	tRNA Charging	False	0	1000	1	1	PSLF89_RS13815	PSLF89_393	KW89_RS01925	KW89_373
TRPTRS	TRYPTOPHAN--TRNA-LIGASE-RXN	MNXR84351	6.1.1.2	Tryptophanyl-tRNA synthetase	atp_c + trnatrp_c + trp__L_c --> amp_c + ppi_c + trptrna_c	tRNA Charging	False	0	1000	1	1	PSLF89_RS13845	PSLF89_387	KW89_RS01880	KW89_365
RPI	RIB5PISOM-RXN	MNXR69867	5.3.1.6	ribose-5-phosphate isomerase	r5p_c <=> ru5p__D_c	Pentose Phosphate Pathway	True	-1000	1000	1	1	PSLF89_RS13900	PSLF89_374	KW89_RS01820	KW89_353
DPCOAK	DEPHOSPHOCOAKIN-RXN	MNXR1772	2.7.1.24	dephospho-CoA kinase	atp_c + dpcoa_c --> adp_c + coa_c + h_c	Cofactor and Prosthetic Group Biosynthesis	False	0	1000	1	1	PSLF89_RS14155	PSLF89_330	KW89_RS01570	KW89_306
DHDPRy	RXN-14014	MNXR1556	1.3.1.26	dihydrodipicolinate reductase (NADPH)	23dhdp_c + h_c + nadph_c --> nadp_c + thdp_c	Threonine and Lysine Metabolism	False	0	1000	1	1	PSLF89_RS14190	PSLF89_323	KW89_RS01535	KW89_299
NADK	NAD-KIN-RXN	MNXR3759	2.7.1.23	NAD kinase	atp_c + nad_c --> adp_c + h_c + nadp_c	Cofactor and Prosthetic Group Biosynthesis	False	0	1000	1	1	PSLF89_RS14210	PSLF89_319	KW89_RS01515	KW89_295
DHPS2	H2PTEROATESYNTH-RXN	MNXR69004	2.5.1.15	dihydropteroate synthase	4abz_c + 6hmhptpp_c --> dhpt_c + ppi_c	Cofactor and Prosthetic Group Biosynthesis	False	0	1000	1	1	PSLF89_RS14255	PSLF89_309	KW89_RS01460	KW89_283
GPDDA1	GLYCPDIESTER-RXN	MNXR2802	3.1.4.46	Glycerophosphodiester phosphodiesterase (Glycerophosphocholine)	g3pc_c + h2o_c --> chol_c + glyc3p_c + h_c	Glycerophospholipid Metabolism	False	0	1000	1	1	PSLF89_RS14260	PSLF89_308	KW89_RS01455	KW89_282
GPDDA2	GLYCPDIESTER-RXN	MNXR2803	3.1.4.46	Glycerophosphodiester phosphodiesterase (Glycerophosphoethanolamine)	g3pe_c + h2o_c --> etha_c + glyc3p_c + h_c	Glycerophospholipid Metabolism	False	0	1000	1	1	PSLF89_RS14260	PSLF89_308	KW89_RS01455	KW89_282
GPDDA3	GLYCPDIESTER-RXN	MNXR83062	3.1.4.46	Glycerophosphodiester phosphodiesterase (Glycerophosphoserine)	g3ps_c + h2o_c --> glyc3p_c + h_c + ser__L_c	Glycerophospholipid Metabolism	False	0	1000	1	1	PSLF89_RS14260	PSLF89_308	KW89_RS01455	KW89_282
GPDDA4	GLYCPDIESTER-RXN	MNXR69183	3.1.4.46	Glycerophosphodiester phosphodiesterase (Glycerophosphoglycerol)	g3pg_c + h2o_c --> glyc3p_c + glyc_c + h_c	Glycerophospholipid Metabolism	False	0	1000	1	1	PSLF89_RS14260	PSLF89_308	KW89_RS01455	KW89_282
GPDDA5	GLYCPDIESTER-RXN	MNXR2806	3.1.4.44	Glycerophosphodiester phosphodiesterase (Glycerophosphoinositol)	g3pi_c + h2o_c --> glyc3p_c + h_c + inost_c	Glycerophospholipid Metabolism	False	0	1000	1	1	PSLF89_RS14260	PSLF89_308	KW89_RS01455	KW89_282
DHNPA2r	H2NEOPTERINALDOL-RXN	MNXR1567	4.1.2.25	dihydroneopterin aldolase reversible	dhnpt_c <=> 6hmhpt_c + gcald_c	Cofactor and Prosthetic Group Biosynthesis	True	-1000	1000	1	1	PSLF89_RS14325	PSLF89_07725	KW89_RS01395	KW89_270
DHNPTE	RXN-10856	MNXR82284	-	Dihydroneopterin epimerase	dhnpt_c <=> dhmpt_c	Cofactor and Prosthetic Group Biosynthesis	True	-1000	1000	1	1	PSLF89_RS14325	PSLF89_07725	KW89_RS01395	KW89_270
PTHPS	4.2.3.12-RXN	MNXR69826	4.2.3.12	6-pyruvoyltetrahydropterin synthase	ahdt_c --> 6pthp_c + pppi_c	Folate Metabolism	False	0	1000	1	1	PSLF89_RS14335	PSLF89_292	KW89_RS01385	KW89_268
HPPK2	H2PTERIDINEPYROPHOSPHOKIN-RXN	MNXR55638	2.7.6.3	6-hydroxymethyl-dihydropterin pyrophosphokinase	6hmhpt_c + atp_c --> 6hmhptpp_c + amp_c + h_c	Cofactor and Prosthetic Group Biosynthesis	False	0	1000	1	1	PSLF89_RS14365	PSLF89_285	KW89_RS01360	KW89_263
AACOAR_syn	RXN-5901	MNXR11014	1.1.1.36	acetoacetyl CoA reductase	aacoa_c + h_c + nadph_c --> 3hbcoa__R_c + nadp_c	PHB metabolism	False	0	1000	1	1	PSLF89_RS14375	PSLF89_283	KW89_RS01350	KW89_261
TPI	TRIOSEPISOMERIZATION-RXN	MNXR51088	5.3.1.1	triose-phosphate isomerase	dhap_c <=> g3p_c	Glycolysis/Gluconeogenesis	True	-1000	1000	1	1	PSLF89_RS14525	PSLF89_253	KW89_RS01200	KW89_233
NNDPR	QUINOPRIBOTRANS-RXN	MNXR69544	2.4.2.19	nicotinate-nucleotide diphosphorylase (carboxylating)	2.0 h_c + prpp_c + quln_c --> co2_c + nicrnt_c + ppi_c	Cofactor and Prosthetic Group Biosynthesis	False	0	1000	1	1	PSLF89_RS14540	PSLF89_250	KW89_RS01185	KW89_230
DURIK1	DURIDKI-RXN	MNXR1812	2.7.1.21	deoxyuridine kinase (ATP:Deoxyuridine)	atp_c + duri_c --> adp_c + dump_c + h_c	Nucleotide Salvage Pathway	False	0	1000	1	1	PSLF89_RS14545	PSLF89_249	KW89_RS01180	KW89_229
TMDK1	THYKI-RXN	MNXR5091	2.7.1.21	thymidine kinase (ATP:thymidine)	atp_c + thymd_c --> adp_c + dtmp_c + h_c	Nucleotide Salvage Pathway	False	0	1000	1	1	PSLF89_RS14545	PSLF89_249	KW89_RS01180	KW89_229
DNTPPA	H2NEOPTERINP3PYROPHOSPHOHYDRO-RXN	MNXR1717	3.6.1.67	Dihydroneopterin triphosphate pyrophosphatase	ahdt_c + h2o_c --> dhpmp_c + h_c + ppi_c	Cofactor and Prosthetic Group Biosynthesis	False	0	1000	1	1	PSLF89_RS14575	PSLF89_241	KW89_RS01160	KW89_225
NTPP1	RXN0-385	MNXR3894	3.6.1.19	Nucleoside triphosphate pyrophosphorylase (dgtp)	dgtp_c + h2o_c --> dgmp_c + h_c + ppi_c	Nucleotide Salvage Pathway	False	0	1000	1	1	PSLF89_RS14575	PSLF89_241	KW89_RS01160	KW89_225
NTPP2	RXN-14140	MNXR3897	3.6.1.8	Nucleoside triphosphate pyrophosphorylase (gtp)	gtp_c + h2o_c --> gmp_c + h_c + ppi_c	Nucleotide Salvage Pathway	False	0	1000	1	1	PSLF89_RS14575	PSLF89_241	KW89_RS01160	KW89_225
METSOXR1	1.8.4.13-RXN	MNXR83306	1.8.4.14	L-methionine-S-oxide reductase	metsox_S__L_c + trdrd_c --> h2o_c + met__L_c + trdox_c	Methionine Metabolism	False	0	1000	1	1	PSLF89_RS14595 and PSLF89_RS14870	PSLF89_237 and PSLF89_184	(KW89_RS01030 and KW89_RS00905)	(KW89_198 and KW89_178)
ME2	MALIC-NADP-RXN	MNXR3471	1.1.1.40	malic enzyme (NADP)	mal__L_c + nadp_c --> co2_c + nadph_c + pyr_c	Anaplerotic Reactions	False	0	1000	1	1	PSLF89_RS14610	PSLF89_234	KW89_RS01045	KW89_201
PHETHPTOX2	PHENYLALANINE-4-MONOOXYGENASE-RXN	MNXR83663	-	PHETHPTOX2	o2_c + phe__L_c + thbpt_c --> thbpt4acam_c + tyr__L_c	Tyrosine, Tryptophan, and Phenylalanine Metabolism	False	0	1000	1	1	PSLF89_RS14640 or PSLF89_RS00795	PSLF89_228 or PSLF89_3239	(KW89_RS01080 or KW89_RS14645)	(KW89_208 or KW89_2916)
34HPPOR	4-HYDROXYPHENYLPYRUVATE-DIOXYGENASE-RXN	MNXR81358	-	R_4_Hydroxyphenylpyruvateoxygen_oxidoreductase	34hpp_c + o2_c --> co2_c + hgentis_c	Tyrosine, Tryptophan, and Phenylalanine Metabolism	False	0	1000	1	1	PSLF89_RS14645	PSLF89_227	KW89_RS01085	KW89_209
FUMAC	FUMARYLACETOACETASE-RXN	MNXR2339	3.7.1.2	R_fumarylacetoacetase	4fumacac_c + h2o_c --> acac_c + fum_c + h_c	Tyrosine, Tryptophan, and Phenylalanine Metabolism	False	0	1000	1	1	PSLF89_RS14650	PSLF89_226	KW89_RS01090	KW89_210
MACACI	MALEYLACETOACETATE-ISOMERASE-RXN	MNXR3379	5.2.1.2	R_maleylacetoacetate_isomerase	4mlacac_c --> 4fumacac_c	Tyrosine, Tryptophan, and Phenylalanine Metabolism	False	0	1000	1	1	PSLF89_RS14655	PSLF89_225	KW89_RS01095	KW89_211
HSTPT	HISTAMINOTRANS-RXN	MNXR31722	2.6.1.9	histidinol-phosphate transaminase	glu__L_c + imacp_c --> akg_c + hisp_c	Histidine Metabolism	False	0	1000	1	1	PSLF89_RS14660	PSLF89_224	KW89_RS01100	KW89_212
TYRTA	TYROSINE-AMINOTRANSFERASE-RXN	MNXR84366	-	tyrosine transaminase	akg_c + tyr__L_c <=> 34hpp_c + glu__L_c	Tyrosine, Tryptophan, and Phenylalanine Metabolism	True	-1000	1000	1	1	PSLF89_RS14660	PSLF89_224	KW89_RS01100	KW89_212
AMPMS2	-	MNXR68362	-	4-amino-2-methyl-5-phosphomethylpyrimidine synthetase	air_c + h2o_c + nad_c --> 4ampm_c + 2.0 for_c + 3.0 h_c + nadh_c	Cofactor and Prosthetic Group Biosynthesis	False	0	1000	1	1	PSLF89_RS14670	PSLF89_222	KW89_RS01120	KW89_217
PGMT	PHOSPHOGLUCMUT-RXN	MNXR69672	5.4.2.5	phosphoglucomutase	g1p_c <=> g6p_c	Alternate Carbon Metabolism	True	-1000	1000	1	1	PSLF89_RS14725	PSLF89_211	KW89_RS01025	KW89_197
PMANM	PHOSMANMUT-RXN	MNXR4351	5.4.2.8	phosphomannomutase	man1p_c <=> man6p_c	Alternate Carbon Metabolism	True	-1000	1000	1	1	PSLF89_RS14725	PSLF89_211	KW89_RS01025	KW89_197
DUTPDP	DUTP-PYROP-RXN	MNXR1816	3.6.1.23	dUTP diphosphatase	dutp_c + h2o_c --> dump_c + h_c + ppi_c	Nucleotide Salvage Pathway	False	0	1000	1	1	PSLF89_RS14730	PSLF89_210	KW89_RS01020	KW89_196
PPCDC	P-PANTOCYSDECARB-RXN	MNXR4382	4.1.1.36	phosphopantothenoylcysteine decarboxylase	4ppcys_c + h_c --> co2_c + pan4p_c	Cofactor and Prosthetic Group Biosynthesis	False	0	1000	1	1	PSLF89_RS14735	PSLF89_209	KW89_RS01015	KW89_195
PPNCL2	P-PANTOCYSLIG-RXN	MNXR4400	6.3.2.5	phosphopantothenate-cysteine ligase	4ppan_c + ctp_c + cys__L_c --> 4ppcys_c + cmp_c + h_c + ppi_c	Cofactor and Prosthetic Group Biosynthesis	False	0	1000	1	1	PSLF89_RS14735	PSLF89_209	KW89_RS01015	KW89_195
DHFR	DIHYDROFOLATEREDUCT-RXN	MNXR1561	1.5.1.3	dihydrofolate reductase	dhf_c + h_c + nadph_c <=> nadp_c + thf_c	Cofactor and Prosthetic Group Biosynthesis	True	-1000	1000	1	1	PSLF89_RS14805	PSLF89_192	KW89_RS00965	KW89_185
HPYRRx	GLYCERATE-DEHYDROGENASE-RXN	MNXR2769	1.1.1.81	Hydroxypyruvate reductase (NADH)	glyc__R_c + nad_c --> h_c + hpyr_c + nadh_c	Alternate Carbon Metabolism	False	0	1000	1	1	PSLF89_RS14855	PSLF89_187	KW89_RS00915	KW89_180
GTPDPDP	PPPGPPHYDRO-RXN	MNXR69191	3.6.1.40	guanosine-5'-triphosphate,3'-diphosphate diphosphatase	gdptp_c + h2o_c --> h_c + pi_c + ppgpp_c	Cofactor and Prosthetic Group Biosynthesis	False	0	1000	1	1	PSLF89_RS14875	PSLF89_183	KW89_RS00900	KW89_177
PPK2r	POLYPHOSPHATE-KINASE-RXN	MNXR69772	-	polyphosphate kinase	atp_c + ppi_c <=> adp_c + pppi_c	Oxidative Phosphorylation	True	-1000	1000	1	1	PSLF89_RS14880	PSLF89_182	KW89_RS00895	KW89_176
PPKr	-	MNXR4394	-	polyphosphate kinase	atp_c + pi_c <=> adp_c + ppi_c	Oxidative Phosphorylation	True	-1000	1000	1	1	PSLF89_RS14880	PSLF89_182	KW89_RS00895	KW89_176
PPBNGS	PORPHOBILSYNTH-RXN	MNXR4380	4.2.1.24	porphobilinogen synthase	2.0 5aop_c --> 2.0 h2o_c + h_c + ppbng_c	Cofactor and Prosthetic Group Biosynthesis	False	0	1000	1	1	PSLF89_RS14885	PSLF89_181	KW89_RS00890	KW89_175
GLNS	GLUTAMINESYN-RXN	MNXR82966	6.3.1.2	glutamine synthetase	atp_c + glu__L_c + nh4_c --> adp_c + gln__L_c + h_c + pi_c	Glutamate Metabolism	False	0	1000	1	1	PSLF89_RS14895	PSLF89_179	KW89_RS00880	KW89_173
CD2t3pp	TRANS-RXN0-244	MNXR68486	-	cadmium (Cd+2) transport out via proton antiport (periplasm)	cd2_c + h_p --> cd2_p + h_c	Inorganic Ion Transport and Metabolism	False	0	1000	1	1	PSLF89_RS14900	PSLF89_178	KW89_RS00875	KW89_172
COBALT2t3pp	-	MNXR82020	-	cobalt (Co+2) transport out via proton antiport (periplasm)	cobalt2_c + h_p --> cobalt2_p + h_c	Inorganic Ion Transport and Metabolism	False	0	1000	1	1	PSLF89_RS14900	PSLF89_178	KW89_RS00875	KW89_172
FE2t3pp	RXN0-2421	MNXR2213	-	iron (Fe+2) transport out via proton antiport (periplasm)	fe2_c + h_p --> fe2_p + h_c	Inorganic Ion Transport and Metabolism	False	0	1000	1	1	PSLF89_RS14900	PSLF89_178	KW89_RS00875	KW89_172
HG2t3pp	-	MNXR2957	-	mercury (Hg+2) transport out via proton antiport (periplasm)	h_p + hg2_c --> h_c + hg2_p	Inorganic Ion Transport and Metabolism	False	0	1000	1	1	PSLF89_RS14900	PSLF89_178	KW89_RS00875	KW89_172
ZN2t3pp	TRANS-RXN0-200	MNXR5386	-	zinc (Zn+2) transport out via proton antiport (periplasm)	h_p + zn2_c --> h_c + zn2_p	Inorganic Ion Transport and Metabolism	False	0	1000	1	1	PSLF89_RS14900	PSLF89_178	KW89_RS00875	KW89_172
PANTS	PANTOATE-BETA-ALANINE-LIG-RXN	MNXR4088	6.3.2.1	pantothenate synthase	ala_B_c + atp_c + pant__R_c --> amp_c + h_c + pnto__R_c + ppi_c	Cofactor and Prosthetic Group Biosynthesis	False	0	1000	1	1	PSLF89_RS14935	PSLF89_168	KW89_RS00850	KW89_167
SGDS	SUCCGLUDESUCC-RXN	MNXR32394	3.5.1.96	Succinylglutamate desuccinylase	h2o_c + sucglu_c --> glu__L_c + succ_c	Arginine and Proline Metabolism	False	0	1000	1	1	PSLF89_RS14945	PSLF89_166	KW89_RS00845	KW89_166
ILEt2rpp	-	MNXR3095	-	L-isoleucine reversible transport via proton symport (periplasm)	h_p + ile__L_p <=> h_c + ile__L_c	Transport, Inner Membrane	True	-1000	1000	1	1	PSLF89_RS14975	PSLF89_156	KW89_RS00800	KW89_157
VALt2rpp	-	MNXR5323	-	L-valine reversible transport via proton symport (periplasm)	h_p + val__L_p <=> h_c + val__L_c	Transport, Inner Membrane	True	-1000	1000	1	1	PSLF89_RS14975	PSLF89_156	KW89_RS00800	KW89_157
ASNTRS	ASPARAGINE--TRNA-LIGASE-RXN	MNXR81758	6.1.1.22	Asparaginyl-tRNA synthetase	asn__L_c + atp_c + trnaasn_c --> amp_c + asntrna_c + ppi_c	tRNA Charging	False	0	1000	1	1	PSLF89_RS15055	PSLF89_138	KW89_RS00675	KW89_132
ARGDC	ARGDECARBOX-RXN	MNXR778	4.1.1.19	arginine decarboxylase	arg__L_c + h_c --> agm_c + co2_c	Arginine and Proline Metabolism	False	0	1000	1	1	PSLF89_RS15165	PSLF89_112	KW89_RS00595	KW89_116
ARGDCpp	ARGDECARBOX-RXN	MNXR778	4.1.1.19	arginine decarboxylase	arg__L_p + h_p --> agm_p + co2_p	Arginine and Proline Metabolism	False	0	1000	1	1	PSLF89_RS15165	PSLF89_112	KW89_RS00595	KW89_116
DDPA	DAHPSYN-RXN	MNXR1486	2.5.1.54	3-deoxy-D-arabino-heptulosonate 7-phosphate synthetase	e4p_c + h2o_c + pep_c --> 2dda7p_c + pi_c	Tyrosine, Tryptophan, and Phenylalanine Metabolism	False	0	1000	1	1	PSLF89_RS15180 or PSLF89_RS09870	PSLF89_109 or PSLF89_2643	KW89_RS00580	KW89_113
IGPS	IGPSYN-RXN	MNXR3091	4.1.1.48	indole-3-glycerol-phosphate synthase	2cpr5p_c + h_c --> 3ig3p_c + co2_c + h2o_c	Tyrosine, Tryptophan, and Phenylalanine Metabolism	False	0	1000	1	1	PSLF89_RS15200	PSLF89_105	KW89_RS00560	KW89_109
PRAIi	PRAISOM-RXN	MNXR4422	5.3.1.24	phosphoribosylanthranilate isomerase (irreversible)	pran_c --> 2cpr5p_c	Tyrosine, Tryptophan, and Phenylalanine Metabolism	False	0	1000	1	1	PSLF89_RS15200	PSLF89_105	KW89_RS00560	KW89_109
ANPRT	PRTRANS-RXN	MNXR68365	2.4.2.18	anthranilate phosphoribosyltransferase	anth_c + prpp_c --> ppi_c + pran_c	Tyrosine, Tryptophan, and Phenylalanine Metabolism	False	0	1000	1	1	PSLF89_RS15205	PSLF89_104	KW89_RS00555	KW89_108
GMHEPPA	RXN0-4361	MNXR83050	-	D-glycero-D-manno-heptose 1,7-bisphosphate phosphatase	gmhep17bp_c + h2o_c --> gmhep1p_c + pi_c	Lipopolysaccharide Biosynthesis / Recycling	False	0	1000	1	1	PSLF89_RS15330	PSLF89_80	KW89_RS00400	KW89_81
AGPAT120	-	MNXR68311	2.3.1.51	1-tetradecanoyl-sn-glycerol 3-phosphate O-acyltransferase (n-C12:0)	1ddecg3p_c + ddcaACP_c --> ACP_c + pa120_c	Glycerophospholipid Metabolism	False	0	1000	1	1	PSLF89_RS15335	PSLF89_79	KW89_RS00395	KW89_80
AGPAT140	-	MNXR81582	2.3.1.51	1-tetradecanoyl-sn-glycerol 3-phosphate O-acyltransferase (n-C14:0)	1tdecg3p_c + myrsACP_c --> ACP_c + pa140_c	Glycerophospholipid Metabolism	False	0	1000	1	1	PSLF89_RS15335	PSLF89_79	KW89_RS00395	KW89_80
AGPAT141	-	MNXR68313	2.3.1.51	1-tetradec-7-enoyl-sn-glycerol 3-phosphate O-acyltransferase (n-C14:1)	1tdec7eg3p_c + tdeACP_c --> ACP_c + pa141_c	Glycerophospholipid Metabolism	False	0	1000	1	1	PSLF89_RS15335	PSLF89_79	KW89_RS00395	KW89_80
AGPAT160	RXN0-6705	MNXR81583	2.3.1.51	1-hexadecanoyl-sn-glycerol 3-phosphate O-acyltransferase (n-C16:0)	1hdecg3p_c + palmACP_c --> ACP_c + pa160_c	Glycerophospholipid Metabolism	False	0	1000	1	1	PSLF89_RS15335	PSLF89_79	KW89_RS00395	KW89_80
AGPAT160COA	-	-	2.3.1.51	1-hexadecanoyl-sn-glycerol 3-phosphate O-acyltransferase (n-C16:0-coA)	1hdecg3p_c + pmtcoa_c --> coa_c + pa160_c	Glycerophospholipid Metabolism	False	0	1000	1	1	PSLF89_RS15335	PSLF89_79	KW89_RS00395	KW89_80
AGPAT161	-	MNXR81585	2.3.1.51	1-hexadec-7-enoyl-sn-glycerol 3-phosphate O-acyltransferase (n-C16:1)	1hdec9eg3p_c + hdeACP_c --> ACP_c + pa161_c	Glycerophospholipid Metabolism	False	0	1000	1	1	PSLF89_RS15335	PSLF89_79	KW89_RS00395	KW89_80
AGPAT180	-	MNXR81586	2.3.1.51	1-octadecanoyl-sn-glycerol 3-phosphate O-acyltransferase (n-C18:0)	1odecg3p_c + ocdcaACP_c --> ACP_c + pa180_c	Glycerophospholipid Metabolism	False	0	1000	1	1	PSLF89_RS15335	PSLF89_79	KW89_RS00395	KW89_80
AGPAT180COA	-	-	2.3.1.51	1-octadecanoyl-sn-glycerol 3-phosphate O-acyltransferase (n-C18:0-coA)	1odecg3p_c + stcoa_c --> coa_c + pa180_c	Glycerophospholipid Metabolism	False	0	1000	1	1	PSLF89_RS15335	PSLF89_79	KW89_RS00395	KW89_80
AGPAT181	-	MNXR81588	2.3.1.51	1-octadec-7-enoyl-sn-glycerol 3-phosphate O-acyltransferase (n-C18:1)	1odec11eg3p_c + octeACP_c --> ACP_c + pa181_c	Glycerophospholipid Metabolism	False	0	1000	1	1	PSLF89_RS15335	PSLF89_79	KW89_RS00395	KW89_80
DAGK120	DIACYLGLYKIN-RXN	MNXR68636	-	diacylglycerol kinase (n-C12:0)	12dgr120_c + atp_c --> adp_c + h_c + pa120_c	Glycerophospholipid Metabolism	False	0	1000	1	1	PSLF89_RS15360	PSLF89_73	KW89_RS00370	KW89_75
DAGK140	-	MNXR82116	-	diacylglycerol kinase (n-C14:0)	12dgr140_c + atp_c --> adp_c + h_c + pa140_c	Glycerophospholipid Metabolism	False	0	1000	1	1	PSLF89_RS15360	PSLF89_73	KW89_RS00370	KW89_75
DAGK141	-	MNXR68638	-	diacylglycerol kinase (n-C14:1)	12dgr141_c + atp_c --> adp_c + h_c + pa141_c	Glycerophospholipid Metabolism	False	0	1000	1	1	PSLF89_RS15360	PSLF89_73	KW89_RS00370	KW89_75
DAGK160	-	MNXR82117	2.7.1.107	diacylglycerol kinase (n-C16:0)	12dgr160_c + atp_c --> adp_c + h_c + pa160_c	Glycerophospholipid Metabolism	False	0	1000	1	1	PSLF89_RS15360	PSLF89_73	KW89_RS00370	KW89_75
DAGK161	-	MNXR68640	-	diacylglycerol kinase (n-C16:1)	12dgr161_c + atp_c --> adp_c + h_c + pa161_c	Glycerophospholipid Metabolism	False	0	1000	1	1	PSLF89_RS15360	PSLF89_73	KW89_RS00370	KW89_75
DAGK180	-	MNXR82120	-	diacylglycerol kinase (n-C18:0)	12dgr180_c + atp_c --> adp_c + h_c + pa180_c	Glycerophospholipid Metabolism	False	0	1000	1	1	PSLF89_RS15360	PSLF89_73	KW89_RS00370	KW89_75
DAGK181	-	MNXR68642	-	diacylglycerol kinase (n-C18:1)	12dgr181_c + atp_c --> adp_c + h_c + pa181_c	Glycerophospholipid Metabolism	False	0	1000	1	1	PSLF89_RS15360	PSLF89_73	KW89_RS00370	KW89_75
Kt2pp	TRANS-RXN-3	MNXR3188	-	potassium transport in via proton symport (periplasm)	h_p + k_p --> h_c + k_c	Inorganic Ion Transport and Metabolism	False	0	1000	1	1	PSLF89_RS15370 and PSLF89_RS15365	PSLF89_71 and PSLF89_72	(KW89_RS00360 and KW89_RS00365)	(KW89_73 and KW89_74)
FMETTRS	METHIONYL-TRNA-FORMYLTRANSFERASE-RXN	MNXR55425	2.1.2.9	Methionyl-tRNA formyltransferase	10fthf_c + mettrna_c --> fmettrna_c + h_c + thf_c	tRNA Charging	False	0	1000	1	1	PSLF89_RS15380	PSLF89_69	KW89_RS00350	KW89_71
CPPPGO	RXN0-1461	MNXR1272	1.3.3.3	coproporphyrinogen oxidase (O2 required)	cpppg3_c + 2.0 h_c + o2_c --> 2.0 co2_c + 2.0 h2o_c + pppg9_c	Cofactor and Prosthetic Group Biosynthesis	False	0	1000	1	1	PSLF89_RS15410	PSLF89_63	KW89_RS00320	KW89_65
PGM	3PGAREARR-RXN	MNXR4195	5.4.2.12	phosphoglycerate mutase	2pg_c <=> 3pg_c	Glycolysis/Gluconeogenesis	True	-1000	1000	1	1	PSLF89_RS15500	PSLF89_45	KW89_RS15195	KW89_3026
EAR100x	RXN-9660	MNXR68768	2.3.1.-	enoyl-[acyl-carrier-protein] reductase (NADH) (n-C10:0)	h_c + nadh_c + tdec2eACP_c --> dcaACP_c + nad_c	Cell Envelope Biosynthesis	False	0	1000	1	1	PSLF89_RS15540	PSLF89_37	KW89_RS09850	KW89_1982
EAR100y	ENOYL-ACP-REDUCT-NADPH-RXN	MNXR68769	2.3.1.86	enoyl-[acyl-carrier-protein] reductase (NADPH) (n-C10:0)	h_c + nadph_c + tdec2eACP_c --> dcaACP_c + nadp_c	Cell Envelope Biosynthesis	False	0	1000	1	0	PSLF89_RS15540	PSLF89_37	-	-
EAR120x	RXN-9661	MNXR68770	2.3.1.-	enoyl-[acyl-carrier-protein] reductase (NADH) (n-C12:0)	h_c + nadh_c + tddec2eACP_c --> ddcaACP_c + nad_c	Cell Envelope Biosynthesis	False	0	1000	1	1	PSLF89_RS15540	PSLF89_37	KW89_RS09850	KW89_1982
EAR120y	ENOYL-ACP-REDUCT-NADPH-RXN	MNXR68771	2.3.1.86	enoyl-[acyl-carrier-protein] reductase (NADPH) (n-C12:0)	h_c + nadph_c + tddec2eACP_c --> ddcaACP_c + nadp_c	Cell Envelope Biosynthesis	False	0	1000	1	0	PSLF89_RS15540	PSLF89_37	-	-
EAR121x	RXN0-2145	MNXR68772	1.3.1.9	enoyl-[acyl-carrier-protein] reductase (NADH) (n-C12:1)	h_c + nadh_c + t3c5ddeceACP_c --> cddec5eACP_c + nad_c	Cell Envelope Biosynthesis	False	0	1000	1	1	PSLF89_RS15540	PSLF89_37	KW89_RS09850	KW89_1982
EAR121y	ENOYL-ACP-REDUCT-NADPH-RXN	MNXR1830	1.3.1.10	enoyl-[acyl-carrier-protein] reductase (NADPH) (n-C12:1)	h_c + nadph_c + t3c5ddeceACP_c --> cddec5eACP_c + nadp_c	Cell Envelope Biosynthesis	False	0	1000	1	0	PSLF89_RS15540	PSLF89_37	-	-
EAR140x	RXN-9662	MNXR68773	2.3.1.-	enoyl-[acyl-carrier-protein] reductase (NADH) (n-C14:0)	h_c + nadh_c + tmrs2eACP_c --> myrsACP_c + nad_c	Cell Envelope Biosynthesis	False	0	1000	1	1	PSLF89_RS15540	PSLF89_37	KW89_RS09850	KW89_1982
EAR140y	ENOYL-ACP-REDUCT-NADPH-RXN	MNXR68774	2.3.1.86	enoyl-[acyl-carrier-protein] reductase (NADPH) (n-C14:0)	h_c + nadph_c + tmrs2eACP_c --> myrsACP_c + nadp_c	Cell Envelope Biosynthesis	False	0	1000	1	0	PSLF89_RS15540	PSLF89_37	-	-
EAR141x	RXN-10657	MNXR68775	1.3.1.9	enoyl-[acyl-carrier-protein] reductase (NADH) (n-C14:1)	h_c + nadh_c + t3c7mrseACP_c --> nad_c + tdeACP_c	Cell Envelope Biosynthesis	False	0	1000	1	1	PSLF89_RS15540	PSLF89_37	KW89_RS09850	KW89_1982
EAR141y	ENOYL-ACP-REDUCT-NADPH-RXN	MNXR68776	1.3.1.10	enoyl-[acyl-carrier-protein] reductase (NADPH) (n-C14:1)	h_c + nadph_c + t3c7mrseACP_c --> nadp_c + tdeACP_c	Cell Envelope Biosynthesis	False	0	1000	1	0	PSLF89_RS15540	PSLF89_37	-	-
EAR160x	RXN-9663	MNXR68777	1.3.1.9	enoyl-[acyl-carrier-protein] reductase (NADH) (n-C16:0)	h_c + nadh_c + tpalm2eACP_c --> nad_c + palmACP_c	Cell Envelope Biosynthesis	False	0	1000	1	1	PSLF89_RS15540	PSLF89_37	KW89_RS09850	KW89_1982
EAR160y	ENOYL-ACP-REDUCT-NADPH-RXN	MNXR68778	1.3.1.10	enoyl-[acyl-carrier-protein] reductase (NADPH) (n-C16:0)	h_c + nadph_c + tpalm2eACP_c --> nadp_c + palmACP_c	Cell Envelope Biosynthesis	False	0	1000	1	0	PSLF89_RS15540	PSLF89_37	-	-
EAR161x	RXN-10661	MNXR82413	1.3.1.9	enoyl-[acyl-carrier-protein] reductase (NADH) (n-C16:1)	h_c + nadh_c + t3c9palmeACP_c --> hdeACP_c + nad_c	Cell Envelope Biosynthesis	False	0	1000	1	1	PSLF89_RS15540	PSLF89_37	KW89_RS09850	KW89_1982
EAR161y	ENOYL-ACP-REDUCT-NADPH-RXN	MNXR82414	1.3.1.10	enoyl-[acyl-carrier-protein] reductase (NADPH) (n-C16:1)	h_c + nadph_c + t3c9palmeACP_c --> hdeACP_c + nadp_c	Cell Envelope Biosynthesis	False	0	1000	1	0	PSLF89_RS15540	PSLF89_37	-	-
EAR180x	ENOYL-ACP-REDUCT-NADH-RXN	MNXR82415	1.3.1.9	enoyl-[acyl-carrier-protein] reductase (NADH) (n-C18:0)	h_c + nadh_c + toctd2eACP_c --> nad_c + ocdcaACP_c	Cell Envelope Biosynthesis	False	0	1000	1	1	PSLF89_RS15540	PSLF89_37	KW89_RS09850	KW89_1982
EAR180y	ENOYL-ACP-REDUCT-NADPH-RXN	MNXR82416	1.3.1.10	enoyl-[acyl-carrier-protein] reductase (NADPH) (n-C18:0)	h_c + nadph_c + toctd2eACP_c --> nadp_c + ocdcaACP_c	Cell Envelope Biosynthesis	False	0	1000	1	0	PSLF89_RS15540	PSLF89_37	-	-
EAR181x	RXN-9558	MNXR82417	1.3.1.9	enoyl-[acyl-carrier-protein] reductase (NADH) (n-C18:1)	h_c + nadh_c + t3c11vaceACP_c --> nad_c + octeACP_c	Cell Envelope Biosynthesis	False	0	1000	1	1	PSLF89_RS15540	PSLF89_37	KW89_RS09850	KW89_1982
EAR181y	ENOYL-ACP-REDUCT-NADPH-RXN	MNXR82418	1.3.1.10	enoyl-[acyl-carrier-protein] reductase (NADPH) (n-C18:1)	h_c + nadph_c + t3c11vaceACP_c --> nadp_c + octeACP_c	Cell Envelope Biosynthesis	False	0	1000	1	0	PSLF89_RS15540	PSLF89_37	-	-
EAR40x	ENOYL-ACP-REDUCT-NADH-RXN	MNXR1843	2.3.1.-	enoyl-[acyl-carrier-protein] reductase (NADH) (n-C4:0)	but2eACP_c + h_c + nadh_c --> butACP_c + nad_c	Cell Envelope Biosynthesis	False	0	1000	1	1	PSLF89_RS15540	PSLF89_37	KW89_RS09850	KW89_1982
EAR40y	RXN-9515	MNXR1844	2.3.1.86	enoyl-[acyl-carrier-protein] reductase (NADPH) (n-C4:0)	but2eACP_c + h_c + nadph_c --> butACP_c + nadp_c	Cell Envelope Biosynthesis	False	0	1000	1	0	PSLF89_RS15540	PSLF89_37	-	-
EAR60x	RXN-9658	MNXR68780	2.3.1.-	enoyl-[acyl-carrier-protein] reductase (NADH) (n-C6:0)	h_c + nadh_c + thex2eACP_c --> hexACP_c + nad_c	Cell Envelope Biosynthesis	False	0	1000	1	1	PSLF89_RS15540	PSLF89_37	KW89_RS09850	KW89_1982
EAR60y	RXN-9521	MNXR68781	2.3.1.86	enoyl-[acyl-carrier-protein] reductase (NADPH) (n-C6:0)	h_c + nadph_c + thex2eACP_c --> hexACP_c + nadp_c	Cell Envelope Biosynthesis	False	0	1000	1	0	PSLF89_RS15540	PSLF89_37	-	-
EAR80x	RXN-9659	MNXR68782	2.3.1.-	enoyl-[acyl-carrier-protein] reductase (NADH) (n-C8:0)	h_c + nadh_c + toct2eACP_c --> nad_c + ocACP_c	Cell Envelope Biosynthesis	False	0	1000	1	1	PSLF89_RS15540	PSLF89_37	KW89_RS09850	KW89_1982
EAR80y	ENOYL-ACP-REDUCT-NADPH-RXN	MNXR68783	2.3.1.86	enoyl-[acyl-carrier-protein] reductase (NADPH) (n-C8:0)	h_c + nadph_c + toct2eACP_c --> nadp_c + ocACP_c	Cell Envelope Biosynthesis	False	0	1000	1	0	PSLF89_RS15540	PSLF89_37	-	-
EGMEACPR	RXN-11478	MNXR21508	1.3.1.10	Enoylglutaryl-[ACP] methyl ester reductase	egmeACP_c + h_c + nadph_c --> gmeACP_c + nadp_c	Cofactor and Prosthetic Group Biosynthesis	False	0	1000	1	1	PSLF89_RS15540	PSLF89_37	KW89_RS09850	KW89_1982
EPMEACPR	RXN-11482	MNXR21512	1.3.1.10	Enoylpimeloyl-[ACP] methyl ester reductase	epmeACP_c + h_c + nadph_c --> nadp_c + pmeACP_c	Cofactor and Prosthetic Group Biosynthesis	False	0	1000	1	1	PSLF89_RS15540	PSLF89_37	KW89_RS09850	KW89_1982
CLt3_2pp	RXN0-2501	MNXR1217	-	chloride transport out via proton antiport (2:1) (periplasm)	2.0 cl_p + h_c --> 2.0 cl_c + h_p	Inorganic Ion Transport and Metabolism	False	0	1000	1	1	PSLF89_RS15565	PSLF89_29	KW89_RS15280	KW89_3043
APH120	ACYLPHOSPHATASE-RXN	MNXR81698	-	acylphosphatase (C12:0)	ddcap_c + h2o_c --> ddca_c + 2.0 h_c + pi_c	Glycerophospholipid Metabolism	False	0	1000	1	1	PSLF89_RS15585	PSLF89_25	KW89_RS15295	KW89_3046
APH140	ACYLPHOSPHATASE-RXN	MNXR81699	-	acylphosphatase (C14:0)	h2o_c + ttdcap_c --> 2.0 h_c + pi_c + ttdca_c	Glycerophospholipid Metabolism	False	0	1000	1	1	PSLF89_RS15585	PSLF89_25	KW89_RS15295	KW89_3046
APH141	ACYLPHOSPHATASE-RXN	MNXR81700	-	acylphosphatase (C14:1)	h2o_c + ttdceap_c --> 2.0 h_c + pi_c + ttdcea_c	Glycerophospholipid Metabolism	False	0	1000	1	1	PSLF89_RS15585	PSLF89_25	KW89_RS15295	KW89_3046
APH160	ACYLPHOSPHATASE-RXN	MNXR81701	-	acylphosphatase (C16:0)	h2o_c + hdcap_c --> 2.0 h_c + hdca_c + pi_c	Glycerophospholipid Metabolism	False	0	1000	1	1	PSLF89_RS15585	PSLF89_25	KW89_RS15295	KW89_3046
APH161	ACYLPHOSPHATASE-RXN	MNXR81702	-	acylphosphatase (C16:1)	h2o_c + hdceap_c --> 2.0 h_c + hdcea_c + pi_c	Glycerophospholipid Metabolism	False	0	1000	1	1	PSLF89_RS15585	PSLF89_25	KW89_RS15295	KW89_3046
APH180	ACYLPHOSPHATASE-RXN	MNXR81703	-	acylphosphatase (C18:0)	h2o_c + ocdcap_c --> 2.0 h_c + ocdca_c + pi_c	Glycerophospholipid Metabolism	False	0	1000	1	1	PSLF89_RS15585	PSLF89_25	KW89_RS15295	KW89_3046
APH181	ACYLPHOSPHATASE-RXN	MNXR81704	-	acylphosphatase (C18:1)	h2o_c + ocdceap_c --> 2.0 h_c + ocdcea_c + pi_c	Glycerophospholipid Metabolism	False	0	1000	1	1	PSLF89_RS15585	PSLF89_25	KW89_RS15295	KW89_3046
PS_DESAT_5	-	-	-	Palmitoyl-CoA desaturase	h_c + nadph_c + o2_c + pmtcoa_c --> 2.0 h2o_c + hdcoa_c + nadp_c	Glycerophospholipid Metabolism	False	0	1000	1	1	PSLF89_RS15590	PSLF89_24	KW89_RS15300	KW89_3047
PS_DESAT_6	-	-	-	stearoyl-CoA desaturase	h_c + nadph_c + o2_c + stcoa_c --> 2.0 h2o_c + nadp_c + odecoa_c	Glycerophospholipid Metabolism	False	0	1000	1	1	PSLF89_RS15590	PSLF89_24	KW89_RS15300	KW89_3047
UHGADA	UDPACYLGLCNACDEACETYL-RXN	MNXR56025	3.5.1.108	UDP-3-O-acetylglucosamine deacetylase	h2o_c + u3aga_c --> ac_c + u3hga_c	Lipopolysaccharide Biosynthesis / Recycling	False	0	1000	1	1	PSLF89_RS15600	PSLF89_22	KW89_RS15310	KW89_3049
UAMAS	UDP-NACMUR-ALA-LIG-RXN	MNXR55986	6.3.2.8	UDP-N-acetylmuramoyl-L-alanine synthetase	ala__L_c + atp_c + uamr_c --> adp_c + h_c + pi_c + uama_c	Cell Envelope Biosynthesis	False	0	1000	1	1	PSLF89_RS15625	PSLF89_17	KW89_RS15335	KW89_3054
UAGPT3	NACGLCTRANS-RXN	MNXR55985	2.4.1.227	UDP-N-acetylglucosamine-N-acetylmuramyl-(pentapeptide)pyrophosphoryl-undecaprenol N-acetylglucosamine transferase	uacgam_c + uagmda_c --> h_c + uaagmda_c + udp_c	Cell Envelope Biosynthesis	False	0	1000	1	1	PSLF89_RS15630	PSLF89_16	KW89_RS15340	KW89_3055
UAMAGS	UDP-NACMURALA-GLU-LIG-RXN	MNXR5205	6.3.2.9	UDP-N-acetylmuramoyl-L-alanyl-D-glutamate synthetase	atp_c + glu__D_c + uama_c --> adp_c + h_c + pi_c + uamag_c	Cell Envelope Biosynthesis	False	0	1000	1	1	PSLF89_RS15640	PSLF89_14	KW89_RS15350	KW89_3057
PAPPT3	PHOSNACMURPENTATRANS-RXN	MNXR4101	2.7.8.13	phospho-N-acetylmuramoyl-pentapeptide-transferase (meso-2,6-diaminopimelate)	udcpp_c + ugmda_c --> uagmda_c + ump_c	Cell Envelope Biosynthesis	False	0	1000	1	1	PSLF89_RS15645	PSLF89_13	KW89_RS15355	KW89_3058
UGMDDS	UDP-NACMURALGLDAPAALIG-RXN	MNXR5251	6.3.2.10	UDP-N-acetylmuramoyl-L-alanyl-D-glutamyl-meso-2,6-diaminopimeloyl-D-alanyl-D-alanine synthetase	alaala_c + atp_c + ugmd_c --> adp_c + h_c + pi_c + ugmda_c	Cell Envelope Biosynthesis	False	0	1000	1	1	PSLF89_RS15650	PSLF89_12	KW89_RS15360	KW89_3059
UAAGDS	UDP-NACMURALGLDAPLIG-RXN	MNXR5186	6.3.2.13	UDP-N-acetylmuramoyl-L-alanyl-D-glutamyl-meso-2,6-diaminopimelate synthetase	26dap__M_c + atp_c + uamag_c --> adp_c + h_c + pi_c + ugmd_c	Cell Envelope Biosynthesis	False	0	1000	1	1	PSLF89_RS15655	PSLF89_11	KW89_RS15365	KW89_3060
AMAOTr	DAPASYN-RXN	MNXR700	2.6.1.62	adenosylmethionine-8-amino-7-oxononanoate transaminase	8aonn_c + amet_c <=> amob_c + dann_c	Cofactor and Prosthetic Group Biosynthesis	True	-1000	1000	1	1	PSLF89_RS15690	PSLF89_5	KW89_RS15400	KW89_3067
ACALDtpp	-	MNXR354	-	acetaldehyde reversible transport (periplasm)	acald_p <=> acald_c	Transport, Inner Membrane	True	-1000	1000	1	1	s0001	s0001	s0001	s0001
ATPHs	-	MNXR81781	3.5.4.18	ATP amine hydrolysis (spontaneous)	atp_c + h2o_c + h_c --> itp_c + nh4_c	Nucleotide Salvage Pathway	False	0	1000	1	1	s0001	s0001	s0001	s0001
CO2tpp	TRANS-RXN0-545	MNXR1225	-	CO2 transporter via diffusion (periplasm)	co2_p <=> co2_c	Transport, Inner Membrane	True	-1000	1000	1	1	s0001	s0001	s0001	s0001
DATPHs	-	MNXR82161	-	dATP amine hydrolysis (spontaneous)	datp_c + h2o_c + h_c --> ditp_c + nh4_c	Nucleotide Salvage Pathway	False	0	1000	1	1	s0001	s0001	s0001	s0001
ETOHtrpp	TRANS-RXN0-546	MNXR1930	-	ethanol reversible transport via diffusion (periplasm)	etoh_p <=> etoh_c	Transport, Inner Membrane	True	-1000	1000	1	1	s0001	s0001	s0001	s0001
FE3HOXexs	-	MNXR68973	-	Fe(III) hydroxamate Fe-loading reaction (spontaneaous)	fe3_e + fe3hox_un_e --> fe3hox_e	Inorganic Ion Transport and Metabolism	False	0	1000	1	1	s0001	s0001	s0001	s0001
FECRMexs	-	MNXR68980	-	ferrichrome Fe(III)-loading reaction (spontaneous)	fe3_e + fecrm_un_e --> fecrm_e	Inorganic Ion Transport and Metabolism	False	0	1000	1	1	s0001	s0001	s0001	s0001
FEOXAMexs	-	MNXR68992	-	ferroxamine Fe3-loading reaction (spontaneous)	fe3_e + feoxam_un_e --> feoxam_e	Inorganic Ion Transport and Metabolism	False	0	1000	1	1	s0001	s0001	s0001	s0001
G5SADs	SPONTPRO-RXN	MNXR69079	-	L-glutamate 5-semialdehyde dehydratase (spontaneous)	glu5sa_c --> 1pyr5c_c + h2o_c + h_c	Arginine and Proline Metabolism	False	0	1000	1	1	s0001	s0001	s0001	s0001
H2Otpp	TRANS-RXN-145	MNXR2865	-	H2O transport via diffusion (periplasm)	h2o_p <=> h2o_c	Transport, Inner Membrane	True	-1000	1000	1	1	s0001	s0001	s0001	s0001
H2St1pp	-	MNXR31666	-	h2s transport (periplasm)	h2s_c --> h2s_p	Transport, Inner Membrane	False	0	1000	1	1	s0001	s0001	s0001	s0001
MEOHtrpp	TRANS-RXN0-459	MNXR3482	-	Methanol reversible transport via diffusion (periplasm)	meoh_p <=> meoh_c	Transport, Inner Membrane	True	-1000	1000	1	1	s0001	s0001	s0001	s0001
NH4tpp	-	MNXR82602	-	ammonia reversible transport (periplasm)	nh4_p <=> nh4_c	Inorganic Ion Transport and Metabolism	True	-1000	1000	1	1	s0001	s0001	s0001	s0001
NOtpp	-	MNXR3855	-	NO transport (diffusion)	no_p <=> no_c	Inorganic Ion Transport and Metabolism	True	-1000	1000	1	1	s0001	s0001	s0001	s0001
O2tpp	TRANS-RXN0-474	MNXR3931	-	o2 transport via diffusion (periplasm)	o2_p <=> o2_c	Inorganic Ion Transport and Metabolism	True	-1000	1000	1	1	s0001	s0001	s0001	s0001
SO2tpp	-	MNXR4864	-	SO2 transport via diffusion (periplasm)	so2_p <=> so2_c	Inorganic Ion Transport and Metabolism	True	-1000	1000	1	1	s0001	s0001	s0001	s0001
12DGR120tipp	-	MNXR7	-	1,2 diacylglycerol transport via flipping (periplasm to cytoplasm, n-C12:0)	12dgr120_p --> 12dgr120_c	Transport, Inner Membrane	False	0	1000	1	1
12DGR140tipp	-	MNXR81306	-	1,2 diacylglycerol transport via flipping (periplasm to cytoplasm, n-C14:0)	12dgr140_p --> 12dgr140_c	Transport, Inner Membrane	False	0	1000	1	1
12DGR141tipp	-	MNXR9	-	1,2 diacylglycerol transport via flipping (periplasm to cytoplasm, n-C14:1)	12dgr141_p --> 12dgr141_c	Transport, Inner Membrane	False	0	1000	1	1
12DGR160tipp	-	MNXR10	-	1,2 diacylglycerol transport via flipping (periplasm to cytoplasm, n-C16:0)	12dgr160_p --> 12dgr160_c	Transport, Inner Membrane	False	0	1000	1	1
12DGR161tipp	-	MNXR11	-	1,2 diacylglycerol transport via flipping (periplasm to cytoplasm, n-C16:1)	12dgr161_p --> 12dgr161_c	Transport, Inner Membrane	False	0	1000	1	1
12DGR180tipp	-	MNXR12	-	1,2 diacylglycerol transport via flipping (periplasm to cytoplasm, n-C18:0)	12dgr180_p --> 12dgr180_c	Transport, Inner Membrane	False	0	1000	1	1
12DGR181tipp	-	MNXR13	-	1,2 diacylglycerol transport via flipping (periplasm to cytoplasm, n-C18:1)	12dgr181_p --> 12dgr181_c	Transport, Inner Membrane	False	0	1000	1	1
3HPPtpp	-	MNXR81368	-	3-hydroxypropionate transport via proton symport (periplasm)	3hpp_c + h_c --> 3hpp_p + h_p	Transport, Inner Membrane	False	0	1000	1	1
3OAS121	RXN0-2141	MNXR47319	2.3.1.41	3-oxoacyl-[acyl-carrier-protein] synthase (n-C12:1)	cdec3eACP_c + h_c + malACP_c --> 3ocddec5eACP_c + ACP_c + co2_c	Cell Envelope Biosynthesis	False	0	1000	1	1
3OAS141	RXN-10654	MNXR47320	2.3.1.41	3-oxoacyl-[acyl-carrier-protein] synthase (n-C14:1)	cddec5eACP_c + h_c + malACP_c --> 3ocmrs7eACP_c + ACP_c + co2_c	Cell Envelope Biosynthesis	False	0	1000	1	1
3OAS161	RXN-10658	MNXR47321	2.3.1.41	3-oxoacyl-[acyl-carrier-protein] synthase (n-C16:1)	h_c + malACP_c + tdeACP_c --> 3ocpalm9eACP_c + ACP_c + co2_c	Cell Envelope Biosynthesis	False	0	1000	1	1
4PCPpp	RXN0-5227	MNXR68217	-	tetrapeptide L,D-carboxypeptidase (periplasm)	LalaDgluMdapDala_p + h2o_p --> LalaDgluMdap_p + ala__D_p	Murein Recycling	False	0	1000	1	1
5MTRtpp	-	MNXR81424	-	5-Methylthio-D-ribose transport via proton symport (periplasm)	5mtr_c + h_c --> 5mtr_p + h_p	Transport, Inner Membrane	False	0	1000	1	1
ABUTt2pp	TRANS-RXN-57	MNXR338	-	4-aminobutyrate transport in via proton symport (periplasm)	4abut_p + h_p --> 4abut_c + h_c	Transport, Inner Membrane	False	0	1000	1	1
ACGAL1PPpp	-	MNXR365	3.1.3.10	N-acetyl-D-galactosamine 1-phosphatase (periplasm)	acgal1p_p + h2o_p --> acgal_p + pi_p	Alternate Carbon Metabolism	False	0	1000	1	1
ACGAM1PPpp	-	MNXR68253	3.1.3.10	N-acetyl-D-glucosamine 1-phosphatase (periplasm)	acgam1p_p + h2o_p --> acgam_p + pi_p	Alternate Carbon Metabolism	False	0	1000	1	1
ACNAMtex	RXN-15315	MNXR407	-	N-acetylneuraminate transport via diffusion (extracellular to periplasm)	acnam_e <=> acnam_p	Transport, Outer Membrane	True	-1000	1000	1	1
ACt2rpp	TRANS-RXN0-571	MNXR463	-	acetate reversible transport via proton symport (periplasm)	ac_p + h_p <=> ac_c + h_c	Transport, Inner Membrane	True	-1000	1000	1	1
AGM4PCPpp	-	MNXR68307	-	N-Acetyl-D-glucosamine(anhydrous)N-Acetylmuramyl-tetrapeptide L,D-carboxypeptidase (periplasmic)	anhgm4p_p + h2o_p --> ala__D_p + anhgm3p_p	Murein Recycling	False	0	1000	1	1
AKGt2rpp	-	MNXR599	-	2-oxoglutarate reversible transport via symport (periplasm)	akg_p + h_p <=> akg_c + h_c	Transport, Inner Membrane	True	-1000	1000	1	1
AKGtex	-	MNXR601	-	Alpha-ketoglutarate transport via diffusion (extracellular to periplasm)	akg_e <=> akg_p	Transport, Outer Membrane	True	-1000	1000	1	1
ALAabcpp	-	MNXR635	-	L-alanine transport via ABC system (periplasm)	ala__L_p + atp_c + h2o_c --> adp_c + ala__L_c + h_c + pi_c	Transport, Inner Membrane	False	0	1000	1	1
ALAt2pp	RXN0-5202	MNXR636	-	L-alanine transport in via proton symport (periplasm)	ala__L_p + h_p --> ala__L_c + h_c	Transport, Inner Membrane	False	0	1000	1	1
ALAt2rpp	RXN0-5202	MNXR636	-	L-alanine reversible transport via proton symport (periplasm)	ala__L_p + h_p <=> ala__L_c + h_c	Transport, Inner Membrane	True	-1000	1000	1	1
ARAT	RXN-14147	MNXR32571	2.6.1.57	methionine transaminase	4met2obut_c + glu__L_c <=> akg_c + met__L_c	Methionine Metabolism	True	-1000	1000	1	1
ARGabcpp	ABC-4-RXN	MNXR785	3.6.3.21	L-arginine transport via ABC system (periplasm)	arg__L_p + atp_c + h2o_c --> adp_c + arg__L_c + h_c + pi_c	Transport, Inner Membrane	False	0	1000	1	1
ASNabcpp	-	MNXR848	-	L-asparagine transport via ABC system (periplasm)	asn__L_p + atp_c + h2o_c --> adp_c + asn__L_c + h_c + pi_c	Transport, Inner Membrane	False	0	1000	1	1
ASNS1	ASNSYNB-RXN	MNXR33036	6.3.5.4	asparagine synthase (glutamine-hydrolysing)	asp__L_c + atp_c + gln__L_c + h2o_c --> amp_c + asn__L_c + glu__L_c + h_c + ppi_c	Alanine and Aspartate Metabolism	False	0	1000	1	1
ASNt2rpp	TRANS-RXN-262	MNXR849	-	L-asparagine reversible transport via proton symport (periplasm)	asn__L_p + h_p <=> asn__L_c + h_c	Transport, Inner Membrane	True	-1000	1000	1	1
ASPabcpp	TRANS-RXN0-222	MNXR872	3.6.3.21	L-aspartate transport via ABC system (periplasm)	asp__L_p + atp_c + h2o_c --> adp_c + asp__L_c + h_c + pi_c	Transport, Inner Membrane	False	0	1000	1	1
ATPM	ATPASE-RXN	MNXR892	3.6.4.9	ATP maintenance requirement	atp_c + h2o_c --> adp_c + h_c + pi_c	Unassigned	False	3.15	1000	1	1
biomass_pisci	-	-	-	P. salmonis biomass objective function	0.000223 10fthf_c + 4.6e-05 2fe2s_c + 0.000223 2ohph_c + 0.029426 3hbcoa__R_c + 0.000922 4fe4s_c + 0.257528 ala__L_c + 0.000223 amet_c + 0.334548 arg__L_c + 0.216424 asn__L_c + 0.233974 asp__L_c + 60.001829 atp_c + 0.000223 btn_c + 0.004608 ca2_c + 0.004608 cl_c + 0.000576 coa_c + 0.003072 cobalt2_c + 0.120175 ctp_c + 0.003072 cu2_c + 0.07564 cys__L_c + 0.030381 datp_c + 0.020027 dctp_c + 0.02002…	Biomass functions	False	0	0	1	1
biomass_pisci_no_ions	-	-	-	P. salmonis biomass objective function without ions	0.000223 10fthf_c + 4.6e-05 2fe2s_c + 0.000223 2ohph_c + 0.029426 3hbcoa__R_c + 0.000922 4fe4s_c + 0.257528 ala__L_c + 0.000223 amet_c + 0.334548 arg__L_c + 0.216424 asn__L_c + 0.233974 asp__L_c + 60.001829 atp_c + 0.000223 btn_c + 0.000576 coa_c + 0.120175 ctp_c + 0.07564 cys__L_c + 0.030381 datp_c + 0.020027 dctp_c + 0.020027 dgtp_c + 0.030381 dttp_c + 0.000223 fad_c + 0.262005 gln__L_c + 0.301…	Biomass functions	False	0	1000	1	1
BTNt2ipp	-	MNXR972	-	Biotin transport via proton symport (periplasm)	btn_p + h_p --> btn_c + h_c	Transport, Inner Membrane	False	0	1000	1	1
Catpp	-	-	-	calcium transport	ca2_p + h_p <=> ca2_c + h_c	Transport, Inner Membrane	True	-1000	1000	1	1
CGLYabcpp	-	MNXR1130	-	L-Cysteinylglycine (Cys-Gly) transport via ABC system (periplasm)	atp_c + cgly_p + h2o_c --> adp_c + cgly_c + h_c + pi_c	Transport, Inner Membrane	False	0	1000	1	1
CU2abcpp	3.6.3.4-RXN	MNXR19990	3.6.3.4	Copper (Cu+2) ABC transporter (periplasm)	atp_c + cu2_c + h2o_c --> adp_c + cu2_p + h_c + pi_c	Inorganic Ion Transport and Metabolism	False	0	1000	1	1
CYSabcpp	RXN0-3	MNXR1366	3.6.3.21	L-cysteine uptake via ABC system (periplasm)	atp_c + cys__L_p + h2o_c --> adp_c + cys__L_c + h_c + pi_c	Transport, Inner Membrane	False	0	1000	1	1
CYStpp	RXN0-1924	MNXR1369	-	L-cysteine export via facilitated transport	cys__L_c --> cys__L_p	Transport, Inner Membrane	False	0	1000	1	1
DALAt2pp	TRANS-RXN-62A	MNXR1424	-	D-alanine transport in via proton symport (periplasm)	ala__D_p + h_p --> ala__D_c + h_c	Transport, Inner Membrane	False	0	1000	1	1
DAPabcpp	-	MNXR1433	-	M-diaminopimelic acid ABC transport (periplasm)	26dap__M_p + atp_c + h2o_c --> 26dap__M_c + adp_c + h_c + pi_c	Transport, Inner Membrane	False	0	1000	1	1
DHORDfum	RXN-9929	MNXR9364	1.3.98.1	Fumarate dependent DHORD	dhor__S_c + fum_c --> orot_c + succ_c	Purine and Pyrimidine Biosynthesis	False	0	1000	1	1
DHPR	RXN-7909	MNXR82288	1.5.1.34	6,7-dihydropteridine oxidoreductase	dhbpt_c + h_c + nadh_c --> nad_c + thbpt_c	Tyrosine, Tryptophan, and Phenylalanine Metabolism	False	0	1000	1	1
DM_5DRIB	-	MNXR68735	-	Sink needed to allow 5'-deoxyribose to leave system	5drib_c -->	Exchange	False	0	1000	1	1
DM_AHCYS	-	-	-	Sink needed to allow S-adenosyl-L-homocysteine to leave system	ahcys_c -->	Exchange	False	0	1000	1	1
DM_AMOB	-	MNXR82312	-	Sink needed to allow S-Adenosyl-4-methylthio-2-oxobutanoate to leave system	amob_c -->	Exchange	False	0	1000	1	1
DM_FOR	-	-	-	Sink needed to allow formate to leave system	for_c -->	Exchange	False	0	1000	1	1
DM_GCALD	-	-	-	Sink needed to allow glycoaldehyde to leave system	gcald_c -->	Exchange	False	0	1000	1	1
DM_PHB	-	MNXR82321	-	PHB Demand reaction	PHB_c -->	Exchange	False	0	1000	1	1
DNMPPA	DIHYDRONEOPTERIN-MONO-P-DEPHOS-RXN	MNXR1716	3.6.1.-	Dihydroneopterin monophosphate dephosphorylase	dhpmp_c + h2o_c --> dhnpt_c + pi_c	Cofactor and Prosthetic Group Biosynthesis	False	0	1000	1	1
EX_26dap_M_e	-	MNXR47	-	meso-2,6-Diaminoheptanedioate exchange	26dap__M_e -->	Exchange	False	0	1000	1	1
EX_3hpp_e	-	MNXR81367	-	3-Hydroxypropanoate exchange	3hpp_e -->	Exchange	False	0	1000	1	1
EX_4abut_e	-	MNXR224	-	4-Aminobutanoate exchange	4abut_e -->	Exchange	False	0	1000	1	1
EX_4mpetz_e	-	-	-	thiazole exchange	4mpetz_e -->	Exchange	False	0	0	1	1
EX_5mtr_e	-	MNXR81423	-	5-Methylthio-D-ribose exchange	5mtr_e -->	Exchange	False	0	1000	1	1
EX_ac_e	-	MNXR465	-	Acetate exchange	ac_e -->	Exchange	False	0	1000	1	1
EX_acald_e	-	MNXR354	-	Acetaldehyde exchange	acald_e -->	Exchange	False	0	1000	1	1
EX_acgal_e	-	MNXR371	-	N-Acetyl-D-galactosamine exchange	acgal_e -->	Exchange	False	0	1000	1	1
EX_acgal1p_e	-	MNXR366	-	N-Acetyl-D-galactosamine 1-phosphate exchange	acgal1p_e -->	Exchange	False	0	1000	1	1
EX_acgam_e	-	MNXR379	-	N-Acetyl-D-glucosamine exchange	acgam_e -->	Exchange	False	0	1000	1	1
EX_acgam1p_e	-	MNXR68254	-	N-Acetyl-D-glucosamine 1-phosphate exchange	acgam1p_e -->	Exchange	False	0	1000	1	1
EX_acnam_e	-	MNXR407	-	N-Acetylneuraminate exchange	acnam_e -->	Exchange	False	0	1000	1	1
EX_ade_e	-	MNXR474	-	Adenine exchange	ade_e -->	Exchange	False	0	1000	1	1
EX_agm_e	-	MNXR560	-	Agmatine exchange	agm_e -->	Exchange	False	0	1000	1	1
EX_akg_e	-	MNXR601	-	2-Oxoglutarate exchange	akg_e -->	Exchange	False	0	1000	1	1
EX_ala__D_e	-	MNXR1425	-	D-Alanine exchange	ala__D_e -->	Exchange	False	0	1000	1	1
EX_ala__L_e	-	MNXR639	-	L-Alanine exchange	ala__L_e -->	Exchange	False	0	1000	1	1
EX_alaala_e	-	MNXR615	-	D-Alanyl-D-alanine exchange	alaala_e -->	Exchange	False	0	1000	1	1
EX_anhgm_e	-	MNXR725	-	N-Acetyl-D-glucosamine(anhydrous)N-Acetylmuramic acid exchange	anhgm_e -->	Exchange	False	0	1000	1	1
EX_arg__L_e	-	MNXR788	-	L-Arginine exchange	arg__L_e <=>	Exchange	True	-1000	1000	1	1
EX_asn__L_e	-	MNXR852	-	L-Asparagine exchange	asn__L_e -->	Exchange	False	0	1000	1	1
EX_aso3_e	-	MNXR854	-	arsenite exchange	aso3_e -->	Exchange	False	0	1000	1	1
EX_asp__L_e	-	MNXR877	-	L-Aspartate exchange	asp__L_e -->	Exchange	False	0	1000	1	1
EX_btn_e	-	MNXR974	-	Biotin exchange	btn_e -->	Exchange	False	0	1000	1	1
EX_ca2_e	-	MNXR1037	-	Calcium exchange	ca2_e <=>	Exchange	True	-1000	1000	1	1
EX_cgly_e	-	MNXR1132	-	Cys-Gly exchange	cgly_e -->	Exchange	False	0	1000	1	1
EX_cit_e	-	MNXR1183	-	Citrate exchange	cit_e -->	Exchange	False	0	1000	1	1
EX_cl_e	-	MNXR1218	-	Chloride exchange	cl_e <=>	Exchange	True	-1000	1000	1	1
EX_co2_e	-	MNXR1225	-	CO2 exchange	co2_e <=>	Exchange	True	-1000	1000	1	1
EX_cobalt2_e	-	MNXR82021	-	Co2+ exchange	cobalt2_e <=>	Exchange	True	-1000	1000	1	1
EX_cu2_e	-	MNXR25169	-	Cu2+ exchange	cu2_e <=>	Exchange	True	-1000	1000	1	1
EX_cyan_e	-	MNXR1327	-	Hydrogen cyanide exchange	cyan_e -->	Exchange	False	0	1000	1	1
EX_cys__L_e	-	MNXR1369	-	L-Cysteine exchange	cys__L_e <=>	Exchange	True	-1000	1000	1	1
EX_cytd_e	-	MNXR1378	-	Cytidine exchange	cytd_e -->	Exchange	False	0	1000	1	1
EX_ddca_e	-	MNXR1481	-	Dodecanoate (n-C12:0) exchange	ddca_e -->	Exchange	False	0	1000	1	1
EX_etoh_e	-	MNXR1930	-	Ethanol exchange	etoh_e -->	Exchange	False	0	1000	1	1
EX_fe2_e	-	MNXR2212	-	Fe2+ exchange	fe2_e <=>	Exchange	True	-1000	1000	1	1
EX_fe3_e	-	MNXR2228	-	Fe3+ exchange	fe3_e <=>	Exchange	True	-1000	1000	1	1
EX_fe3hox_e	-	MNXR82517	-	Fe(III)hydroxamate exchange	fe3hox_e -->	Exchange	False	0	1000	1	1
EX_fe3hox_un_e	-	MNXR82518	-	Fe(III)hydoxamate, unloaded exchange	fe3hox_un_e -->	Exchange	False	0	1000	1	1
EX_fecrm_e	-	MNXR82521	-	Ferrichrome exchange	fecrm_e -->	Exchange	False	0	1000	1	1
EX_fecrm_un_e	-	MNXR82522	-	Ferrichrome minus Fe(III) exchange	fecrm_un_e -->	Exchange	False	0	1000	1	1
EX_feoxam_e	-	MNXR82524	-	ferroxamine exchange	feoxam_e -->	Exchange	False	0	1000	1	1
EX_feoxam_un_e	-	MNXR82525	-	ferroxamine minus Fe(3) exchange	feoxam_un_e -->	Exchange	False	0	1000	1	1
EX_fum_e	-	MNXR2346	-	Fumarate exchange	fum_e -->	Exchange	False	0	1000	1	1
EX_gal_e	-	MNXR31517	-	D-Galactose exchange	gal_e -->	Exchange	False	0	1000	1	1
EX_glc__D_e	-	MNXR2651	-	D-Glucose exchange	glc__D_e <=>	Exchange	True	-1000	1000	1	1
EX_gln__L_e	-	MNXR2708	-	L-Glutamine exchange	gln__L_e -->	Exchange	False	0	1000	1	1
EX_glu__L_e	-	MNXR31619	-	L-Glutamate exchange	glu__L_e <=>	Exchange	False	0	1000	1	1
EX_gly_e	-	MNXR2782	-	Glycine exchange	gly_e -->	Exchange	False	0	1000	1	1
EX_glyald_e	-	MNXR2741	-	D-Glyceraldehyde exchange	glyald_e -->	Exchange	False	0	1000	1	1
EX_glyc_e	-	MNXR69175	-	Glycerol exchange	glyc_e -->	Exchange	False	0	1000	1	1
EX_glyc3p_e	-	MNXR2752	-	Glycerol 3-phosphate exchange	glyc3p_e -->	Exchange	False	0	1000	1	1
EX_glyclt_e	-	MNXR2763	-	Glycolate exchange	glyclt_e -->	Exchange	False	0	1000	1	1
EX_gthox_e	-	MNXR2827	-	Oxidized glutathione exchange	gthox_e -->	Exchange	False	0	1000	1	1
EX_gthrd_e	-	MNXR82559	-	Reduced glutathione exchange	gthrd_e -->	Exchange	False	0	1000	1	1
EX_h_e	-	MNXR3066	-	H+ exchange	h_e <=>	Exchange	True	-1000	1000	1	1
EX_h2o_e	-	MNXR2865	-	H2O exchange	h2o_e <=>	Exchange	True	-1000	1000	1	1
EX_h2o2_e	-	MNXR2864	-	Hydrogen peroxide exchange	h2o2_e -->	Exchange	False	0	1000	1	1
EX_h2s_e	-	MNXR31666	-	Hydrogen sulfide exchange	h2s_e -->	Exchange	False	0	1000	1	1
EX_hdca_e	-	MNXR1964	-	Hexadecanoate (n-C16:0) exchange	hdca_e -->	Exchange	False	0	1000	1	1
EX_hdcea_e	-	MNXR1968	-	hexadecenoate (n-C16:1) exchange	hdcea_e -->	Exchange	False	0	1000	1	1
EX_hg2_e	-	MNXR2958	-	Hg2+ exchange	hg2_e -->	Exchange	False	0	1000	1	1
EX_his__L_e	-	MNXR2975	-	L-Histidine exchange	his__L_e <=>	Exchange	True	-1000	1000	1	1
EX_hom__L_e	-	MNXR2996	-	L-Homoserine exchange	hom__L_e -->	Exchange	False	0	1000	1	1
EX_hxa_e	-	MNXR3057	-	Hexanoate (n-C6:0) exchange	hxa_e -->	Exchange	False	0	1000	1	1
EX_hxan_e	-	MNXR3056	-	Hypoxanthine exchange	hxan_e -->	Exchange	False	0	1000	1	1
EX_ile__L_e	-	MNXR3097	-	L-Isoleucine exchange	ile__L_e <=>	Exchange	True	-1000	1000	1	1
EX_indole_e	-	MNXR3105	-	Indole exchange	indole_e -->	Exchange	False	0	1000	1	1
EX_inost_e	-	MNXR3114	-	myo-Inositol exchange	inost_e -->	Exchange	False	0	1000	1	1
EX_k_e	-	MNXR3189	-	K+ exchange	k_e <=>	Exchange	True	-1000	1000	1	1
EX_kdo2lipid4_e	-	MNXR3144	-	KDO(2)-lipid IV(A) exchange	kdo2lipid4_PS_e -->	Exchange	False	0	1000	1	1
EX_LalaDgluMdap_e	-	MNXR68201	-	L-alanine-D-glutamate-meso-2,6-diaminoheptanedioate exchange	LalaDgluMdap_e -->	Exchange	False	0	1000	1	1
EX_LalaDgluMdapDala_e	-	MNXR68219	-	L-alanine-D-glutamate-meso-2,6-diaminoheptanedioate-D-alanine exchange	LalaDgluMdapDala_e -->	Exchange	False	0	1000	1	1
EX_leu__L_e	-	MNXR3225	-	L-Leucine exchange	leu__L_e <=>	Exchange	True	-1000	1000	1	1
EX_lipaPisci_e	-	-	-	lipaPisci exchange	lipaPisci_e -->	Exchange	False	0	1000	1	1
EX_lys__L_e	-	MNXR3357	-	L-Lysine exchange	lys__L_e <=>	Exchange	True	-1000	1000	1	1
EX_mal__L_e	-	MNXR3410	-	L-Malate exchange	mal__L_e -->	Exchange	False	0	1000	1	1
EX_meoh_e	-	MNXR3482	-	methanol exchange	meoh_e -->	Exchange	False	0	1000	1	1
EX_met__L_e	-	MNXR3506	-	L-Methionine exchange	met__L_e <=>	Exchange	True	-1000	1000	1	1
EX_mg2_e	-	MNXR3516	-	Mg exchange	mg2_e <=>	Exchange	True	-1000	1000	1	1
EX_mn2_e	-	MNXR69477	-	Mn2+ exchange	mn2_e <=>	Exchange	True	-1000	1000	1	1
EX_na1_e	-	MNXR3782	-	Sodium exchange	na1_e <=>	Exchange	True	-1000	1000	1	1
EX_nh4_e	-	MNXR82602	-	Ammonia exchange	nh4_e <=>	Exchange	False	0	1000	1	1
EX_no_e	-	MNXR3855	-	Nitric oxide exchange	no_e -->	Exchange	False	0	1000	1	1
EX_o2_e	-	MNXR3931	-	O2 exchange	o2_e <=>	Exchange	True	-1000	1000	1	1
EX_o2s_e	-	MNXR3930	-	Superoxide anion exchange	o2s_e -->	Exchange	False	0	1000	1	1
EX_ocdca_e	-	MNXR3942	-	octadecanoate (n-C18:0) exchange	ocdca_e -->	Exchange	False	0	1000	1	1
EX_ocdcea_e	-	MNXR3944	-	octadecenoate (n-C18:1) exchange	ocdcea_e -->	Exchange	False	0	1000	1	1
EX_octa_e	-	MNXR1983	-	octanoate (n-C8:0) exchange	octa_e -->	Exchange	False	0	1000	1	1
EX_orot_e	-	MNXR3995	-	Orotate exchange	orot_e -->	Exchange	False	0	1000	1	1
EX_phe__L_e	-	MNXR4248	-	L-Phenylalanine exchange	phe__L_e <=>	Exchange	False	0	1000	1	1
EX_pheme_e	-	MNXR78986	-	Protoheme exchange	pheme_e -->	Exchange	False	0	1000	1	1
EX_pi_e	-	MNXR4294	-	Phosphate exchange	pi_e <=>	Exchange	True	-1000	1000	1	1
EX_pnto__R_e	-	MNXR4366	-	(R)-Pantothenate exchange	pnto__R_e <=>	Exchange	True	-1000	1000	1	1
EX_pro__L_e	-	MNXR4457	-	L-Proline exchange	pro__L_e <=>	Exchange	False	0	1000	1	1
EX_pydam_e	-	MNXR4535	-	Pyridoxamine exchange	pydam_e -->	Exchange	False	0	1000	1	1
EX_pydx_e	-	MNXR4544	-	Pyridoxal exchange	pydx_e -->	Exchange	False	0	1000	1	1
EX_pydxn_e	-	MNXR4541	-	Pyridoxine exchange	pydxn_e <=>	Exchange	True	-1000	1000	1	1
EX_pyr_e	-	MNXR4553	-	Pyruvate exchange	pyr_e -->	Exchange	False	0	1000	1	1
EX_ser__L_e	-	MNXR4825	-	L-Serine exchange	ser__L_e -->	Exchange	False	0	1000	1	1
EX_so2_e	-	MNXR4864	-	sulfur dioxide exchange	so2_e -->	Exchange	False	0	1000	1	1
EX_so3_e	-	MNXR69908	-	Sulfite exchange	so3_e -->	Exchange	False	0	1000	1	1
EX_so4_e	-	MNXR4873	-	Sulfate exchange	so4_e <=>	Exchange	True	-1000	1000	1	1
EX_succ_e	-	MNXR4953	-	Succinate exchange	succ_e -->	Exchange	False	0	1000	1	1
EX_thm_e	-	MNXR5053	-	Thiamin exchange	thm_e <=>	Exchange	True	-1000	1000	1	1
EX_thr__L_e	-	MNXR5069	-	L-Threonine exchange	thr__L_e <=>	Exchange	False	0	1000	1	1
EX_thymd_e	-	MNXR5045	-	Thymidine exchange	thymd_e -->	Exchange	False	0	1000	1	1
EX_trp__L_e	-	MNXR5144	-	L-Tryptophan exchange	trp__L_e -->	Exchange	False	0	1000	1	1
EX_tsul_e	-	MNXR5158	-	Thiosulfate exchange	tsul_e -->	Exchange	False	0	1000	1	1
EX_ttdca_e	-	MNXR1956	-	tetradecanoate (n-C14:0) exchange	ttdca_e -->	Exchange	False	0	1000	1	1
EX_ttdcea_e	-	MNXR50882	-	tetradecenoate (n-C14:1) exchange	ttdcea_e -->	Exchange	False	0	1000	1	1
EX_tyr__L_e	-	MNXR5179	-	L-Tyrosine exchange	tyr__L_e -->	Exchange	False	0	1000	1	1
EX_ura_e	-	MNXR5293	-	Uracil exchange	ura_e -->	Exchange	False	0	1000	1	1
EX_urea_e	-	MNXR5300	-	Urea exchange	urea_e -->	Exchange	False	0	1000	1	1
EX_uri_e	-	MNXR5309	-	Uridine exchange	uri_e -->	Exchange	False	0	1000	1	1
EX_val__L_e	-	MNXR5325	-	L-Valine exchange	val__L_e <=>	Exchange	True	-1000	1000	1	1
EX_xtsn_e	-	MNXR5369	-	Xanthosine exchange	xtsn_e -->	Exchange	False	0	1000	1	1
EX_zn2_e	-	MNXR5387	-	Zinc exchange	zn2_e <=>	Exchange	True	-1000	1000	1	1
FBP	F16BDEPHOS-RXN	MNXR82809	3.1.3.11	fructose-bisphosphatase	fdp_c + h2o_c --> f6p_c + pi_c	Glycolysis/Gluconeogenesis	False	0	0	1	1
FE3HOXR1	-	MNXR82830	-	Fe(III)hydroxamate reductase	fadh2_c + 2.0 fe3hox_c --> fad_c + 2.0 fe2_c + 2.0 fe3hox_un_c + 2.0 h_c	Inorganic Ion Transport and Metabolism	False	0	1000	1	1
FE3HOXR2	-	MNXR68970	-	Fe(III)hydroxamate reductase	2.0 fe3hox_c + fmnh2_c --> 2.0 fe2_c + 2.0 fe3hox_un_c + fmn_c + 2.0 h_c	Inorganic Ion Transport and Metabolism	False	0	1000	1	1
FE3HOXR3	-	MNXR68971	-	Fe(III)hydroxamate reductase	2.0 fe3hox_c + rbflvrd_c --> 2.0 fe2_c + 2.0 fe3hox_un_c + 2.0 h_c + ribflv_c	Inorganic Ion Transport and Metabolism	False	0	1000	1	1
FE3HOXUtex	-	MNXR68972	-	Fe(III)hydroxamate unloaded secretion	fe3hox_un_c + h_p --> fe3hox_un_p + h_c	Inorganic Ion Transport and Metabolism	False	0	1000	1	1
FE3HOXUtpp	-	MNXR68972	-	Fe(III)hydroxamate unloaded secretion (extracellular)	fe3hox_un_p + h_p --> fe3hox_un_e + h_c	Inorganic Ion Transport and Metabolism	False	0	1000	1	1
FECRMR1	-	MNXR82834	-	Ferrichrome reductase	fadh2_c + 2.0 fecrm_c --> fad_c + 2.0 fe2_c + 2.0 fecrm_un_c + 2.0 h_c	Inorganic Ion Transport and Metabolism	False	0	1000	1	1
FECRMR2	-	MNXR68977	-	Ferrichrome reductase	2.0 fecrm_c + fmnh2_c --> 2.0 fe2_c + 2.0 fecrm_un_c + fmn_c + 2.0 h_c	Inorganic Ion Transport and Metabolism	False	0	1000	1	1
FECRMR3	-	MNXR68978	-	Ferrichrome reductase	2.0 fecrm_c + rbflvrd_c --> 2.0 fe2_c + 2.0 fecrm_un_c + 2.0 h_c + ribflv_c	Inorganic Ion Transport and Metabolism	False	0	1000	1	1
FECRMUtex	-	MNXR68979	-	ferrichrome (minus Fe) secretion (to extracellular)	fecrm_un_p + h_p --> fecrm_un_e + h_c	Inorganic Ion Transport and Metabolism	False	0	1000	1	1
FECRMUtpp	-	MNXR68979	-	ferrichrome (minus Fe) secretion (to periplasm)	fecrm_un_c + h_p --> fecrm_un_p + h_c	Inorganic Ion Transport and Metabolism	False	0	1000	1	1
FEOXAMUtex	-	MNXR68990	-	ferroxamine (minus Fe3) secretion (to extracellular)	feoxam_un_p + h_p --> feoxam_un_e + h_c	Inorganic Ion Transport and Metabolism	False	0	1000	1	1
FEOXAMUtpp	-	MNXR68990	-	ferroxamine (minus Fe3) secretion (to periplasm)	feoxam_un_c + h_p --> feoxam_un_p + h_c	Inorganic Ion Transport and Metabolism	False	0	1000	1	1
FORAMD	FORMAMIDASE-RXN	MNXR82871	3.5.1.49	FORAMD	frmd_c + h2o_c --> for_c + nh4_c	Histidine Metabolism	False	0	1000	1	1
FTHFLi	-	MNXR2319	6.3.4.3	formate-tetrahydrofolate ligase	atp_c + for_c + thf_c --> 10fthf_c + adp_c + pi_c	Folate Metabolism	False	0	1000	1	1
GCALDD	GLYCOLALD-DEHYDROG-RXN	MNXR2565	1.2.1.21	Glycolaldehyde dehydrogenase	gcald_c + h2o_c + nad_c <=> glyclt_c + 2.0 h_c + nadh_c	Folate Metabolism	True	-1000	1000	1	1
GLNabcpp	ABC-12-RXN	MNXR2704	3.6.3.21	L-glutamine transport via ABC system (periplasm)	atp_c + gln__L_p + h2o_c --> adp_c + gln__L_c + h_c + pi_c	Transport, Inner Membrane	False	0	1000	1	1
GLUabcpp	ABC-13-RXN	MNXR39726	3.6.3.21	L-glutamate transport via ABC system (periplasm)	atp_c + glu__L_p + h2o_c --> adp_c + glu__L_c + h_c + pi_c	Transport, Inner Membrane	False	0	1000	1	1
GLYCLTt2rpp	-	MNXR2761	-	Glycolate transport via proton symport, reversible (periplasm)	glyclt_p + h_p <=> glyclt_c + h_c	Transport, Inner Membrane	True	-1000	1000	1	1
GLYCLTtex	-	MNXR2763	-	Glycolate transport via diffusion (extracellular to periplasm)	glyclt_e <=> glyclt_p	Transport, Outer Membrane	True	-1000	1000	1	1
GLYt2rpp	TRANS-RXN-62B	MNXR2778	-	glycine reversible transport via proton symport (periplasm)	gly_p + h_p <=> gly_c + h_c	Transport, Inner Membrane	True	-1000	1000	1	1
GTPCII2	GTP-CYCLOHYDRO-II-RXN	MNXR2835	3.5.4.25	GTP cyclohydrolase II (25drapp)	gtp_c + 3.0 h2o_c --> 25drapp_c + for_c + 2.0 h_c + ppi_c	Cofactor and Prosthetic Group Biosynthesis	False	0	1000	1	1
H2SO	-	MNXR69199	-	Hydrogen sulfide oxidation	h2s_c + 2.0 o2_c --> 2.0 h_c + so4_c	Inorganic Ion Transport and Metabolism	False	0	1000	1	1
HISabcpp	ABC-14-RXN	MNXR2971	3.6.3.21	L-histidine transport via ABC system (periplasm)	atp_c + h2o_c + his__L_p --> adp_c + h_c + his__L_c + pi_c	Transport, Inner Membrane	False	0	1000	1	1
HISt2rpp	-	MNXR2972	-	L-histidine reversible transport via proton symport (periplasm)	h_p + his__L_p <=> h_c + his__L_c	Transport, Inner Membrane	True	-1000	1000	1	1
HYPOE	RXN-14046	MNXR3064	3.1.3.74	hypothetical enyme	h2o_c + pyam5p_c --> pi_c + pydam_c	Cofactor and Prosthetic Group Biosynthesis	False	0	1000	1	1
HYXNtpp	TRANS-RXN0-562	MNXR3056	-	Hypoxanthine transport (periplasm)	hxan_p <=> hxan_c	Transport, Inner Membrane	True	-1000	1000	1	1
ILEabcpp	ABC-15-RXN	MNXR3094	-	L-isoleucine transport via ABC system (periplasm)	atp_c + h2o_c + ile__L_p --> adp_c + h_c + ile__L_c + pi_c	Transport, Inner Membrane	False	0	1000	1	1
Kabcpp	3.6.3.12-RXN	MNXR2979	3.6.3.12	Potassium ABC transporter (periplasm)	atp_c + h2o_c + k_p --> adp_c + h_c + k_c + pi_c	Inorganic Ion Transport and Metabolism	False	0	1000	1	1
KDOPP	KDO-8PPHOSPHAT-RXN	MNXR3175	3.1.3.45	3-deoxy-manno-octulosonate-8-phosphatase	h2o_c + kdo8p_c --> kdo_c + pi_c	Lipopolysaccharide Biosynthesis / Recycling	False	0	1000	1	1
LEUabcpp	ABC-35-RXN	MNXR3222	-	L-leucine transport via ABC system (periplasm)	atp_c + h2o_c + leu__L_p --> adp_c + h_c + leu__L_c + pi_c	Transport, Inner Membrane	False	0	1000	1	1
LEUt2rpp	TRANS-RXN0-270	MNXR3223	-	L-leucine reversible transport via proton symport (periplasm)	h_p + leu__L_p <=> h_c + leu__L_c	Transport, Inner Membrane	True	-1000	1000	1	1
MALt3pp	-	MNXR3409	-	L-malate transport out via proton antiport (periplasm)	h_p + mal__L_c --> h_c + mal__L_p	Transport, Inner Membrane	False	0	1000	1	1
MG2t3_2pp	-	MNXR3515	-	magnesium (Mg+2) transport in/out via proton antiport (periplasm)	2.0 h_c + mg2_p <=> 2.0 h_p + mg2_c	Inorganic Ion Transport and Metabolism	True	-1000	1000	1	1
MLDCP1App	-	MNXR69452	3.4.17.13	murein L,D-carboxypeptidase (murein5px4p) (periplasm)	h2o_p + murein5px4p_p --> alaala_p + murein3px4p_p	Murein Biosynthesis	False	0	1000	1	1
MLDCP1Bpp	-	MNXR69453	3.4.17.13	murein L,D-carboxypeptidase (murein4p4p) (periplasm)	h2o_p + murein4p4p_p --> ala__D_p + murein4p3p_p	Murein Biosynthesis	False	0	1000	1	1
MLDCP2App	-	MNXR83375	3.4.17.13	murein L,D-carboxypeptidase (murein5p5p) (periplasm)	h2o_p + murein5p5p_p --> alaala_p + murein5p3p_p	Murein Biosynthesis	False	0	1000	1	1
MLDCP2Bpp	-	MNXR69455	3.4.17.13	murein L,D-carboxypeptidase (murein4p3p) (periplasm)	h2o_p + murein4p3p_p --> ala__D_p + murein3p3p_p	Murein Biosynthesis	False	0	1000	1	1
MLDCP3App	-	MNXR69456	3.4.17.13	murein L,D-carboxypeptidase (murein5px3p) (periplasm)	h2o_p + murein5px3p_p --> alaala_p + murein3px3p_p	Murein Biosynthesis	False	0	1000	1	1
MLDEP1pp	-	MNXR69457	-	murein L,D-endopeptidase (murein3px3p) (periplasm)	h2o_p + murein3px3p_p --> murein3p3p_p	Murein Recycling	False	0	1000	1	1
MLDEP2pp	-	MNXR3568	-	murein L,D-endopeptidase (murein5px3p) (periplasm)	h2o_p + murein5px3p_p --> murein5p3p_p	Murein Recycling	False	0	1000	1	1
MN2t3pp	TRANS-RXN-241	MNXR69476	-	manganese (Mn+2) transport out via proton antiport (periplasm)	h_p + mn2_c --> h_c + mn2_p	Inorganic Ion Transport and Metabolism	False	0	1000	1	1
MOX	-	MNXR6929	1.1.5.4	malate oxidase	mal__L_c + o2_c --> h2o2_c + oaa_c	Citric Acid Cycle	False	0	1000	1	1
NADPPPS	RXN-5822	MNXR3767	3.1.3.-	NADP phosphatase	h2o_c + nadp_c --> nad_c + pi_c	Cofactor and Prosthetic Group Biosynthesis	False	0	1000	1	1
NI2t3pp	-	MNXR69538	-	nickle (Ni+2) transport out via proton antiport (periplasm)	h_p + ni2_c --> h_c + ni2_p	Inorganic Ion Transport and Metabolism	False	0	1000	1	1
NMNDA	-	MNXR83456	3.5.1.42	nicotinamide-nucleotide amidase	h2o_c + nmn_c --> nh4_c + nicrnt_c	Cofactor and Prosthetic Group Biosynthesis	False	0	1000	1	1
OPHHX_v2	2-OCTAPRENYLPHENOL-HYDROX-RXN	MNXR15867	1.14.13.M55	2-Octaprenylphenol hydroxylase	2oph_c + h_c + nadph_c + o2_c --> 2ohph_c + h2o_c + nadp_c	Cofactor and Prosthetic Group Biosynthesis	False	0	1000	1	1
OPHHX3	-	MNXR3981	-	2-Octaprenylphenol hydroxylase (anaerobic)	2oph_c + 2.0 atp_c + 3.0 h2o_c + nad_c --> 2ohph_c + 2.0 adp_c + 3.0 h_c + nadh_c + 2.0 pi_c	Cofactor and Prosthetic Group Biosynthesis	False	0	1000	1	1
PAPA120pp	-	MNXR69628	-	Phosphatidate phosphatase (periplasmic, n-C12:0)	h2o_p + pa120_p --> 12dgr120_p + pi_p	Glycerophospholipid Metabolism	False	0	1000	1	1
PAPA140pp	-	MNXR83551	-	Phosphatidate phosphatase (periplasmic, n-C14:0)	h2o_p + pa140_p --> 12dgr140_p + pi_p	Glycerophospholipid Metabolism	False	0	1000	1	1
PAPA141pp	-	MNXR69630	-	Phosphatidate phosphatase (periplasmic, n-C14:1)	h2o_p + pa141_p --> 12dgr141_p + pi_p	Glycerophospholipid Metabolism	False	0	1000	1	1
PAPA160pp	-	MNXR83552	3.1.3.4	Phosphatidate phosphatase (periplasmic, n-C16:0)	h2o_p + pa160_p --> 12dgr160_p + pi_p	Glycerophospholipid Metabolism	False	0	1000	1	1
PAPA161pp	-	MNXR69632	-	Phosphatidate phosphatase (periplasmic, n-C16:1)	h2o_p + pa161_p --> 12dgr161_p + pi_p	Glycerophospholipid Metabolism	False	0	1000	1	1
PAPA180pp	-	MNXR83555	-	Phosphatidate phosphatase (periplasmic, n-C18:0)	h2o_p + pa180_p --> 12dgr180_p + pi_p	Glycerophospholipid Metabolism	False	0	1000	1	1
PAPA181pp	-	MNXR69634	-	Phosphatidate phosphatase (periplasmic, n-C18:1)	h2o_p + pa181_p --> 12dgr181_p + pi_p	Glycerophospholipid Metabolism	False	0	1000	1	1
PDX5PO2	-	MNXR4139	-	pyridoxine 5'-phosphate oxidase (anaerboic	nad_c + pdx5p_c --> h_c + nadh_c + pydx5p_c	Cofactor and Prosthetic Group Biosynthesis	False	0	1000	1	1
PHB_depol	3.1.1.75-RXN	MNXR86699	3.1.1.75	poly(3-hydroxybutyrate) depolimerase	PHB_c + h2o_c --> bhb_c + h_c + phbg_c	PHB metabolism	False	0	1000	1	1
PHEMEtiex	-	MNXR78986	-	protoheme transport irreversible out via diffusion (periplasm to extracellular)	pheme_p --> pheme_e	Transport, Outer Membrane	False	0	1000	1	1
PHEt2rpp	TRANS-RXN-56	MNXR4246	-	L-phenylalanine reversible transport via proton symport (periplasm)	h_p + phe__L_p <=> h_c + phe__L_c	Transport, Inner Membrane	True	-1000	1000	1	1
PMDPHT	RIBOPHOSPHAT-RXN	MNXR4352	3.1.3.-	pyrimidine phosphatase	5aprbu_c + h2o_c --> 4r5au_c + pi_c	Cofactor and Prosthetic Group Biosynthesis	False	0	1000	1	1
PMEVK	PHOSPHOMEVALONATE-KINASE-RXN	MNXR69766	2.7.4.2	R_phosphomevalonate_kinase	5pmev_c + atp_c <=> 5dpmev_c + adp_c	mevalonate pathway	True	-1000	1000	1	1
PNTOt4pp	TRANS-RXN-117	MNXR4364	-	Pantothenate sodium symporter (periplasm)	na1_p + pnto__R_p --> na1_c + pnto__R_c	Transport, Inner Membrane	False	0	1000	1	1
PPPGO	-	MNXR69777	1.3.3.4	protoporphyrinogen oxidase (aerobic)	1.5 o2_c + pppg9_c --> 3.0 h2o_c + ppp9_c	Cofactor and Prosthetic Group Biosynthesis	False	0	1000	1	1
PYDAMtpp	TRANS-RXN0-213	MNXR4535	-	pyridoxamine import	pydam_p --> pydam_c	Transport, Inner Membrane	False	0	1000	1	1
PYDXNtpp	TRANS-RXN0-205	MNXR4541	-	pyridoxine import	pydxn_p --> pydxn_c	Transport, Inner Membrane	False	0	1000	1	1
PYDXtpp	TRANS-RXN0-214	MNXR4544	-	pyridoxal import	pydx_p --> pydx_c	Transport, Inner Membrane	False	0	1000	1	1
PYRt2rpp	-	MNXR4552	-	pyruvate reversible transport via proton symport (periplasm)	h_p + pyr_p <=> h_c + pyr_c	Transport, Inner Membrane	True	-1000	1000	1	1
SDPDS	SUCCDIAMINOPIMDESUCC-RXN	MNXR4792	3.5.1.18	succinyl-diaminopimelate desuccinylase	h2o_c + sl26da_c --> 26dap_LL_c + succ_c	Threonine and Lysine Metabolism	False	0	1000	1	1			KW89_RS06135	KW89_1217
SERt2rpp	-	MNXR4822	-	L-serine reversible transport via proton symport (periplasm)	h_p + ser__L_p <=> h_c + ser__L_c	Transport, Inner Membrane	True	-1000	1000	1	1
SK_phbg_c	-	-	-	Phbg sink reaction	phbg_c <=>	Exchange	True	-1000	1000	1	1
SOTA	SUCCORNTRANSAM-RXN	MNXR32423	2.6.1.81	Succinylornithine transaminase	akg_c + sucorn_c --> glu__L_c + sucgsa_c	Arginine and Proline Metabolism	False	0	1000	1	1
SUCCt3pp	-	MNXR4949	-	succinate transport out via proton antiport (periplasm)	h_p + succ_c --> h_c + succ_p	Transport, Inner Membrane	False	0	1000	1	1
THIAZOLEtex	-	-	-	thiazole transport via diffusion (extracellular to periplasm)	4mpetz_e <=> 4mpetz_p	Transport, Outer Membrane	True	-1000	1000	1	1
THIAZOLEtpp	-	-	-	thiazole transport via diffusion (periplasm to citoplasm)	4mpetz_p --> 4mpetz_c	Transport, Inner Membrane	False	0	1000	1	1
THMabcpp	ABC-32-RXN	MNXR5051	-	thiamine transport via ABC system (periplasm)	atp_c + h2o_c + thm_p --> adp_c + h_c + pi_c + thm_c	Transport, Inner Membrane	False	0	1000	1	1
THMtex	-	MNXR5053	-	Thiamine transport via diffusion (extracellular to periplasm)	thm_e <=> thm_p	Transport, Outer Membrane Porin	True	-1000	1000	1	1
THRabcpp	-	MNXR5066	-	L-threonine transport via ABC system (periplasm)	atp_c + h2o_c + thr__L_p --> adp_c + h_c + pi_c + thr__L_c	Transport, Inner Membrane	False	0	1000	1	1
THRt2pp	TRANS-RXN-72	MNXR5067	-	L-threonine efflux transport via proton antiport (periplasm)	h_p + thr__L_c --> h_c + thr__L_p	Transport, Inner Membrane	False	0	1000	1	1
TMK	THIKIN-RXN	MNXR5103	2.7.1.89	thiamine kinase	atp_c + thm_c --> adp_c + h_c + thmmp_c	Cofactor and Prosthetic Group Biosynthesis	False	0	1000	1	1
TRPt2rpp	TRANS-RXN-76	MNXR5145	-	L-tryptophan reversible transport via proton symport (periplasm)	h_p + trp__L_p <=> h_c + trp__L_c	Transport, Inner Membrane	True	-1000	1000	1	1
UDCPPtppi	-	MNXR5212	-	undecaprenyl phosphate transport (cytoplasm to periplasm)	udcpp_p --> udcpp_c	Lipopolysaccharide Biosynthesis / Recycling	False	0	1000	1	1
UPLA4FNF	-	MNXR70059	-	undecaprenyl phosphate-L-Ara4FN formylase	h2o_c + uLa4fn_c --> for_c + uLa4n_c	Lipopolysaccharide Biosynthesis / Recycling	False	0	1000	1	1
URAtex	-	MNXR5293	-	Uracil transport via diffusion (extracellular to periplasm)	ura_e <=> ura_p	Transport, Outer Membrane	True	-1000	1000	1	1
URItex	-	MNXR5309	-	uridine transport via diffusion (extracellular to periplasm)	uri_e <=> uri_p	Transport, Outer Membrane	True	-1000	1000	1	1
VALabcpp	ABC-36-RXN	MNXR5322	-	L-valine transport via ABC system (periplasm)	atp_c + h2o_c + val__L_p --> adp_c + h_c + pi_c + val__L_c	Transport, Inner Membrane	False	0	1000	1	1
XTSNt2rpp	-	MNXR5368	-	Xanthosine transport via proton symport (periplasm)	h_p + xtsn_p <=> h_c + xtsn_c	Transport, Inner Membrane	True	-1000	1000	1	1
XTSNtex	-	MNXR5369	-	Xanthosine transport via diffusion (extracellular to periplasm)	xtsn_e <=> xtsn_p	Transport, Outer Membrane	True	-1000	1000	1	1
ALCD2x	ALCOHOL-DEHYDROG-RXN	MNXR648	1.1.1.71	alcohol dehydrogenase (ethanol)	etoh_c + nad_c <=> acald_c + h_c + nadh_c	Pyruvate Metabolism	True	-1000	1000	0	1	-	-	KW89_RS10525	KW89_2115
ACALD	ACETALD-DEHYDROG-RXN	MNXR648	1.2.1.10	acetaldehyde dehydrogenase (acetylating)	acald_c + coa_c + nad_c <=> accoa_c + h_c + nadh_c	Pyruvate Metabolism	True	-1000	1000	0	1	-	-	KW89_RS10525 or KW89_RS13635	KW89_2115 or KW89_2719
CU1abcpp	TRANS-RXN0-207	MNXR26593	3.6.3.54	Copper (Cu +1) ABC transporter (periplasm)	atp_c + cu_c + h2o_c --> adp_c + h_c + pi_c	Inorganic Ion Transport and Metabolism	False	0	1000	0	1	-	-	KW89_RS11675	KW89_2340
CYTD	CYTIDEAM2-RXN	MNXR82096	3.5.4.5	cytidine deaminase	cytd_c + h2o_c + h_c --> nh4_c + uri_c	Nucleotide Salvage Pathway	False	0	1000	0	1	-	-	KW89_RS10980	KW89_2210
DCYTD	CYTIDEAM-RXN	MNXR82168	3.5.4.5	deoxycytidine deaminase	dcyt_c + h2o_c + h_c --> duri_c + nh4_c	Nucleotide Salvage Pathway	False	0	1000	0	1	-	-	KW89_RS10980	KW89_2210
PDX5PS	-	MNXR4140	-	Pyridoxine 5'-phosphate synthase	nad_c + phthr_c --> co2_c + 2.0 h2o_c + h_c + nadh_c + pdx5p_c + pi_c	Cofactor and Prosthetic Group Biosynthesis	False	0	1000	0	1	-	-	KW89_RS06105	KW89_1211
TRPO2	RXN-8665	MNXR5138	1.13.11.52	tryptophan dioxygenase	o2_c + trp__L_c --> Lfmkynr_c	Tyrosine, Tryptophan, and Phenylalanine Metabolism	False	0	1000	0	1	-	-	KW89_RS02240	KW89_436
ACPS1	HOLO-ACP-SYNTH-RXN	MNXR81542	2.7.8.7	acyl-carrier protein synthase	apoACP_c + coa_c --> ACP_c + h_c + pap_c	Cofactor and Prosthetic Group Biosynthesis	False	0	1000	0	1	-	-	KW89_RS06110	KW89_1212

## Sheet: TS2 metabolites
ID	MetaCyC ID	MNX ID	COMPARTMENT	NAME	FORMULA	CHARGE
1_AMINO_PROPAN_2_ONE_3_PHOSPHATE_c	1-AMINO-PROPAN-2-ONE-3-PHOSPHATE	MNXM1213	Cytoplasm	3-amino-1-hydroxyacetone 1-phosphate	C3H7NO5P	-1
10fthf_c	10-FORMYL-THF	MNXM237	Cytoplasm	10-Formyltetrahydrofolate	C20H21N7O7	-2
12dgr120_c	-	MNXM4939	Cytoplasm	1,2-Diacyl-sn-glycerol (didodecanoyl, n-C12:0)	C27H52O5	0
12dgr120_p	-	MNXM4939	Periplasm	1,2-Diacyl-sn-glycerol (didodecanoyl, n-C12:0)	C27H52O5	0
12dgr140_c	-	MNXM146479	Cytoplasm	1,2-Diacyl-sn-glycerol (ditetradecanoyl, n-C14:0)	C31H60O5	0
12dgr140_p	-	MNXM146479	Periplasm	1,2-Diacyl-sn-glycerol (ditetradecanoyl, n-C14:0)	C31H60O5	0
12dgr141_c	-	MNXM4940	Cytoplasm	1,2-Diacyl-sn-glycerol (ditetradec-7-enoyl, n-C14:1)	C31H56O5	0
12dgr141_p	-	MNXM4940	Periplasm	1,2-Diacyl-sn-glycerol (ditetradec-7-enoyl, n-C14:1)	C31H56O5	0
12dgr160_c	-	MNXM3132	Cytoplasm	1,2-Diacyl-sn-glycerol (dihexadecanoyl, n-C16:0)	C35H68O5	0
12dgr160_p	-	MNXM3132	Periplasm	1,2-Diacyl-sn-glycerol (dihexadecanoyl, n-C16:0)	C35H68O5	0
12dgr161_c	-	MNXM3774	Cytoplasm	1,2-Diacyl-sn-glycerol (dihexadec-9-enoyl, n-C16:1)	C35H64O5	0
12dgr161_p	-	MNXM3774	Periplasm	1,2-Diacyl-sn-glycerol (dihexadec-9-enoyl, n-C16:1)	C35H64O5	0
12dgr180_c	-	MNXM4217	Cytoplasm	1,2-Diacyl-sn-glycerol (dioctadecanoyl, n-C18:0)	C39H76O5	0
12dgr180_p	-	MNXM4217	Periplasm	1,2-Diacyl-sn-glycerol (dioctadecanoyl, n-C18:0)	C39H76O5	0
12dgr181_c	-	MNXM3775	Cytoplasm	1,2-Diacyl-sn-glycerol (dioctadec-11-enoyl, n-C18:1)	C39H72O5	0
12dgr181_p	-	MNXM3775	Periplasm	1,2-Diacyl-sn-glycerol (dioctadec-11-enoyl, n-C18:1)	C39H72O5	0
13dpg_c	DPG	MNXM261	Cytoplasm	3-Phospho-D-glyceroyl phosphate	C3H4O10P2	-4
15dap_c	CADAVERINE	MNXM943	Cytoplasm	1,5-Diaminopentane	C5H16N2	2
1agpe120_p	CPD0-2148	MNXM32692	Periplasm	1-Acyl-sn-glycero-3-phosphoethanolamine (n-C12:0)	C17H36NO7P1	0
1agpe140_p	CPD0-2147	MNXM32693	Periplasm	1-Acyl-sn-glycero-3-phosphoethanolamine (n-C14:0)	C19H40NO7P1	0
1agpe141_p	-	MNXM6599	Periplasm	1-Acyl-sn-glycero-3-phosphoethanolamine (n-C14:1)	C19H38NO7P1	0
1agpe160_p	CPD-8353	MNXM32511	Periplasm	1-Acyl-sn-glycero-3-phosphoethanolamine (n-C16:0)	C21H44NO7P1	0
1agpe161_p	-	MNXM6601	Periplasm	1-Acyl-sn-glycero-3-phosphoethanolamine (n-C16:1)	C21H42NO7P1	0
1agpe180_p	CPD0-2152	MNXM32694	Periplasm	1-Acyl-sn-glycero-3-phosphoethanolamine (n-C18:0)	C23H48NO7P1	0
1agpe181_p	-	MNXM9584	Periplasm	1-Acyl-sn-glycero-3-phosphoethanolamine (n-C18:1)	C23H46NO7P1	0
1agpg120_p	CPD0-2144	MNXM32695	Periplasm	1-Acyl-sn-glycero-3-phosphoglycerol (n-C12:0)	C18H36O9P1	-1
1agpg140_p	CPD0-2143	MNXM6603	Periplasm	1-Acyl-sn-glycero-3-phosphoglycerol (n-C14:0)	C20H40O9P1	-1
1agpg141_p	-	MNXM6604	Periplasm	1-Acyl-sn-glycero-3-phosphoglycerol (n-C14:1)	C20H38O9P1	-1
1agpg160_p	CPD0-2162	MNXM6605	Periplasm	1-Acyl-sn-glycero-3-phosphoglycerol (n-C16:0)	C22H44O9P1	-1
1agpg161_p	-	MNXM6606	Periplasm	1-Acyl-sn-glycero-3-phosphoglycerol (n-C16:1)	C22H42O9P1	-1
1agpg180_p	CPD0-2140	MNXM6607	Periplasm	1-Acyl-sn-glycero-3-phosphoglycerol (n-C18:0)	C24H48O9P1	-1
1agpg181_p	CPD-8365	MNXM73868	Periplasm	1-Acyl-sn-glycero-3-phosphoglycerol (n-C18:1)	C24H46O9P1	-1
1ddecg3p_c	CPD0-2200	MNXM4232	Cytoplasm	1-dodecanoyl-sn-glycerol 3-phosphate	C15H29O7P1	-2
1ddecg3p_p	CPD0-2200	MNXM4232	Periplasm	1-dodecanoyl-sn-glycerol 3-phosphate	C15H29O7P1	-2
1hdec9eg3p_c	-	MNXM91047	Cytoplasm	1-hexadec-9-enoyl-sn-glycerol 3-phosphate	C19H35O7P1	-2
1hdec9eg3p_p	-	MNXM91047	Periplasm	1-hexadec-9-enoyl-sn-glycerol 3-phosphate	C19H35O7P1	-2
1hdecg3p_c	-	MNXM90586	Cytoplasm	1-hexadecanoyl-sn-glycerol 3-phosphate	C19H37O7P1	-2
1hdecg3p_p	-	MNXM90586	Periplasm	1-hexadecanoyl-sn-glycerol 3-phosphate	C19H37O7P1	-2
1odec11eg3p_c	-	MNXM91049	Cytoplasm	1-octadec-11-enoyl-sn-glycerol 3-phosphate	C21H39O7P1	-2
1odec11eg3p_p	-	MNXM91049	Periplasm	1-octadec-11-enoyl-sn-glycerol 3-phosphate	C21H39O7P1	-2
1odecg3p_c	CPD0-2113	MNXM32950	Cytoplasm	1-octadecanoyl-sn-glycerol 3-phosphate	C21H41O7P1	-2
1odecg3p_p	CPD0-2113	MNXM32950	Periplasm	1-octadecanoyl-sn-glycerol 3-phosphate	C21H41O7P1	-2
1pyr5c_c	CPD-478; L-DELTA1-PYRROLINE_5-CARBOXYLATE	MNXM1617	Cytoplasm	1-Pyrroline-5-carboxylate	C5H6NO2	-1
1tdec7eg3p_c	-	MNXM91053	Cytoplasm	1-tetradec-7-enoyl-sn-glycerol 3-phosphate	C17H31O7P1	-2
1tdec7eg3p_p	-	MNXM91053	Periplasm	1-tetradec-7-enoyl-sn-glycerol 3-phosphate	C17H31O7P1	-2
1tdecg3p_c	CPD0-2254	MNXM3426	Cytoplasm	1-tetradecanoyl-sn-glycerol 3-phosphate	C17H33O7P1	-2
1tdecg3p_p	CPD0-2254	MNXM3426	Periplasm	1-tetradecanoyl-sn-glycerol 3-phosphate	C17H33O7P1	-2
23ddhb_c	DIHYDRO-DIOH-BENZOATE	MNXM114261	Cytoplasm	2,3-Dihydro-2,3-dihydroxybenzoate	C7H7O4	-1
23dhdp_c	2-3-DIHYDRODIPICOLINATE	MNXM807	Cytoplasm	2,3-Dihydrodipicolinate	C7H5NO4	-2
25aics_c	P-RIBOSYL-4-SUCCCARB-AMINOIMIDAZOLE	MNXM607	Cytoplasm	(S)-2-[5-Amino-1-(5-phospho-D-ribosyl)imidazole-4-carboxamido]succinate	C13H15N4O12P	-4
25dkglcn_c	25-DIDEHYDRO-D-GLUCONATE	MNXM936	Cytoplasm	2,5-diketo-D-gluconate	C6H7O7	-1
25drapp_c	DIAMINO-OH-PHOSPHORIBOSYLAMINO-PYR	MNXM648	Cytoplasm	2,5-Diamino-6-(ribosylamino)-4-(3H)-pyrimidinone 5'-phosphate	C9H14N5O8P	-2
26dap__M_c	MESO-DIAMINOPIMELATE	MNXM529	Cytoplasm	meso-2,6-Diaminoheptanedioate	C7H14N2O4	0
26dap__M_e	MESO-DIAMINOPIMELATE	MNXM529	Extracellular	meso-2,6-Diaminoheptanedioate	C7H14N2O4	0
26dap__M_p	MESO-DIAMINOPIMELATE	MNXM529	Periplasm	meso-2,6-Diaminoheptanedioate	C7H14N2O4	0
26dap_LL_c	LL-DIAMINOPIMELATE	MNXM644	Cytoplasm	LL-2,6-Diaminoheptanedioate	C7H14N2O4	0
2agpe120_c	CPD0-2178	MNXM34808	Cytoplasm	2-Acyl-sn-glycero-3-phosphoethanolamine (n-C12:0)	C17H36NO7P1	0
2agpe120_p	CPD0-2178	MNXM34808	Periplasm	2-Acyl-sn-glycero-3-phosphoethanolamine (n-C12:0)	C17H36NO7P1	0
2agpe140_c	CPD0-2165	MNXM34809	Cytoplasm	2-Acyl-sn-glycero-3-phosphoethanolamine (n-C14:0)	C19H40NO7P1	0
2agpe140_p	CPD0-2165	MNXM34809	Periplasm	2-Acyl-sn-glycero-3-phosphoethanolamine (n-C14:0)	C19H40NO7P1	0
2agpe141_c	-	MNXM3447	Cytoplasm	2-Acyl-sn-glycero-3-phosphoethanolamine (n-C14:1)	C19H38NO7P1	0
2agpe141_p	-	MNXM3447	Periplasm	2-Acyl-sn-glycero-3-phosphoethanolamine (n-C14:1)	C19H38NO7P1	0
2agpe160_c	CPD0-2177	MNXM34810	Cytoplasm	2-Acyl-sn-glycero-3-phosphoethanolamine (n-C16:0)	C21H44NO7P1	0
2agpe160_p	CPD0-2177	MNXM34810	Periplasm	2-Acyl-sn-glycero-3-phosphoethanolamine (n-C16:0)	C21H44NO7P1	0
2agpe161_c	-	MNXM3448	Cytoplasm	2-Acyl-sn-glycero-3-phosphoethanolamine (n-C16:1)	C21H42NO7P1	0
2agpe161_p	-	MNXM3448	Periplasm	2-Acyl-sn-glycero-3-phosphoethanolamine (n-C16:1)	C21H42NO7P1	0
2agpe180_c	CPD0-2223	MNXM34811	Cytoplasm	2-Acyl-sn-glycero-3-phosphoethanolamine (n-C18:0)	C23H48NO7P1	0
2agpe180_p	CPD0-2223	MNXM34811	Periplasm	2-Acyl-sn-glycero-3-phosphoethanolamine (n-C18:0)	C23H48NO7P1	0
2agpe181_c	-	MNXM3449	Cytoplasm	2-Acyl-sn-glycero-3-phosphoethanolamine (n-C18:1)	C23H46NO7P1	0
2agpe181_p	-	MNXM3449	Periplasm	2-Acyl-sn-glycero-3-phosphoethanolamine (n-C18:1)	C23H46NO7P1	0
2agpg120_c	-	MNXM3450	Cytoplasm	2-Acyl-sn-glycero-3-phosphoglycerol (n-C12:0)	C18H36O9P1	-1
2agpg120_p	-	MNXM3450	Periplasm	2-Acyl-sn-glycero-3-phosphoglycerol (n-C12:0)	C18H36O9P1	-1
2agpg140_c	CPD0-2173	MNXM34739	Cytoplasm	2-Acyl-sn-glycero-3-phosphoglycerol (n-C14:0)	C20H40O9P1	-1
2agpg140_p	CPD0-2173	MNXM34739	Periplasm	2-Acyl-sn-glycero-3-phosphoglycerol (n-C14:0)	C20H40O9P1	-1
2agpg141_c	-	MNXM3452	Cytoplasm	2-Acyl-sn-glycero-3-phosphoglycerol (n-C14:1)	C20H38O9P1	-1
2agpg141_p	-	MNXM3452	Periplasm	2-Acyl-sn-glycero-3-phosphoglycerol (n-C14:1)	C20H38O9P1	-1
2agpg160_c	CPD-8363	MNXM34740	Cytoplasm	2-Acyl-sn-glycero-3-phosphoglycerol (n-C16:0)	C22H44O9P1	-1
2agpg160_p	CPD-8363	MNXM34740	Periplasm	2-Acyl-sn-glycero-3-phosphoglycerol (n-C16:0)	C22H44O9P1	-1
2agpg161_c	-	MNXM3453	Cytoplasm	2-Acyl-sn-glycero-3-phosphoglycerol (n-C16:1)	C22H42O9P1	-1
2agpg161_p	-	MNXM3453	Periplasm	2-Acyl-sn-glycero-3-phosphoglycerol (n-C16:1)	C22H42O9P1	-1
2agpg180_c	CPD0-2133	MNXM34812	Cytoplasm	2-Acyl-sn-glycero-3-phosphoglycerol (n-C18:0)	C24H48O9P1	-1
2agpg180_p	CPD0-2133	MNXM34812	Periplasm	2-Acyl-sn-glycero-3-phosphoglycerol (n-C18:0)	C24H48O9P1	-1
2agpg181_c	-	MNXM3455	Cytoplasm	2-Acyl-sn-glycero-3-phosphoglycerol (n-C18:1)	C24H46O9P1	-1
2agpg181_p	-	MNXM3455	Periplasm	2-Acyl-sn-glycero-3-phosphoglycerol (n-C18:1)	C24H46O9P1	-1
2amsa_c	2-AMINOMALONATE-SEMIALDEHYDE	MNXM2124	Cytoplasm	2-Aminomalonate semialdehyde	C3H5NO3	0
2aobut_c	AMINO-OXOBUT	MNXM114087	Cytoplasm	L-2-Amino-3-oxobutanoate	C4H7NO3	0
2cpr5p_c	CARBOXYPHENYLAMINO-DEOXYRIBULOSE-P	MNXM1455	Cytoplasm	1-(2-Carboxyphenylamino)-1-deoxy-D-ribulose 5-phosphate	C12H13NO9P	-3
2dda7p_c	3-DEOXY-D-ARABINO-HEPTULOSONATE-7-P	MNXM1219	Cytoplasm	2-Dehydro-3-deoxy-D-arabino-heptonate 7-phosphate	C7H10O10P	-3
2ddecg3p_c	-	MNXM5461	Cytoplasm	2-dodecanoyl-sn-glycerol 3-phosphate	C15H30O7P1	-1
2ddecg3p_p	-	MNXM5461	Periplasm	2-dodecanoyl-sn-glycerol 3-phosphate	C15H30O7P1	-1
2dhguln_c	-	MNXM114283	Cytoplasm	2-Dehydro-L-gulonate	C6H9O7	-1
2dhp_c	2-DEHYDROPANTOATE	MNXM959	Cytoplasm	2-Dehydropantoate	C6H9O4	-1
2dr1p_c	DEOXY-D-RIBOSE-1-PHOSPHATE	MNXM789	Cytoplasm	2-Deoxy-D-ribose 1-phosphate	C5H9O7P	-2
2dr5p_c	CPD-12166; DEOXY-RIBOSE-5P	MNXM2179	Cytoplasm	2-Deoxy-D-ribose 5-phosphate	C5H9O7P	-2
2fe1s_c	-	MNXM147395	Cytoplasm	[2Fe-1S] desulfurated iron-sulfur cluster	SFe2	2
2fe2s_c	-	MNXM146115	Cytoplasm	[2Fe-2S] iron-sulfur cluster	S2Fe2	2
2hdec9eg3p_c	-	MNXM5464	Cytoplasm	2-hexadec-9-enoyl-sn-glycerol 3-phosphate	C19H36O7P1	-1
2hdec9eg3p_p	-	MNXM5464	Periplasm	2-hexadec-9-enoyl-sn-glycerol 3-phosphate	C19H36O7P1	-1
2hdecg3p_c	CPD-17276	MNXM60396	Cytoplasm	2-hexadecanoyl-sn-glycerol 3-phosphate	C19H38O7P1	-1
2hdecg3p_p	CPD-17276	MNXM60396	Periplasm	2-hexadecanoyl-sn-glycerol 3-phosphate	C19H38O7P1	-1
2mahmp_c	AMINO-HYDROXYMETHYL-METHYLPYRIMIDINE-PP	MNXM1135	Cytoplasm	2-Methyl-4-amino-5-hydroxymethylpyrimidine diphosphate	C6H8N3O7P2	-3
2mb2coa_c	CPD-1083	MNXM609	Cytoplasm	trans-2-Methylbut-2-enoyl-CoA	C26H38N7O17P3S	-4
2obut_c	2-OXOBUTANOATE	MNXM159	Cytoplasm	2-Oxobutanoate	C4H5O3	-1
2odec11eg3p_c	-	MNXM5480	Cytoplasm	2-octadec-11-enoyl-sn-glycerol 3-phosphate	C21H40O7P1	-1
2odec11eg3p_p	-	MNXM5480	Periplasm	2-octadec-11-enoyl-sn-glycerol 3-phosphate	C21H40O7P1	-1
2odecg3p_c	CPD-17274	MNXM60397	Cytoplasm	2-octadecanoyl-sn-glycerol 3-phosphate	C21H42O7P1	-1
2odecg3p_p	CPD-17274	MNXM60397	Periplasm	2-octadecanoyl-sn-glycerol 3-phosphate	C21H42O7P1	-1
2ohph_c	2-OCTAPRENYL-6-HYDROXYPHENOL	MNXM1635	Cytoplasm	2-Octaprenyl-6-hydroxyphenol	C46H70O2	0
2ombzl_c	OCTAPRENYL-METHOXY-BENZOQUINONE	MNXM90444	Cytoplasm	2-Octaprenyl-6-methoxy-1,4-benzoquinol	C47H72O3	0
2omhmbl_c	OCTAPRENYL-METHYL-OH-METHOXY-BENZQ	MNXM2187	Cytoplasm	2-Octaprenyl-3-methyl-5-hydroxy-6-methoxy-1,4-benzoquinol	C48H74O4	0
2ommbl_c	-	MNXM35383	Cytoplasm	2-Octaprenyl-3-methyl-6-methoxy- 1,4-benzoquinol	C48H74O3	0
2omph_c	2-OCTAPRENYL-6-METHOXYPHENOL	MNXM1707	Cytoplasm	2-Octaprenyl-6-methoxyphenol	C47H72O2	0
2oph_c	2-OCTAPRENYLPHENOL	MNXM1886	Cytoplasm	2-Octaprenylphenol	C46H70O	0
2pg_c	2-PG	MNXM275	Cytoplasm	D-Glycerate 2-phosphate	C3H4O7P	-3
2pglyc_c	CPD-67	MNXM2074	Cytoplasm	2-Phosphoglycolate	C2H2O6P	-3
2tdec7eg3p_c	-	MNXM5490	Cytoplasm	2-tetradec-7-enoyl-sn-glycerol 3-phosphate	C17H32O7P1	-1
2tdec7eg3p_p	-	MNXM5490	Periplasm	2-tetradec-7-enoyl-sn-glycerol 3-phosphate	C17H32O7P1	-1
2tdecg3p_c	-	MNXM5491	Cytoplasm	2-tetradecanoyl-sn-glycerol 3-phosphate	C17H34O7P1	-1
2tdecg3p_p	-	MNXM5491	Periplasm	2-tetradecanoyl-sn-glycerol 3-phosphate	C17H34O7P1	-1
34hpp_c	-	MNXM145630	Cytoplasm	3-(4-Hydroxyphenyl)pyruvate	C9H7O4	-1
36dahx_c	CPD-233	MNXM1865	Cytoplasm	(3S)-3,6-Diaminohexanoate	C6H15N2O2	1
3dhq_c	DEHYDROQUINATE	MNXM478	Cytoplasm	3-Dehydroquinate	C7H9O6	-1
3dhsk_c	3-DEHYDRO-SHIKIMATE	MNXM611	Cytoplasm	3-Dehydroshikimate	C7H7O5	-1
3haACP_c	OH-ACYL-ACP	MNXM5861	Cytoplasm	(3R)-3-Hydroxyacyl-[acyl-carrier protein]	C15H27N2O9PRS	-1
3hbcoa__R_c	CPD-650	MNXM1058	Cytoplasm	(R)-3-Hydroxybutanoyl-CoA	C25H38N7O18P3S	-4
3hbcoa_c	S-3-HYDROXYBUTANOYL-COA	MNXM446	Cytoplasm	(S)-3-Hydroxybutanoyl-CoA	C25H38N7O18P3S	-4
3hcddec5eACP_c	-	MNXM5389	Cytoplasm	(R)-3-hydroxy-cis-dodec-5-enoyl-[acyl-carrier protein]	C23H41N2O9PRS	-1
3hcmrs7eACP_c	-	MNXM5390	Cytoplasm	(R)-3-hydroxy-cis-myristol-7-eoyl-[acyl-carrier protein]	C25H45N2O9PRS	-1
3hcpalm9eACP_c	-	MNXM6556	Cytoplasm	(R)-3-hydroxy-cis-palm-9-eoyl-[acyl-carrier protein]	C27H49N2O9PRS	-1
3hcvac11eACP_c	R-3-hydroxy-cis-vaccenoyl-ACPs	MNXM12841	Cytoplasm	(R)-3-hydroxy-cis-vacc-11-enoyl-[acyl-carrier protein]	C29H53N2O9PRS	-1
3hdcoa_c	CPD0-2244	MNXM674	Cytoplasm	(S)-3-Hydroxydecanoyl-CoA	C31H50N7O18P3S	-4
3hddcoa_c	CPD0-2107	MNXM733	Cytoplasm	(S)-3-Hydroxydodecanoyl-CoA	C33H54N7O18P3S	-4
3hddecACP_c	-	MNXM27066	Cytoplasm	(R)-3-Hydroxydodecanoyl-[acyl-carrier protein]	C23H43N2O9PRS	-1
3hdecACP_c	Beta-hydroxydecanoyl-ACPs	MNXM7127	Cytoplasm	(R)-3-Hydroxydecanoyl-[acyl-carrier protein]	C21H39N2O9PRS	-1
3hhcoa_c	OH-HEXANOYL-COA	MNXM757	Cytoplasm	(S)-3-Hydroxyhexanoyl-CoA	C27H42N7O18P3S	-4
3hhdcoa_c	CPD0-2232	MNXM825	Cytoplasm	(S)-3-Hydroxyhexadecanoyl-CoA	C37H62N7O18P3S	-4
3hhexACP_c	-	MNXM25370	Cytoplasm	(R)-3-Hydroxyhexanoyl-[acyl-carrier protein]	C17H31N2O9PRS	-1
3hmbcoa_c	2-METHYL-3-HYDROXY-BUTYRYL-COA	MNXM701	Cytoplasm	(S)-3-Hydroxy-2-methylbutyryl-CoA	C26H40N7O18P3S	-4
3hmrsACP_c	R-3-hydroxymyristoyl-ACPs	MNXM7733	Cytoplasm	(R)-3-Hydroxytetradecanoyl-[acyl-carrier protein]	C25H47N2O9PRS	-1
3hocoa_c	CPD0-2224	MNXM766	Cytoplasm	(S)-3-Hydroxyoctanoyl-CoA	C29H46N7O18P3S	-4
3hoctaACP_c	-	MNXM3843	Cytoplasm	(R)-3-Hydroxyoctadecanoyl-[acyl-carrier protein]	C29H55N2O9PRS	-1
3hoctACP_c	3-Hydroxy-octanoyl-ACPs	MNXM10019	Cytoplasm	(R)-3-Hydroxyoctanoyl-[acyl-carrier protein]	C19H35N2O9PRS	-1
3hodcoa_c	CPD0-2253	MNXM1309	Cytoplasm	(S)-3-Hydroxyoctadecanoyl-CoA	C39H66N7O18P3S	-4
3hpalmACP_c	-	MNXM2576	Cytoplasm	R-3-hydroxypalmitoyl-[acyl-carrier protein]	C27H51N2O9PRS	-1
3hpp_c	3-HYDROXY-PROPIONATE	MNXM872	Cytoplasm	3-Hydroxypropanoate	C3H5O3	-1
3hpp_e	3-HYDROXY-PROPIONATE	MNXM872	Extracellular	3-Hydroxypropanoate	C3H5O3	-1
3hpp_p	3-HYDROXY-PROPIONATE	MNXM872	Periplasm	3-Hydroxypropanoate	C3H5O3	-1
3htdcoa_c	CPD0-2171	MNXM767	Cytoplasm	(S)-3-Hydroxytetradecanoyl-CoA	C35H58N7O18P3S	-4
3ig3p_c	INDOLE-3-GLYCEROL-P	MNXM866	Cytoplasm	C'-(3-Indolyl)-glycerol 3-phosphate	C11H12NO6P	-2
3mob_c	2-KETO-ISOVALERATE	MNXM238	Cytoplasm	3-Methyl-2-oxobutanoate	C5H7O3	-1
3mop_c	2-KETO-3-METHYL-VALERATE	MNXM439	Cytoplasm	(S)-3-Methyl-2-oxopentanoate	C6H9O3	-1
3ocddec5eACP_c	-	MNXM6837	Cytoplasm	3-oxo-cis-dodec-5-enoyl-[acyl-carrier protein]	C23H39N2O9PRS	-1
3ocmrs7eACP_c	-	MNXM6838	Cytoplasm	3-oxo-cis-myristol-7-eoyl-[acyl-carrier protein]	C25H43N2O9PRS	-1
3ocpalm9eACP_c	-	MNXM6839	Cytoplasm	3-oxo-cis-palm-9-eoyl-[acyl-carrier protein]	C27H47N2O9PRS	-1
3ocvac11eACP_c	3-oxo-cis-vaccenoyl-ACPs	MNXM10097	Cytoplasm	3-oxo-cis-vacc-11-enoyl-[acyl-carrier protein]	C29H51N2O9PRS	-1
3odcoa_c	CPD0-2123	MNXM677	Cytoplasm	3-Oxodecanoyl-CoA	C31H48N7O18P3S	-4
3oddcoa_c	CPD0-2105	MNXM705	Cytoplasm	3-Oxododecanoyl-CoA	C33H52N7O18P3S	-4
3oddecACP_c	3-oxo-dodecanoyl-ACPs	MNXM28933	Cytoplasm	3-Oxododecanoyl-[acyl-carrier protein]	C23H41N2O9PRS	-1
3odecACP_c	3-oxo-decanoyl-ACPs	MNXM26616	Cytoplasm	3-Oxodecanoyl-[acyl-carrier protein]	C21H37N2O9PRS	-1
3ohcoa_c	K-HEXANOYL-COA	MNXM717	Cytoplasm	3-Oxohexanoyl-CoA	C27H40N7O18P3S	-4
3ohdcoa_c	3-OXOPALMITOYL-COA	MNXM738	Cytoplasm	3-Oxohexadecanoyl-CoA	C37H60N7O18P3S	-4
3ohexACP_c	3-oxo-hexanoyl-ACPs	MNXM25602	Cytoplasm	3-Oxohexanoyl-[acyl-carrier protein]	C17H29N2O9PRS	-1
3omrsACP_c	3-oxo-myristoyl-ACPs	MNXM26095	Cytoplasm	3-Oxotetradecanoyl-[acyl-carrier protein]	C25H45N2O9PRS	-1
3oocoa_c	CPD0-2106	MNXM706	Cytoplasm	3-Oxooctanoyl-CoA	C29H44N7O18P3S	-4
3ooctACP_c	3-Oxo-octanoyl-ACPs	MNXM28031	Cytoplasm	3-Oxooctanoyl-[acyl-carrier protein]	C19H33N2O9PRS	-1
3ooctdACP_c	-	MNXM3491	Cytoplasm	3-Oxooctadecanoyl-[acyl-carrier protein]	C29H53N2O9PRS	-1
3oodcoa_c	CPD-10260	MNXM513	Cytoplasm	3-Oxooctadecanoyl-CoA	C39H64N7O18P3S	-4
3opalmACP_c	3-oxo-palmitoyl-ACPs	MNXM24578	Cytoplasm	3-Oxohexadecanoyl-[acyl-carrier protein]	C27H49N2O9PRS	-1
3ophb_c	3-OCTAPRENYL-4-HYDROXYBENZOATE	MNXM2195	Cytoplasm	3-Octaprenyl-4-hydroxybenzoate	C47H69O3	-1
3otdcoa_c	CPD-10284	MNXM707	Cytoplasm	3-Oxotetradecanoyl-CoA	C35H56N7O18P3S	-4
3pg_c	G3P	MNXM126	Cytoplasm	3-Phospho-D-glycerate	C3H4O7P	-3
3php_c	3-P-HYDROXYPYRUVATE	MNXM541	Cytoplasm	3-Phosphohydroxypyruvate	C3H2O7P	-3
3psme_c	3-ENOLPYRUVYL-SHIKIMATE-5P	MNXM1365	Cytoplasm	5-O-(1-Carboxyvinyl)-3-phosphoshikimate	C10H9O10P	-4
4abut_c	4-AMINO-BUTYRATE	MNXM192	Cytoplasm	4-Aminobutanoate	C4H9NO2	0
4abut_e	4-AMINO-BUTYRATE	MNXM192	Extracellular	4-Aminobutanoate	C4H9NO2	0
4abut_p	4-AMINO-BUTYRATE	MNXM192	Periplasm	4-Aminobutanoate	C4H9NO2	0
4abz_c	P-AMINO-BENZOATE	MNXM421	Cytoplasm	4-Aminobenzoate	C7H6NO2	-1
4adcho_c	4-AMINO-4-DEOXYCHORISMATE	MNXM1458	Cytoplasm	4-amino-4-deoxychorismate	C10H10NO5	-1
4ahmmp_c	HMP	MNXM874	Cytoplasm	4-Amino-5-hydroxymethyl-2-methylpyrimidine	C6H9N3O	0
4ampm_c	AMINO-HYDROXYMETHYL-METHYL-PYR-P	MNXM790	Cytoplasm	4-Amino-2-methyl-5-phosphomethylpyrimidine	C6H8N3O4P	-2
4fe4s_c	-	MNXM145839	Cytoplasm	[4Fe-4S] iron-sulfur cluster	S4Fe4	2
4fumacac_c	4-FUMARYL-ACETOACETATE	MNXM708	Cytoplasm	M_4_Fumarylacetoacetate_C8H6O6	C8H6O6	-2
4hbz_c	4-hydroxybenzoate	MNXM164	Cytoplasm	4-Hydroxybenzoate	C7H5O3	-1
4hthr_c	CPD0-2189; CPD0-2375	MNXM1802	Cytoplasm	4-Hydroxy-L-threonine	C4H9NO4	0
4izp_c	4-IMIDAZOLONE-5-PROPIONATE	MNXM90394	Cytoplasm	4-Imidazolone-5-propanoate	C6H7N2O3	-1
4met2obut_c	CPD-479	MNXM276	Cytoplasm	4-Methylthio-2-oxobutanoate	C5H7O3S	-1
4mlacac_c	4-MALEYL-ACETOACETATE	MNXM691	Cytoplasm	M_4_Maleylacetoacetate_C8H6O6	C8H6O6	-2
4mop_c	2K-4CH3-PENTANOATE	MNXM404	Cytoplasm	4-Methyl-2-oxopentanoate	C6H9O3	-1
4mpetz_c	THZ-P	MNXM960	Cytoplasm	4-Methyl-5-(2-phosphoethyl)-thiazole	C6H8NO4PS	-2
4mpetz_e	THZ-P	MNXM960	Extracellular	4-Methyl-5-(2-phosphoethyl)-thiazole	C6H8NO4PS	-2
4mpetz_p	THZ-P	MNXM960	Periplasm	4-Methyl-5-(2-phosphoethyl)-thiazole	C6H8NO4PS	-2
4pasp_c	L-BETA-ASPARTYL-P	MNXM1177	Cytoplasm	4-Phospho-L-aspartate	C4H6NO7P	-2
4per_c	ERYTHRONATE-4P	MNXM1407	Cytoplasm	4-Phospho-D-erythronate	C4H6O8P	-3
4ppan_c	4-P-PANTOTHENATE	MNXM415	Cytoplasm	D-4'-Phosphopantothenate	C9H15NO8P	-3
4ppcys_c	R-4-PHOSPHOPANTOTHENOYL-L-CYSTEINE	MNXM483	Cytoplasm	N-((R)-4-Phosphopantothenoyl)-L-cysteine	C12H20N2O9PS	-3
4r5au_c	AMINO-RIBOSYLAMINO-1H-3H-PYR-DIONE	MNXM791	Cytoplasm	4-(1-D-Ribitylamino)-5-aminouracil	C9H16N4O6	0
5aizc_c	PHOSPHORIBOSYL-CARBOXY-AMINOIMIDAZOLE	MNXM507	Cytoplasm	5-amino-1-(5-phospho-D-ribosyl)imidazole-4-carboxylate	C9H11N3O9P	-3
5aop_c	5-AMINO-LEVULINATE	MNXM405	Cytoplasm	5-Amino-4-oxopentanoate	C5H9NO3	0
5aprbu_c	CPD-1086	MNXM1178	Cytoplasm	5-Amino-6-(5'-phosphoribitylamino)uracil	C9H15N4O9P	-2
5apru_c	CPD-602	MNXM1532	Cytoplasm	5-Amino-6-(5'-phosphoribosylamino)uracil	C9H13N4O9P	-2
5caiz_c	CPD0-181	MNXM1409	Cytoplasm	5-phosphoribosyl-5-carboxyaminoimidazole	C9H11N3O9P	-3
5dpmev_c	CPD-641	MNXM689	Cytoplasm	M__R__5_Diphosphomevalonate_C6H10O10P2	C6H10O10P2	-4
5drib_c	-	MNXM114397	Cytoplasm	5'-deoxyribose	C5H10O4	0
5fthf_c	5-FORMYL-THF	MNXM1392	Cytoplasm	5-Formyltetrahydrofolate	C20H21N7O7	-2
5mdr1p_c	CPD-444	MNXM407	Cytoplasm	5-Methylthio-5-deoxy-D-ribose 1-phosphate	C6H11O7PS	-2
5mdru1p_c	CPD-1063	MNXM522	Cytoplasm	5-Methylthio-5-deoxy-D-ribulose 1-phosphate	C6H11O7PS	-2
5mta_c	5-METHYLTHIOADENOSINE	MNXM150	Cytoplasm	5-Methylthioadenosine	C11H15N5O3S	0
5mtr_c	CPD-560	MNXM1592	Cytoplasm	5-Methylthio-D-ribose	C6H12O4S	0
5mtr_e	CPD-560	MNXM1592	Extracellular	5-Methylthio-D-ribose	C6H12O4S	0
5mtr_p	CPD-560	MNXM1592	Periplasm	5-Methylthio-D-ribose	C6H12O4S	0
5pmev_c	CPD-499	MNXM567	Cytoplasm	M__R__5_Phosphomevalonate_C6H10O7P	C6H10O7P	-3
6hmhpt_c	AMINO-OH-HYDROXYMETHYL-DIHYDROPTERIDINE	MNXM937	Cytoplasm	6-hydroxymethyl dihydropterin	C7H9N5O2	0
6hmhptpp_c	DIHYDROPTERIN-CH2OH-PP	MNXM1160	Cytoplasm	6-hydroxymethyl-dihydropterin pyrophosphate	C7H8N5O8P2	-3
6pthp_c	6-PYRUVOYL-5678-TETRAHYDROPTERIN; CPD-374	MNXM467	Cytoplasm	6-Pyruvoyl-5,6,7,8-tetrahydropterin	C9H11N5O3	0
8aonn_c	8-AMINO-7-OXONONANOATE	MNXM1141	Cytoplasm	8-Amino-7-oxononanoate	C9H17NO3	0
aacald_c	CPD-1772	MNXM2212	Cytoplasm	Aminoacetaldehyde	C2H6NO	1
aacoa_c	ACETOACETYL-COA	MNXM133	Cytoplasm	Acetoacetyl-CoA	C25H36N7O18P3S	-4
ac_c	ACET	MNXM26	Cytoplasm	Acetate	C2H3O2	-1
ac_e	ACET	MNXM26	Extracellular	Acetate	C2H3O2	-1
ac_p	ACET	MNXM26	Periplasm	Acetate	C2H3O2	-1
acac_c	3-KETOBUTYRATE; A-3-OXO-ACID	MNXM154	Cytoplasm	Acetoacetate	C4H5O3	-1
acACP_c	ACETYL-ACP	MNXM1269	Cytoplasm	Acetyl-ACP	C13H23N2O8PRS	-1
acald_c	ACETALD	MNXM75	Cytoplasm	Acetaldehyde	C2H4O	0
acald_e	ACETALD	MNXM75	Extracellular	Acetaldehyde	C2H4O	0
acald_p	ACETALD	MNXM75	Periplasm	Acetaldehyde	C2H4O	0
accoa_c	ACETYL-COA	MNXM21	Cytoplasm	Acetyl-CoA	C23H34N7O17P3S	-4
acetol_c	ACETOL	MNXM1744	Cytoplasm	Acetol	C3H6O2	0
acg5sa_c	CPD-469	MNXM1062	Cytoplasm	N-Acetyl-L-glutamate 5-semialdehyde	C7H10NO4	-1
acgal_e	N-acetyl-D-galactosamine	MNXM395	Extracellular	N-Acetyl-D-galactosamine	C8H15NO6	0
acgal_p	N-acetyl-D-galactosamine	MNXM395	Periplasm	N-Acetyl-D-galactosamine	C8H15NO6	0
acgal1p_e	CPD-7246	MNXM2401	Extracellular	N-Acetyl-D-galactosamine 1-phosphate	C8H14NO9P	-2
acgal1p_p	CPD-7246	MNXM2401	Periplasm	N-Acetyl-D-galactosamine 1-phosphate	C8H14NO9P	-2
acgam_c	N-acetyl-D-glucosamine	MNXM143	Cytoplasm	N-Acetyl-D-glucosamine	C8H15NO6	0
acgam_e	N-acetyl-D-glucosamine	MNXM143	Extracellular	N-Acetyl-D-glucosamine	C8H15NO6	0
acgam_p	N-acetyl-D-glucosamine	MNXM143	Periplasm	N-Acetyl-D-glucosamine	C8H15NO6	0
acgam1p_c	N-ACETYL-D-GLUCOSAMINE-1-P	MNXM340	Cytoplasm	N-Acetyl-D-glucosamine 1-phosphate	C8H14NO9P	-2
acgam1p_e	N-ACETYL-D-GLUCOSAMINE-1-P	MNXM340	Extracellular	N-Acetyl-D-glucosamine 1-phosphate	C8H14NO9P	-2
acgam1p_p	N-ACETYL-D-GLUCOSAMINE-1-P	MNXM340	Periplasm	N-Acetyl-D-glucosamine 1-phosphate	C8H14NO9P	-2
acgam6p_c	CPD-16168; N-ACETYL-D-GLUCOSAMINE-6-P	MNXM63556	Cytoplasm	N-Acetyl-D-glucosamine 6-phosphate	C8H14NO9P	-2
achms_c	CPD-667	MNXM699	Cytoplasm	O Acetyl L homoserine C6H11NO4	C6H11NO4	0
acmana_c	N-acetyl-D-hexosamines; N-acetyl-D-mannosamine	MNXM2403	Cytoplasm	N-Acetyl-D-mannosamine	C8H15NO6	0
acmanap_c	N-ACETYL-D-MANNOSAMINE-6P	MNXM4708	Cytoplasm	N-Acetyl-D-mannosamine 6-phosphate	C8H14NO9P	-2
acmum6p_c	-	MNXM90332	Cytoplasm	N-acetylmuramate 6-phosphate	C11H17NO11P	-3
acnam_c	CPD0-1123; N-ACETYLNEURAMINATE	MNXM227	Cytoplasm	N-Acetylneuraminate	C11H18NO9	-1
acnam_e	CPD0-1123; N-ACETYLNEURAMINATE	MNXM227	Extracellular	N-Acetylneuraminate	C11H18NO9	-1
acnam_p	CPD0-1123; N-ACETYLNEURAMINATE	MNXM227	Periplasm	N-Acetylneuraminate	C11H18NO9	-1
acon_C_c	CIS-ACONITATE	MNXM813	Cytoplasm	cis-Aconitate	C6H3O6	-3
acorn_c	N-ALPHA-ACETYLORNITHINE	MNXM817	Cytoplasm	N2-Acetyl-L-ornithine	C7H14N2O3	0
ACP_c	ACP; Alkyl-Thiols; Thiols	MNXM925	Cytoplasm	acyl carrier protein	C11H21N2O7PRS	-1
actACP_c	Acetoacetyl-ACP; Acetoacetyl-ACPs	MNXM1223	Cytoplasm	Acetoacetyl-ACP	C15H25N2O9PRS	-1
actp_c	ACETYL-P	MNXM280	Cytoplasm	Acetyl phosphate	C2H3O5P	-2
ade_c	ADENINE; ADENINE-RING	MNXM168	Cytoplasm	Adenine	C5H5N5	0
ade_e	ADENINE; ADENINE-RING	MNXM168	Extracellular	Adenine	C5H5N5	0
ade_p	ADENINE; ADENINE-RING	MNXM168	Periplasm	Adenine	C5H5N5	0
adn_c	ADENOSINE; CPD-13918	MNXM212	Cytoplasm	Adenosine	C10H13N5O4	0
adp_c	ADP; ADP-GROUP	MNXM7	Cytoplasm	ADP	C10H12N5O10P2	-3
adphep_DD_c	ADP-D-GLYCERO-D-MANNO-HEPTOSE	MNXM1648	Cytoplasm	ADP-D-glycero-D-manno-heptose	C17H25N5O16P2	-2
adphep_LD_c	ADP-L-GLYCERO-D-MANNO-HEPTOSE	MNXM857	Cytoplasm	ADP-L-glycero-D-manno-heptose	C17H25N5O16P2	-2
adprib_c	ADENOSINE_DIPHOSPHATE_RIBOSE	MNXM48596	Cytoplasm	ADPribose	C15H21N5O14P2	-2
agm_c	AGMATHINE	MNXM328	Cytoplasm	Agmatine	C5H16N4	2
agm_e	AGMATHINE	MNXM328	Extracellular	Agmatine	C5H16N4	2
agm_p	AGMATHINE	MNXM328	Periplasm	Agmatine	C5H16N4	2
ahcys_c	ADENOSYL-HOMO-CYS	MNXM19	Cytoplasm	S-Adenosyl-L-homocysteine	C14H20N6O5S	0
ahdt_c	DIHYDRONEOPTERIN-P3	MNXM397	Cytoplasm	2-Amino-4-hydroxy-6-(erythro-1,2,3-trihydroxypropyl)dihydropteridine triphosphate	C9H12N5O13P3	-4
aicar_c	AICAR	MNXM365	Cytoplasm	5-Amino-1-(5-Phospho-D-ribosyl)imidazole-4-carboxamide	C9H13N4O8P	-2
air_c	5-PHOSPHORIBOSYL-5-AMINOIMIDAZOLE	MNXM388	Cytoplasm	5-amino-1-(5-phospho-D-ribosyl)imidazole	C8H12N3O7P	-2
akg_c	2-KETOGLUTARATE; CPD-16852	MNXM20	Cytoplasm	2-Oxoglutarate	C5H4O5	-2
akg_e	2-KETOGLUTARATE; CPD-16852	MNXM20	Extracellular	2-Oxoglutarate	C5H4O5	-2
akg_p	2-KETOGLUTARATE; CPD-16852	MNXM20	Periplasm	2-Oxoglutarate	C5H4O5	-2
ala__D_c	D-ALANINE	MNXM156	Cytoplasm	D-Alanine	C3H7NO2	0
ala__D_e	D-ALANINE	MNXM156	Extracellular	D-Alanine	C3H7NO2	0
ala__D_p	D-ALANINE	MNXM156	Periplasm	D-Alanine	C3H7NO2	0
ala__L_c	L-ALPHA-ALANINE	MNXM32	Cytoplasm	L-Alanine	C3H7NO2	0
ala__L_e	L-ALPHA-ALANINE	MNXM32	Extracellular	L-Alanine	C3H7NO2	0
ala__L_p	L-ALPHA-ALANINE	MNXM32	Periplasm	L-Alanine	C3H7NO2	0
ala_B_c	B-ALANINE	MNXM144	Cytoplasm	beta-Alanine	C3H7NO2	0
alaala_c	D-ALA-D-ALA	MNXM669	Cytoplasm	D-Alanyl-D-alanine	C6H12N2O3	0
alaala_e	D-ALA-D-ALA	MNXM669	Extracellular	D-Alanyl-D-alanine	C6H12N2O3	0
alaala_p	D-ALA-D-ALA	MNXM669	Periplasm	D-Alanyl-D-alanine	C6H12N2O3	0
alatrna_c	-	MNXM89815	Cytoplasm	L-Alanyl-tRNA(Ala)	C3H6NOR	1
alpp_p	-	MNXM92124	Periplasm	applipoprotein	X	0
amet_c	S-ADENOSYLMETHIONINE	MNXM16	Cytoplasm	S-Adenosyl-L-methionine	C15H23N6O5S	1
ametam_c	S-ADENOSYLMETHIONINAMINE	MNXM321	Cytoplasm	S-Adenosylmethioninamine	C14H24N6O3S	2
amob_c	S-ADENOSYL-4-METHYLTHIO-2-OXOBUTANOATE	MNXM3090	Cytoplasm	S-Adenosyl-4-methylthio-2-oxobutanoate	C15H19N5O6S	0
amp_c	AMP; AMP-GROUP; CPD0-1139	MNXM14	Cytoplasm	AMP	C10H12N5O7P	-2
anhgm_c	-	MNXM3060	Cytoplasm	N-Acetyl-D-glucosamine(anhydrous)N-Acetylmuramic acid	C19H29N2O12	-1
anhgm_e	-	MNXM3060	Extracellular	N-Acetyl-D-glucosamine(anhydrous)N-Acetylmuramic acid	C19H29N2O12	-1
anhgm_p	-	MNXM3060	Periplasm	N-Acetyl-D-glucosamine(anhydrous)N-Acetylmuramic acid	C19H29N2O12	-1
anhgm3p_c	CPD0-2155	MNXM63489	Cytoplasm	N-Acetyl-D-glucosamine(anhydrous)N-Acetylmuramyl-tripeptide	C34H52N6O19	-2
anhgm3p_p	CPD0-2155	MNXM63489	Periplasm	N-Acetyl-D-glucosamine(anhydrous)N-Acetylmuramyl-tripeptide	C34H52N6O19	-2
anhgm4p_c	CPD0-2292	MNXM63488	Cytoplasm	N-Acetyl-D-glucosamine(anhydrous)N-Acetylmuramyl-tetrapeptide	C37H57N7O20	-2
anhgm4p_p	CPD0-2292	MNXM63488	Periplasm	N-Acetyl-D-glucosamine(anhydrous)N-Acetylmuramyl-tetrapeptide	C37H57N7O20	-2
anhm_c	-	MNXM90585	Cytoplasm	1,6-anhydrous-N-Acetylmuramate	C11H16NO7	-1
anhm3p_c	CPD0-2284	MNXM32389	Cytoplasm	1,6-anhydrous-N-Acetylmuramyl-tripeptide	C26H39N5O14	-2
anhm4p_c	-	MNXM5405	Cytoplasm	1,6-anhydrous-N-Acetylmuramyl-tetrapeptide	C29H44N6O15	-2
anth_c	ANTHRANILATE	MNXM188	Cytoplasm	Anthranilate	C7H6NO2	-1
ap4a_c	ADENOSYL-P4	MNXM1089	Cytoplasm	P1,P4-Bis(5'-adenosyl) tetraphosphate	C20H24N10O19P4	-4
ap5a_c	CPD0-1137	MNXM2412	Cytoplasm	P1,P5-Bis(5'-adenosyl) pentaphosphate	C20H24N10O22P5	-5
apg120_c	CPD0-2194	MNXM40226	Cytoplasm	acyl phosphatidylglycerol (n-C12:0)	C42H80O11P	-1
apg140_c	CPD0-2192	MNXM40227	Cytoplasm	acyl phosphatidylglycerol (n-C14:0)	C48H92O11P	-1
apg141_c	-	MNXM7019	Cytoplasm	acyl phosphatidylglycerol (n-C14:1)	C48H86O11P	-1
apg160_c	CPD0-2197	MNXM40228	Cytoplasm	acyl phosphatidylglycerol (n-C16:0)	C54H104O11P	-1
apg161_c	-	MNXM7021	Cytoplasm	acyl phosphatidylglycerol (n-C16:1)	C54H98O11P	-1
apg180_c	CPD0-2195	MNXM40229	Cytoplasm	acyl phosphatidylglycerol (n-C18:0)	C60H116O11P	-1
apg181_c	-	MNXM7023	Cytoplasm	acyl phosphatidylglycerol (n-C18:1)	C60H110O11P	-1
apoACP_c	apo-ACP	MNXM2214	Cytoplasm	apoprotein [acyl carrier protein]	RHO	0
ara5p_c	ARABINOSE-5P	MNXM1184	Cytoplasm	D-Arabinose 5-phosphate	C5H9O8P	-2
arg__L_c	ARG	MNXM70	Cytoplasm	L-Arginine	C6H15N4O2	1
arg__L_e	ARG	MNXM70	Extracellular	L-Arginine	C6H15N4O2	1
arg__L_p	ARG	MNXM70	Periplasm	L-Arginine	C6H15N4O2	1
argtrna_c	-	MNXM89870	Cytoplasm	L-Arginyl-tRNA(Arg)	C6H14N4OR	2
asn__L_c	ASN	MNXM147	Cytoplasm	L-Asparagine	C4H8N2O3	0
asn__L_e	ASN	MNXM147	Extracellular	L-Asparagine	C4H8N2O3	0
asn__L_p	ASN	MNXM147	Periplasm	L-Asparagine	C4H8N2O3	0
asntrna_c	-	MNXM89761	Cytoplasm	L-Asparaginyl-tRNA(Asn)	C14H24N2O12PR2	1
aso3_c	CPD-763; CPD0-2040	MNXM658	Cytoplasm	arsenite	AsO3	-3
aso3_e	CPD-763; CPD0-2040	MNXM658	Extracellular	arsenite	AsO3	-3
aso3_p	CPD-763; CPD0-2040	MNXM658	Periplasm	arsenite	AsO3	-3
aso4_c	ARSENATE	MNXM970	Cytoplasm	arsenate	AsO4	-3
asp__L_c	L-ASPARTATE	MNXM42	Cytoplasm	L-Aspartate	C4H6NO4	-1
asp__L_e	L-ASPARTATE	MNXM42	Extracellular	L-Aspartate	C4H6NO4	-1
asp__L_p	L-ASPARTATE	MNXM42	Periplasm	L-Aspartate	C4H6NO4	-1
aspsa_c	L-ASPARTATE-SEMIALDEHYDE	MNXM361	Cytoplasm	L-Aspartate 4-semialdehyde	C4H7NO3	0
asptrna_c	Charged-ASP-tRNAs	MNXM90839	Cytoplasm	L-Aspartyl-tRNA(Asp)	C4H5NO3R	0
athr__L_c	L-ALLO-THREONINE	MNXM2125	Cytoplasm	L-Allo-threonine	C4H9NO3	0
atp_c	ATP	MNXM3	Cytoplasm	ATP	C10H12N5O13P3	-4
b2coa_c	CROTONYL-COA	MNXM214	Cytoplasm	Crotonoyl-CoA	C25H36N7O17P3S	-4
bhb_c	CPD-335	MNXM663	Cytoplasm	(R)-3-Hydroxybutanoate	C4H7O3	-1
btamp_c	BIO-5-AMP	MNXM2351	Cytoplasm	Biotinyl 5 AMP C20H27N7O9PS	C20H27N7O9PS	-1
btcoa_c	BUTYRYL-COA	MNXM233	Cytoplasm	Butanoyl-CoA	C25H38N7O17P3S	-4
btn_c	BIOTIN	MNXM304	Cytoplasm	Biotin	C10H15N2O3S	-1
btn_e	BIOTIN	MNXM304	Extracellular	Biotin	C10H15N2O3S	-1
btn_p	BIOTIN	MNXM304	Periplasm	Biotin	C10H15N2O3S	-1
but2eACP_c	-	MNXM3229	Cytoplasm	But-2-enoyl-[acyl-carrier protein]	C15H25N2O8PRS	-1
butACP_c	Butanoyl-ACPs	MNXM2645	Cytoplasm	Butyryl-ACP (n-C4:0ACP)	C15H27N2O8PRS	-1
ca2_c	CA+2	MNXM128	Cytoplasm	Calcium	Ca	2
ca2_e	CA+2	MNXM128	Extracellular	Calcium	Ca	2
ca2_p	CA+2	MNXM128	Periplasm	Calcium	Ca	2
cbasp_c	CARBAMYUL-L-ASPARTATE	MNXM465	Cytoplasm	N-Carbamoyl-L-aspartate	C5H6N2O5	-2
cbp_c	CARBAMOYL-P	MNXM138	Cytoplasm	Carbamoyl phosphate	CH2NO5P	-2
cd2_c	CD+2	MNXM4505	Cytoplasm	Cadmium	Cd	2
cd2_p	CD+2	MNXM4505	Periplasm	Cadmium	Cd	2
cddec5eACP_c	-	MNXM5679	Cytoplasm	cis-dodec-5-enoyl-[acyl-carrier protein] (n-C12:1)	C23H41N2O8PRS	-1
cdec3eACP_c	-	MNXM7186	Cytoplasm	cis-dec-3-enoyl-[acyl-carrier protein] (n-C10:1)	C21H37N2O8PRS	-1
cdg_c	CPD-13043	MNXM5026	Cytoplasm	7-deaza-7-carboxyguanine	C7H5N4O3	-1
cdigmp_c	-	MNXM148172	Cytoplasm	cyclic diguanosine monophosphate	C20H22N10O14P2	-2
cdp_c	CDP; CDP-GROUP	MNXM220	Cytoplasm	CDP	C9H12N3O11P2	-3
cdpdddecg_c	-	MNXM4507	Cytoplasm	CDP-1,2-didodecanoylglycerol	C36H63N3O15P2	-2
cdpdhdec9eg_c	-	MNXM4508	Cytoplasm	CDP-1,2-dihexadec-9-enoylglycerol	C44H75N3O15P2	-2
cdpdhdecg_c	-	MNXM3232	Cytoplasm	CDP-1,2-dihexadecanoylglycerol	C44H79N3O15P2	-2
cdpdodec11eg_c	-	MNXM4509	Cytoplasm	CDP-1,2-dioctadec-11-enoylglycerol	C48H83N3O15P2	-2
cdpdodecg_c	CPD-12814	MNXM45856	Cytoplasm	CDP-1,2-dioctadecanoylglycerol	C48H87N3O15P2	-2
cdpdtdec7eg_c	-	MNXM4511	Cytoplasm	CDP-1,2-ditetradec-7-enoylglycerol	C40H67N3O15P2	-2
cdpdtdecg_c	-	MNXM4512	Cytoplasm	CDP-1,2-ditetradecanoylglycerol	C40H71N3O15P2	-2
cdpglyc_c	CPD-606	MNXM775	Cytoplasm	CDPglycerol	C12H19N3O13P2	-2
cgly_c	CYS-GLY	MNXM683	Cytoplasm	Cys-Gly	C5H10N2O3S	0
cgly_e	CYS-GLY	MNXM683	Extracellular	Cys-Gly	C5H10N2O3S	0
cgly_p	CYS-GLY	MNXM683	Periplasm	Cys-Gly	C5H10N2O3S	0
chol_c	CHOLINE	MNXM90	Cytoplasm	Choline	C5H14NO	1
chol_p	CHOLINE	MNXM90	Periplasm	Choline	C5H14NO	1
chor_c	CHORISMATE	MNXM337	Cytoplasm	chorismate	C10H8O6	-2
cit_c	CIT	MNXM131	Cytoplasm	Citrate	C6H5O7	-3
cit_e	CIT	MNXM131	Extracellular	Citrate	C6H5O7	-3
cit_p	CIT	MNXM131	Periplasm	Citrate	C6H5O7	-3
ckdo_c	CMP-KDO	MNXM535	Cytoplasm	CMP-3-deoxy-D-manno-octulosonate	C17H24N3O15P	-2
cl_c	CL-; HCL	MNXM43	Cytoplasm	Chloride	Cl	-1
cl_e	CL-; HCL	MNXM43	Extracellular	Chloride	Cl	-1
cl_p	CL-; HCL	MNXM43	Periplasm	Chloride	Cl	-1
cm_e	CHLORAMPHENICOL	MNXM4519	Extracellular	Chloramphenicol	C11H12Cl2N2O5	0
cm_p	CHLORAMPHENICOL	MNXM4519	Periplasm	Chloramphenicol	C11H12Cl2N2O5	0
cmp_c	CMP; CMP-GROUP	MNXM31	Cytoplasm	CMP	C9H12N3O8P	-2
co2_c	CARBON-DIOXIDE	MNXM13	Cytoplasm	CO2	CO2	0
co2_e	CARBON-DIOXIDE	MNXM13	Extracellular	CO2	CO2	0
co2_p	CARBON-DIOXIDE	MNXM13	Periplasm	CO2	CO2	0
coa_c	CO-A; COA-GROUP	MNXM12	Cytoplasm	Coenzyme A	C21H32N7O16P3S	-4
cobalt2_c	CO+2	MNXM90960	Cytoplasm	Co2+	Co	2
cobalt2_e	CO+2	MNXM90960	Extracellular	Co2+	Co	2
cobalt2_p	CO+2	MNXM90960	Periplasm	Co2+	Co	2
CPD__12279_c	CPD-12279	MNXM1984	Cytoplasm	2-iminoacetate	C2H2NO2	-1
CPD_10750_c	CPD-10750	MNXM1784	Cytoplasm	UDP-2-acetamido-2,6-dideoxy-beta-L-arabino-4-hexulose	C17H23N3O16P2	-2
CPD_10751_c	CPD-10751	MNXM4126	Cytoplasm	UDP-4-amino-4,6-dideoxy-N-acetyl-beta-L-altrosamine	C17H27N4O15P2	-1
CPD_10752_c	CPD-10752	MNXM4860	Cytoplasm	UDP-2,4-diacetamido-2,4,6-trideoxy-beta-L-altropyranose	C19H28N4O16P2	-2
CPD_10753_c	CPD-10753	MNXM2913	Cytoplasm	2,4-diacetamido-2,4,6-trideoxy-beta-L-altropyranose	C10H18N2O5	0
CPD_10754_c	CPD-10754	MNXM3087	Cytoplasm	pseudaminate	C13H21N2O8	-1
CPD_10755_c	CPD-10755	MNXM5683	Cytoplasm	CMP-pseudaminate	C22H32N5O15P	-2
cph4_c	CPD0-1699	MNXM3194	Cytoplasm	6-carboxy-5,6,7,8-tetrahydropterin	C7H8N5O3	-1
cpppg3_c	COPROPORPHYRINOGEN_III	MNXM410	Cytoplasm	Coproporphyrinogen III	C36H40N4O8	-4
csn_c	CYTOSINE	MNXM761	Cytoplasm	Cytosine	C4H5N3O	0
ctp_c	CTP	MNXM63	Cytoplasm	CTP	C9H12N3O14P3	-4
cu_c	CU+	MNXM3568	Cytoplasm	Cu+	Cu	1
cu2_c	CU+2	MNXM632	Cytoplasm	Cu2+	Cu	2
cu2_e	CU+2	MNXM632	Extracellular	Cu2+	Cu	2
cu2_p	CU+2	MNXM632	Periplasm	Cu2+	Cu	2
cyan_e	CPD-13584; HCN	MNXM254	Extracellular	Hydrogen cyanide	CHN	0
cyan_p	CPD-13584; HCN	MNXM254	Periplasm	Hydrogen cyanide	CHN	0
cys__L_c	CYS	MNXM55	Cytoplasm	L-Cysteine	C3H7NO2S	0
cys__L_e	CYS	MNXM55	Extracellular	L-Cysteine	C3H7NO2S	0
cys__L_p	CYS	MNXM55	Periplasm	L-Cysteine	C3H7NO2S	0
cystrna_c	Charged-CYS-tRNAs	MNXM90012	Cytoplasm	L-Cysteinyl-tRNA(Cys)	C3H6NOSR	1
cytd_c	CPD-15099; CYTIDINE	MNXM338	Cytoplasm	Cytidine	C9H13N3O5	0
cytd_e	CPD-15099; CYTIDINE	MNXM338	Extracellular	Cytidine	C9H13N3O5	0
cytd_p	CPD-15099; CYTIDINE	MNXM338	Periplasm	Cytidine	C9H13N3O5	0
dad_2_c	DEOXYADENOSINE	MNXM625	Cytoplasm	Deoxyadenosine	C10H13N5O3	0
dad_5_c	CH33ADO	MNXM316	Cytoplasm	5'-Deoxyadenosine	C10H13N5O3	0
dadp_c	DADP	MNXM374	Cytoplasm	dADP	C10H12N5O9P2	-3
damp_c	DAMP	MNXM432	Cytoplasm	dAMP	C10H12N5O6P	-2
dann_c	DIAMINONONANOATE	MNXM1140	Cytoplasm	7,8-Diaminononanoate	C9H21N2O2	1
datp_c	DATP	MNXM286	Cytoplasm	dATP	C10H12N5O12P3	-4
db4p_c	DIHYDROXY-BUTANONE-P	MNXM2887	Cytoplasm	3,4-dihydroxy-2-butanone 4-phosphate	C4H7O6P	-2
dc2coa_c	T2-DECENOYL-COA	MNXM580	Cytoplasm	trans-Dec-2-enoyl-CoA	C31H48N7O17P3S	-4
dca_p	CPD-3617	MNXM1043	Periplasm	Decanoate (n-C10:0)	C10H19O2	-1
dcaACP_c	Decanoyl-ACPs	MNXM25221	Cytoplasm	Decanoyl-ACP (n-C10:0ACP)	C21H39N2O8PRS	-1
dcacoa_c	CPD-10267	MNXM486	Cytoplasm	Decanoyl-CoA (n-C10:0CoA)	C31H50N7O17P3S	-4
dcamp_c	ADENYLOSUCC	MNXM565	Cytoplasm	N6-(1,2-Dicarboxyethyl)-AMP	C14H14N5O11P	-4
dcdp_c	DCDP	MNXM411	Cytoplasm	dCDP	C9H12N3O10P2	-3
dcmp_c	DCMP	MNXM266	Cytoplasm	dCMP	C9H12N3O7P	-2
dctp_c	DCTP	MNXM360	Cytoplasm	dCTP	C9H12N3O13P3	-4
dcyt_c	DEOXYCYTIDINE	MNXM704	Cytoplasm	Deoxycytidine	C9H13N3O4	0
dd2coa_c	CPD-7222	MNXM642	Cytoplasm	trans-Dodec-2-enoyl-CoA	C33H52N7O17P3S	-4
ddca_c	DODECANOATE	MNXM402	Cytoplasm	Dodecanoate (n-C12:0)	C12H23O2	-1
ddca_e	DODECANOATE	MNXM402	Extracellular	Dodecanoate (n-C12:0)	C12H23O2	-1
ddca_p	DODECANOATE	MNXM402	Periplasm	Dodecanoate (n-C12:0)	C12H23O2	-1
ddcaACP_c	Dodecanoyl-ACPs	MNXM5723	Cytoplasm	Dodecanoyl-ACP (n-C12:0ACP)	C23H43N2O8PRS	-1
ddcacoa_c	LAUROYLCOA-CPD	MNXM363	Cytoplasm	Dodecanoyl-CoA (n-C12:0CoA)	C33H54N7O17P3S	-4
ddcap_c	-	MNXM147470	Cytoplasm	Dodecanoly-phosphate (n-C12:0)	C12H24O5P1	-1
dgdp_c	DGDP	MNXM436	Cytoplasm	dGDP	C10H12N5O10P2	-3
dgmp_c	DGMP	MNXM546	Cytoplasm	dGMP	C10H12N5O7P	-2
dgsn_c	DEOXYGUANOSINE	MNXM647	Cytoplasm	Deoxyguanosine	C10H13N5O4	0
dgtp_c	DGTP	MNXM344	Cytoplasm	dGTP	C10H12N5O13P3	-4
dhap_c	DIHYDROXY-ACETONE-PHOSPHATE	MNXM77	Cytoplasm	Dihydroxyacetone phosphate	C3H5O6P	-2
dhbpt_c	BIOPTERIN; CPD-14202; CPD-15159	MNXM90267	Cytoplasm	6,7-Dihydrobiopterin	C9H13N5O3	0
dhf_c	DIHYDROFOLATE	MNXM281	Cytoplasm	7,8-Dihydrofolate	C19H19N7O6	-2
dhmpt_c	-	MNXM148224	Cytoplasm	Dihydromonapterin	C9H13N5O4	0
dhmtp_c	CPD-85	MNXM494	Cytoplasm	1,2-Dihydroxy-5-(methylthio)pent-1-en-3-one	C6H9O3S	-1
dhnpt_c	CPD-11770; DIHYDRO-NEO-PTERIN	MNXM993	Cytoplasm	Dihydroneopterin	C9H13N5O4	0
dhor__S_c	DI-H-OROTATE	MNXM252	Cytoplasm	(S)-Dihydroorotate	C5H5N2O4	-1
dhpmp_c	DIHYDRONEOPTERIN-P	MNXM1645	Cytoplasm	Dihydroneopterin monophosphate	C9H12N5O7P	-2
dhpt_c	7-8-DIHYDROPTEROATE	MNXM965	Cytoplasm	Dihydropteroate	C14H13N6O3	-1
didp_c	CPD0-2231	MNXM2174	Cytoplasm	dIDP	C10H11N4O10P2	-3
dimp_c	DIMP	MNXM1922	Cytoplasm	dIMP	C10H11N4O7P	-2
din_c	DEOXYINOSINE	MNXM935	Cytoplasm	Deoxyinosine	C10H12N4O4	0
ditp_c	DITP	MNXM1325	Cytoplasm	dITP	C10H11N4O13P3	-4
dkmpp_c	-	MNXM91105	Cytoplasm	2,3-diketo-5-methylthio-1-phosphopentane	C6H9O6PS	-2
dmlz_c	DIMETHYL-D-RIBITYL-LUMAZINE	MNXM1313	Cytoplasm	6,7-Dimethyl-8-(1-D-ribityl)lumazine	C13H18N4O6	0
dmpp_c	CPD-4211	MNXM132	Cytoplasm	Dimethylallyl diphosphate	C5H9O7P2	-3
dnad_c	DEAMIDO-NAD	MNXM309	Cytoplasm	Deamino-NAD+	C21H24N6O15P2	-2
dpcoa_c	DEPHOSPHO-COA	MNXM481	Cytoplasm	Dephospho-CoA	C21H33N7O13P2S	-2
dsbdox_c	-	MNXM97001	Cytoplasm	fused thiol:disulfide interchange protein (oxidized)	X	0
dsbdrd_c	-	MNXM8620	Cytoplasm	fused thiol:disulfide interchange protein (reduced)	XH2	0
dsbgox_p	-	MNXM97003	Periplasm	periplasmic disulfide isomerase/thiol-disulphide oxidase (oxidized)	X	0
dsbgrd_p	-	MNXM12615	Periplasm	periplasmic disulfide isomerase/thiol-disulphide oxidase (reduced)	XH2	0
dtbt_c	DETHIOBIOTIN	MNXM1020	Cytoplasm	Dethiobiotin	C10H17N2O3	-1
dtdp_c	DTDP-GROUP; TDP	MNXM152	Cytoplasm	dTDP	C10H13N2O11P2	-3
dtdp4d6dg_c	DTDP-DEOH-DEOXY-GLUCOSE	MNXM451	Cytoplasm	dTDP-4-dehydro-6-deoxy-D-glucose	C16H22N2O15P2	-2
dtdpglu_c	DTDP-D-GLUCOSE	MNXM1376	Cytoplasm	dTDPglucose	C16H24N2O16P2	-2
dtmp_c	TMP	MNXM257	Cytoplasm	dTMP	C10H13N2O8P	-2
dttp_c	TTP	MNXM394	Cytoplasm	dTTP	C10H13N2O14P3	-4
dudp_c	DUDP	MNXM572	Cytoplasm	dUDP	C9H11N2O11P2	-3
dump_c	DUMP	MNXM234	Cytoplasm	dUMP	C9H11N2O8P	-2
duri_c	DEOXYURIDINE	MNXM492	Cytoplasm	Deoxyuridine	C9H12N2O5	0
dutp_c	DUTP	MNXM452	Cytoplasm	dUTP	C9H11N2O14P3	-4
e4p_c	ERYTHROSE-4P	MNXM258	Cytoplasm	D-Erythrose 4-phosphate	C4H7O7P	-2
egmeACP_c	Enoylglutaryl-ACP-methyl-esters	MNXM11489	Cytoplasm	Enoylglutaryl-[acyl-carrier protein] methyl ester	C17H27N2O10PRS	-1
epmeACP_c	Enoylpimeloyl-ACP-methyl-esters	MNXM11490	Cytoplasm	Enoylpimeloyl-[acyl-carrier protein] methyl ester	C19H31N2O10PRS	-1
etha_c	ETHANOL-AMINE	MNXM218	Cytoplasm	Ethanolamine	C2H8NO	1
etha_p	ETHANOL-AMINE	MNXM218	Periplasm	Ethanolamine	C2H8NO	1
etoh_c	ETOH	MNXM303	Cytoplasm	Ethanol	C2H6O	0
etoh_e	ETOH	MNXM303	Extracellular	Ethanol	C2H6O	0
etoh_p	ETOH	MNXM303	Periplasm	Ethanol	C2H6O	0
f6p_c	CPD-15709	MNXM89629	Cytoplasm	D-Fructose 6-phosphate	C6H11O9P	-2
fad_c	FAD	MNXM33	Cytoplasm	Flavin adenine dinucleotide oxidized	C27H31N9O15P2	-2
fadh2_c	FADH2	MNXM38	Cytoplasm	Flavin adenine dinucleotide reduced	C27H33N9O15P2	-2
fdp_c	-	MNXM417	Cytoplasm	D-Fructose 1,6-bisphosphate	C6H10O12P2	-4
fe2_c	FE+2	MNXM111	Cytoplasm	Fe2+	Fe	2
fe2_e	FE+2	MNXM111	Extracellular	Fe2+	Fe	2
fe2_p	FE+2	MNXM111	Periplasm	Fe2+	Fe	2
fe3_c	FE+3	MNXM196	Cytoplasm	Fe3+	Fe	3
fe3_e	FE+3	MNXM196	Extracellular	Fe3+	Fe	3
fe3_p	FE+3	MNXM196	Periplasm	Fe3+	Fe	3
fe3hox_c	CPD0-2114	MNXM57764	Cytoplasm	Fe(III)hydroxamate	C9H18O6N3Fe	0
fe3hox_e	CPD0-2114	MNXM57764	Extracellular	Fe(III)hydroxamate	C9H18O6N3Fe	0
fe3hox_p	CPD0-2114	MNXM57764	Periplasm	Fe(III)hydroxamate	C9H18O6N3Fe	0
fe3hox_un_c	CPD0-2175	MNXM53150	Cytoplasm	Fe(III)hydoxamate, unloaded	C9H18O6N3	-3
fe3hox_un_e	CPD0-2175	MNXM53150	Extracellular	Fe(III)hydoxamate, unloaded	C9H18O6N3	-3
fe3hox_un_p	CPD0-2175	MNXM53150	Periplasm	Fe(III)hydoxamate, unloaded	C9H18O6N3	-3
fecrm_c	CPD0-2241	MNXM2825	Cytoplasm	Ferrichrome	C27H42FeN9O12	0
fecrm_e	CPD0-2241	MNXM2825	Extracellular	Ferrichrome	C27H42FeN9O12	0
fecrm_p	CPD0-2241	MNXM2825	Periplasm	Ferrichrome	C27H42FeN9O12	0
fecrm_un_c	CPD0-2205	MNXM53290	Cytoplasm	Ferrichrome minus Fe(III)	C27H42N9O12	-3
fecrm_un_e	CPD0-2205	MNXM53290	Extracellular	Ferrichrome minus Fe(III)	C27H42N9O12	-3
fecrm_un_p	CPD0-2205	MNXM53290	Periplasm	Ferrichrome minus Fe(III)	C27H42N9O12	-3
feoxam_c	CPD0-2124	MNXM53317	Cytoplasm	ferroxamine	C25H46FeN6O8	1
feoxam_e	CPD0-2124	MNXM53317	Extracellular	ferroxamine	C25H46FeN6O8	1
feoxam_p	CPD0-2124	MNXM53317	Periplasm	ferroxamine	C25H46FeN6O8	1
feoxam_un_c	-	MNXM90827	Cytoplasm	ferroxamine minus Fe(3)	C25H46N6O8	-2
feoxam_un_e	-	MNXM90827	Extracellular	ferroxamine minus Fe(3)	C25H46N6O8	-2
feoxam_un_p	-	MNXM90827	Periplasm	ferroxamine minus Fe(3)	C25H46N6O8	-2
fgam_c	5-P-RIBOSYL-N-FORMYLGLYCINEAMIDE	MNXM453	Cytoplasm	N2-Formyl-N1-(5-phospho-D-ribosyl)glycinamide	C8H13N2O9P	-2
fmet_c	-	-	Cytoplasm	N Formyl L methionine C6H10NO3S	C6H10NO3S	-1
fmettrna_c	N-formyl-L-methionyl-tRNAfmet	MNXM95381	Cytoplasm	N-Formylmethionyl-tRNA	C6H9NO2SR	0
fmn_c	FMN	MNXM119	Cytoplasm	FMN	C17H19N4O9P	-2
fmnh2_c	FMNH2	MNXM208	Cytoplasm	Reduced FMN	C17H21N4O9P	-2
for_c	CARBOXYL-GROUP; CPD-9845; FORMATE	MNXM39	Cytoplasm	Formate	CH1O2	-1
forglu_c	N-FORMIMINO-L-GLUTAMATE	MNXM496	Cytoplasm	N-Formimidoyl-L-glutamate	C6H8N2O4	-2
fpram_c	5-PHOSPHORIBOSYL-N-FORMYLGLYCINEAMIDINE	MNXM568	Cytoplasm	2-(Formamido)-N1-(5-phospho-D-ribosyl)acetamidine	C8H15N3O8P	-1
fprica_c	PHOSPHORIBOSYL-FORMAMIDO-CARBOXAMIDE	MNXM456	Cytoplasm	5-Formamido-1-(5-phospho-D-ribosyl)imidazole-4-carboxamide	C10H13N4O9P	-2
frdp_c	FARNESYL-PP	MNXM34	Cytoplasm	Farnesyl diphosphate	C15H25O7P2	-3
frmd_c	FORMAMIDE	MNXM1231	Cytoplasm	Formamide	CH3NO	0
fru_c	CPD-15382; Fructofuranose	MNXM175	Cytoplasm	D-Fructose	C6H12O6	0
fum_c	FUM	MNXM93	Cytoplasm	Fumarate	C4H2O4	-2
fum_e	FUM	MNXM93	Extracellular	Fumarate	C4H2O4	-2
fum_p	FUM	MNXM93	Periplasm	Fumarate	C4H2O4	-2
fusa_e	CPD0-1606	MNXM125818	Extracellular	fusidic acid	C31H48O5	0
fusa_p	CPD0-1606	MNXM125818	Periplasm	fusidic acid	C31H48O5	0
g1p_c	GLC-1-P	MNXM89588	Cytoplasm	D-Glucose 1-phosphate	C6H11O9P	-2
g3p_c	GAP	MNXM2378	Cytoplasm	Glyceraldehyde 3-phosphate	C3H5O6P	-2
g3pc_c	L-1-GLYCERO-PHOSPHORYLCHOLINE	MNXM367	Cytoplasm	sn-Glycero-3-phosphocholine	C8H20NO6P	0
g3pc_p	L-1-GLYCERO-PHOSPHORYLCHOLINE	MNXM367	Periplasm	sn-Glycero-3-phosphocholine	C8H20NO6P	0
g3pe_c	ALKYL-SN-GLYCERO-PHOSPHOETHANOLAMINE; L-1-GLYCEROPHOSPHORYLETHANOL-AMINE	MNXM368	Cytoplasm	sn-Glycero-3-phosphoethanolamine	C5H14NO6P	0
g3pe_p	ALKYL-SN-GLYCERO-PHOSPHOETHANOLAMINE; L-1-GLYCEROPHOSPHORYLETHANOL-AMINE	MNXM368	Periplasm	sn-Glycero-3-phosphoethanolamine	C5H14NO6P	0
g3pg_c	GLYCEROPHOSPHOGLYCEROL	MNXM598	Cytoplasm	Glycerophosphoglycerol	C6H14O8P	-1
g3pg_p	GLYCEROPHOSPHOGLYCEROL	MNXM598	Periplasm	Glycerophosphoglycerol	C6H14O8P	-1
g3pi_c	CPD-541	MNXM1517	Cytoplasm	sn-Glycero-3-phospho-1-inositol	C9H18O11P	-1
g3pi_p	CPD-541	MNXM1517	Periplasm	sn-Glycero-3-phospho-1-inositol	C9H18O11P	-1
g3ps_c	CPD0-2030	MNXM97117	Cytoplasm	Glycerophosphoserine	C6H13NO8P	-1
g3ps_p	CPD0-2030	MNXM97117	Periplasm	Glycerophosphoserine	C6H13NO8P	-1
g6p_c	D-glucopyranose-6-phosphate	MNXM160	Cytoplasm	D-Glucose 6-phosphate	C6H11O9P	-2
gal_c	D-galactopyranose	MNXM89602	Cytoplasm	D-Galactose	C6H12O6	0
gal_e	D-galactopyranose	MNXM89602	Extracellular	D-Galactose	C6H12O6	0
gal_p	D-galactopyranose	MNXM89602	Periplasm	D-Galactose	C6H12O6	0
gal1p_c	GALACTOSE-1P	MNXM336	Cytoplasm	alpha-D-Galactose 1-phosphate	C6H11O9P	-2
gam1p_c	CPD0-1646; GLUCOSAMINE-1P	MNXM969	Cytoplasm	D-Glucosamine 1-phosphate	C6H13NO8P	-1
gam6p_c	CPD-13469; D-GLUCOSAMINE-6-P	MNXM370	Cytoplasm	D-Glucosamine 6-phosphate	C6H13NO8P	-1
gar_c	5-PHOSPHO-RIBOSYL-GLYCINEAMIDE	MNXM463	Cytoplasm	N1-(5-Phospho-D-ribosyl)glycinamide	C7H14N2O8P	-1
gcald_c	GLYCOLALDEHYDE	MNXM349	Cytoplasm	Glycolaldehyde	C2H4O2	0
gdp_c	GDP; GDP-GROUP	MNXM30	Cytoplasm	GDP	C10H12N5O11P2	-3
gdpmann_c	GDP-MANNOSE	MNXM82	Cytoplasm	GDP-D-mannose	C16H23N5O16P2	-2
gdptp_c	GDP-TP	MNXM1561	Cytoplasm	Guanosine 3'-diphosphate 5'-triphosphate	C10H11N5O20P5	-7
glc__D_c	Glucopyranose	MNXM41	Cytoplasm	D-Glucose	C6H12O6	0
glc__D_e	Glucopyranose	MNXM41	Extracellular	D-Glucose	C6H12O6	0
glc__D_p	Glucopyranose	MNXM41	Periplasm	D-Glucose	C6H12O6	0
gln__L_c	GLN	MNXM37	Cytoplasm	L-Glutamine	C5H10N2O3	0
gln__L_e	GLN	MNXM37	Extracellular	L-Glutamine	C5H10N2O3	0
gln__L_p	GLN	MNXM37	Periplasm	L-Glutamine	C5H10N2O3	0
glntrna_c	Charged-GLN-tRNAs	MNXM89810	Cytoplasm	L-Glutaminyl-tRNA(Gln)	C5H9N2O2R	1
glu__D_c	D-GLT	MNXM331	Cytoplasm	D-Glutamate	C5H8NO4	-1
glu__L_c	GLT	MNXM89557	Cytoplasm	L-Glutamate	C5H8NO4	-1
glu__L_e	GLT	MNXM89557	Extracellular	L-Glutamate	C5H8NO4	-1
glu__L_p	GLT	MNXM89557	Periplasm	L-Glutamate	C5H8NO4	-1
glu1sa_c	GLUTAMATE-1-SEMIALDEHYDE	MNXM1453	Cytoplasm	L-Glutamate 1-semialdehyde	C5H9NO3	0
glu5p_c	L-GLUTAMATE-5-P	MNXM1280	Cytoplasm	L-Glutamate 5-phosphate	C5H8NO7P	-2
glu5sa_c	L-GLUTAMATE_GAMMA-SEMIALDEHYDE	MNXM245	Cytoplasm	L-Glutamate 5-semialdehyde	C5H9NO3	0
glucys_c	L-GAMMA-GLUTAMYLCYSTEINE	MNXM412	Cytoplasm	gamma-L-Glutamyl-L-cysteine	C8H13N2O5S	-1
glutrna_c	-	MNXM89752	Cytoplasm	L-Glutamyl-tRNA(Glu)	C5H7NO3R	0
glutrna_gln_c	L-glutamyl-tRNAGln	MNXM91213	Cytoplasm	L-Glutamyl-tRNA(Gln)	C5H7NO3R	0
glx_c	GLYOX	MNXM69	Cytoplasm	Glyoxylate	C2H1O3	-1
gly_c	CPD-8569; GLY	MNXM29	Cytoplasm	Glycine	C2H5NO2	0
gly_e	CPD-8569; GLY	MNXM29	Extracellular	Glycine	C2H5NO2	0
gly_p	CPD-8569; GLY	MNXM29	Periplasm	Glycine	C2H5NO2	0
glyald_c	GLYCERALD	MNXM435	Cytoplasm	D-Glyceraldehyde	C3H6O3	0
glyald_e	GLYCERALD	MNXM435	Extracellular	D-Glyceraldehyde	C3H6O3	0
glyald_p	GLYCERALD	MNXM435	Periplasm	D-Glyceraldehyde	C3H6O3	0
glyc__R_c	GLYCERATE	MNXM189	Cytoplasm	(R)-Glycerate	C3H5O4	-1
glyc_c	1-ALKYL-SN-GLYCEROL; GLYCEROL	MNXM89612	Cytoplasm	Glycerol	C3H8O3	0
glyc_e	1-ALKYL-SN-GLYCEROL; GLYCEROL	MNXM89612	Extracellular	Glycerol	C3H8O3	0
glyc_p	1-ALKYL-SN-GLYCEROL; GLYCEROL	MNXM89612	Periplasm	Glycerol	C3H8O3	0
glyc2p_c	CPD-536	MNXM2527	Cytoplasm	Glycerol 2-phosphate	C3H7O6P	-2
glyc3p_c	GLYCEROL-3P	MNXM66	Cytoplasm	Glycerol 3-phosphate	C3H7O6P	-2
glyc3p_e	GLYCEROL-3P	MNXM66	Extracellular	Glycerol 3-phosphate	C3H7O6P	-2
glyc3p_p	GLYCEROL-3P	MNXM66	Periplasm	Glycerol 3-phosphate	C3H7O6P	-2
glyclt_c	GLYCOLLATE	MNXM222	Cytoplasm	Glycolate	C2H3O3	-1
glyclt_e	GLYCOLLATE	MNXM222	Extracellular	Glycolate	C2H3O3	-1
glyclt_p	GLYCOLLATE	MNXM222	Periplasm	Glycolate	C2H3O3	-1
glytrna_c	-	MNXM89763	Cytoplasm	Glycyl-tRNA(Gly)	C2H4NOR	1
gmeACP_c	Glutaryl-ACP-methyl-esters	MNXM11700	Cytoplasm	Glutaryl-[acyl-carrier protein] methyl ester	C17H29N2O10PRS	-1
gmhep17bp_c	-	MNXM48518	Cytoplasm	D-Glycero-D-manno-heptose 1,7-bisphosphate	C7H12O13P2	-4
gmhep1p_c	D-BETA-D-HEPTOSE-1-P	MNXM1661	Cytoplasm	D-Glycero-D-manno-heptose 1-phosphate	C7H13O10P	-2
gmhep7p_c	CPD-12542; CPD-12543; D-ALPHABETA-D-HEPTOSE-7-PHOSPHATE	MNXM17114	Cytoplasm	D-Glycero-D-manno-heptose 7-phosphate	C7H13O10P	-2
gmp_c	GMP	MNXM113	Cytoplasm	GMP	C10H12N5O8P	-2
gp4g_c	CPD-609	MNXM1582	Cytoplasm	P1,P4-Bis(5'-guanosyl) tetraphosphate	C20H24N10O21P4	-4
grdp_c	GERANYL-PP	MNXM100	Cytoplasm	Geranyl diphosphate	C10H17O7P2	-3
grxox_c	-	MNXM90831	Cytoplasm	glutaredoxin (oxidized)	X	0
grxrd_c	Red-Glutaredoxins	MNXM55247	Cytoplasm	glutaredoxin (reduced)	XH2	0
gsn_c	CPD-15142; GUANOSINE	MNXM401	Cytoplasm	Guanosine	C10H13N5O5	0
gthox_c	OXIDIZED-GLUTATHIONE	MNXM151	Cytoplasm	Oxidized glutathione	C20H30N6O12S2	-2
gthox_e	OXIDIZED-GLUTATHIONE	MNXM151	Extracellular	Oxidized glutathione	C20H30N6O12S2	-2
gthox_p	OXIDIZED-GLUTATHIONE	MNXM151	Periplasm	Oxidized glutathione	C20H30N6O12S2	-2
gthrd_c	-	MNXM145523	Cytoplasm	Reduced glutathione	C10H16N3O6S	-1
gthrd_e	-	MNXM145523	Extracellular	Reduced glutathione	C10H16N3O6S	-1
gthrd_p	-	MNXM145523	Periplasm	Reduced glutathione	C10H16N3O6S	-1
gtp_c	GTP	MNXM51	Cytoplasm	GTP	C10H12N5O14P3	-4
gua_c	GUANINE	MNXM259	Cytoplasm	Guanine	C5H5N5O	0
h_c	PROTON	MNXM1	Cytoplasm	H+	H	1
h_e	PROTON	MNXM1	Extracellular	H+	H	1
h_p	PROTON	MNXM1	Periplasm	H+	H	1
h2o_c	CPD-15815; HYDROXYL-GROUP; OH; OXONIUM; WATER	MNXM2	Cytoplasm	H2O	H2O	0
h2o_e	CPD-15815; HYDROXYL-GROUP; OH; OXONIUM; WATER	MNXM2	Extracellular	H2O	H2O	0
h2o_p	CPD-15815; HYDROXYL-GROUP; OH; OXONIUM; WATER	MNXM2	Periplasm	H2O	H2O	0
h2o2_c	HYDROGEN-PEROXIDE	MNXM22	Cytoplasm	Hydrogen peroxide	H2O2	0
h2o2_e	HYDROGEN-PEROXIDE	MNXM22	Extracellular	Hydrogen peroxide	H2O2	0
h2o2_p	HYDROGEN-PEROXIDE	MNXM22	Periplasm	Hydrogen peroxide	H2O2	0
h2s_c	CPD-7046; CPD-846; HS	MNXM89582	Cytoplasm	Hydrogen sulfide	H2S	0
h2s_e	CPD-7046; CPD-846; HS	MNXM89582	Extracellular	Hydrogen sulfide	H2S	0
h2s_p	CPD-7046; CPD-846; HS	MNXM89582	Periplasm	Hydrogen sulfide	H2S	0
hco3_c	CO3; H2CO3; HCO3	MNXM60	Cytoplasm	Bicarbonate	CHO3	-1
hcys__L_c	HOMO-CYS	MNXM114070	Cytoplasm	L-Homocysteine	C4H9NO2S	0
hdca_c	PALMITATE	MNXM108	Cytoplasm	Hexadecanoate (n-C16:0)	C16H31O2	-1
hdca_e	PALMITATE	MNXM108	Extracellular	Hexadecanoate (n-C16:0)	C16H31O2	-1
hdca_p	PALMITATE	MNXM108	Periplasm	Hexadecanoate (n-C16:0)	C16H31O2	-1
hdcap_c	-	MNXM147481	Cytoplasm	Hexadecanoyl-phosphate (n-C16:0)	C16H32O5P	-1
hdcea_c	CPD-9245	MNXM950	Cytoplasm	Hexadecenoate (n-C16:1)	C16H29O2	-1
hdcea_e	CPD-9245	MNXM950	Extracellular	Hexadecenoate (n-C16:1)	C16H29O2	-1
hdcea_p	CPD-9245	MNXM950	Periplasm	Hexadecenoate (n-C16:1)	C16H29O2	-1
hdceap_c	-	MNXM147482	Cytoplasm	Hexadecanoyl-phosphate (n-C16:1)	C16H30O5P	-1
hdcoa_c	-	MNXM56353	Cytoplasm	Hexadecenoyl-CoA (n-C16:1CoA)	C37H60N7O17P3S	-4
hdd2coa_c	CPD0-2117	MNXM581	Cytoplasm	trans-Hexadec-2-enoyl-CoA	C37H60N7O17P3S	-4
hdeACP_c	Palmitoleoyl-ACPs	MNXM5881	Cytoplasm	cis-hexadec-9-enoyl-[acyl-carrier protein] (n-C16:1)	C27H49N2O8PRS	-1
hemeO_c	CPD-17063; HEME_O	MNXM1278	Cytoplasm	Heme O	C49H56FeN4O5	-2
hexACP_c	Hexanoyl-ACPs	MNXM23683	Cytoplasm	Hexanoyl-ACP (n-C6:0ACP)	C17H31N2O8PRS	-1
hg2_c	HG+2	MNXM1562	Cytoplasm	Hg2+	Hg	2
hg2_e	HG+2	MNXM1562	Extracellular	Hg2+	Hg	2
hg2_p	HG+2	MNXM1562	Periplasm	Hg2+	Hg	2
hgentis_c	HOMOGENTISATE	MNXM345	Cytoplasm	M_Homogentisate_C8H7O4	C8H7O4	-1
hgmeACP_c	-	MNXM97395	Cytoplasm	3-Hydroxyglutaryl-[acyl-carrier protein] methyl ester	C17H29N2O11PRS	-1
hhlipa_PS_c	-	-	Cytoplasm	PS heptosyl-heptosyl-kdo2-lipidA	C128H228N2O51P2	-6
his__L_c	HIS	MNXM134	Cytoplasm	L-Histidine	C6H9N3O2	0
his__L_e	HIS	MNXM134	Extracellular	L-Histidine	C6H9N3O2	0
his__L_p	HIS	MNXM134	Periplasm	L-Histidine	C6H9N3O2	0
hisp_c	L-HISTIDINOL-P	MNXM1482	Cytoplasm	L-Histidinol phosphate	C6H11N3O4P	-1
histrna_c	-	MNXM89831	Cytoplasm	L-Histidyl-tRNA(His)	C6H8N3OR	1
hkmpp_c	2-HYDROXY-3-KETO-5-METHYLTHIO-1-PHOSPHOP; CPD-8999	MNXM409	Cytoplasm	2-Hydroxy-3-keto-5-methylthiopentenyl-1-phosphate	C6H9O6PS	-2
hlipa_PS_c	-	-	Cytoplasm	PS heptosyl-kdo2-lipidA	C121H216N2O45P2	-6
hmbil_c	HYDROXYMETHYLBILANE	MNXM547	Cytoplasm	Hydroxymethylbilane	C40H38N4O17	-8
hmgcoa_c	3-HYDROXY-3-METHYL-GLUTARYL-COA	MNXM197	Cytoplasm	M_Hydroxymethylglutaryl_CoA_C27H39N7O20P3S	C27H39N7O20P3S	-5
hmgth_c	-	MNXM114366	Cytoplasm	hydroxymethylglutathione	C11H18N3O7S	-1
hom__L_c	CPD-12255; HOMO-SER	MNXM353	Cytoplasm	L-Homoserine	C4H9NO3	0
hom__L_e	CPD-12255; HOMO-SER	MNXM353	Extracellular	L-Homoserine	C4H9NO3	0
hom__L_p	CPD-12255; HOMO-SER	MNXM353	Periplasm	L-Homoserine	C4H9NO3	0
hpmeACP_c	3-hydroxypimeloyl-ACP-methyl-esters	MNXM10038	Cytoplasm	3-Hydroxypimeloyl-[acyl-carrier protein] methyl ester	C19H33N2O11PRS	-1
hpyr_c	OH-PYR	MNXM392	Cytoplasm	Hydroxypyruvate	C3H3O4	-1
hx2coa_c	CPD0-2121	MNXM753	Cytoplasm	trans-Hex-2-enoyl-CoA	C27H40N7O17P3S	-4
hxa_e	HEXANOATE	MNXM1653	Extracellular	Hexanoate (n-C6:0)	C6H11O2	-1
hxa_p	HEXANOATE	MNXM1653	Periplasm	Hexanoate (n-C6:0)	C6H11O2	-1
hxan_c	HYPOXANTHINE	MNXM213	Cytoplasm	Hypoxanthine	C5H4N4O	0
hxan_e	HYPOXANTHINE	MNXM213	Extracellular	Hypoxanthine	C5H4N4O	0
hxan_p	HYPOXANTHINE	MNXM213	Periplasm	Hypoxanthine	C5H4N4O	0
hxcoa_c	HEXANOYL-COA	MNXM553	Cytoplasm	Hexanoyl-CoA (n-C6:0CoA)	C27H42N7O17P3S	-4
iasp_c	IMINOASPARTATE	MNXM599	Cytoplasm	Iminoaspartate	C4H3NO4	-2
ichor_c	ISOCHORISMATE	MNXM799	Cytoplasm	Isochorismate	C10H8O6	-2
icit_c	-	MNXM89661	Cytoplasm	Isocitrate	C6H5O7	-3
idp_c	IDP	MNXM495	Cytoplasm	IDP	C10H11N4O11P2	-3
ile__L_c	ILE	MNXM231	Cytoplasm	L-Isoleucine	C6H13NO2	0
ile__L_e	ILE	MNXM231	Extracellular	L-Isoleucine	C6H13NO2	0
ile__L_p	ILE	MNXM231	Periplasm	L-Isoleucine	C6H13NO2	0
iletrna_c	-	MNXM89832	Cytoplasm	L-Isoleucyl-tRNA(Ile)	C6H12NOR	1
imacp_c	IMIDAZOLE-ACETOL-P	MNXM1456	Cytoplasm	3-(Imidazol-4-yl)-2-oxopropyl phosphate	C6H7N2O5P	-2
imp_c	IMP	MNXM125	Cytoplasm	IMP	C10H11N4O8P	-2
indole_c	INDOLE	MNXM377	Cytoplasm	Indole	C8H7N	0
indole_e	INDOLE	MNXM377	Extracellular	Indole	C8H7N	0
indole_p	INDOLE	MNXM377	Periplasm	Indole	C8H7N	0
inost_c	CPD-8052; CPD-8054; CPD-8055; CPD-8059; CPD-8060; CPD-8061; MYO-INOSITOL	MNXM127	Cytoplasm	myo-Inositol	C6H12O6	0
inost_e	CPD-8052; CPD-8054; CPD-8055; CPD-8059; CPD-8060; CPD-8061; MYO-INOSITOL	MNXM127	Extracellular	myo-Inositol	C6H12O6	0
inost_p	CPD-8052; CPD-8054; CPD-8055; CPD-8059; CPD-8060; CPD-8061; MYO-INOSITOL	MNXM127	Periplasm	myo-Inositol	C6H12O6	0
ins_c	INOSINE	MNXM334	Cytoplasm	Inosine	C10H12N4O5	0
ipdp_c	DELTA3-ISOPENTENYL-PP	MNXM83	Cytoplasm	Isopentenyl diphosphate	C5H9O7P2	-3
iscs_c	-	MNXM146401	Cytoplasm	IscS sulfur acceptor protein	HSR	0
iscssh_c	-	MNXM146402	Cytoplasm	IscS with bound sulfur	HS2R	0
itp_c	ITP	MNXM423	Cytoplasm	ITP	C10H11N4O14P3	-4
k_c	K+	MNXM95	Cytoplasm	potassium	K	1
k_e	K+	MNXM95	Extracellular	potassium	K	1
k_p	K+	MNXM95	Periplasm	potassium	K	1
kdo_c	KDO	MNXM989	Cytoplasm	3-Deoxy-D-manno-2-octulosonate	C8H13O8	-1
kdo2lipid4_PS_c	-	-	Cytoplasm	PS KDO(2)-lipid IV(A)	C86H152N2O37P2	-6
kdo2lipid4_PS_e	-	-	Extracellular	KDO(2)-lipid IV(A)	C86H152N2O37P2	-6
kdo2lipid4_PS_p	-	-	Periplasm	KDO(2)-lipid IV(A)	C86H152N2O37P2	-6
kdo2lipid4M_PS_c	-	-	Cytoplasm	KDO(2)-lipid IV(A) with myristoyl	C100H178N2O38P2	-6
kdo8p_c	KDO-8P	MNXM1647	Cytoplasm	3-Deoxy-D-manno-octulosonate 8-phosphate	C8H12O11P	-3
kdolipid4_PS_c	-	-	Cytoplasm	PS KDO-lipid IV(A)	C78H141N2O30P2	-5
lac__D_c	D-LACTATE	MNXM285	Cytoplasm	D-Lactate	C3H5O3	-1
LalaDgluMdap_c	-	MNXM90242	Cytoplasm	L-alanine-D-glutamate-meso-2,6-diaminoheptanedioate	C15H25N4O8	-1
LalaDgluMdap_e	-	MNXM90242	Extracellular	L-alanine-D-glutamate-meso-2,6-diaminoheptanedioate	C15H25N4O8	-1
LalaDgluMdap_p	-	MNXM90242	Periplasm	L-alanine-D-glutamate-meso-2,6-diaminoheptanedioate	C15H25N4O8	-1
LalaDgluMdapDala_c	-	MNXM59271	Cytoplasm	L-alanine-D-glutamate-meso-2,6-diaminoheptanedioate-D-alanine	C18H30N5O9	-1
LalaDgluMdapDala_e	-	MNXM59271	Extracellular	L-alanine-D-glutamate-meso-2,6-diaminoheptanedioate-D-alanine	C18H30N5O9	-1
LalaDgluMdapDala_p	-	MNXM59271	Periplasm	L-alanine-D-glutamate-meso-2,6-diaminoheptanedioate-D-alanine	C18H30N5O9	-1
leu__L_c	LEU	MNXM140	Cytoplasm	L-Leucine	C6H13NO2	0
leu__L_e	LEU	MNXM140	Extracellular	L-Leucine	C6H13NO2	0
leu__L_p	LEU	MNXM140	Periplasm	L-Leucine	C6H13NO2	0
leutrna_c	-	MNXM697	Cytoplasm	L-Leucyl-tRNA(Leu)	C6H12NOR	1
Lfmkynr_c	CPD-10488; N-FORMYLKYNURENINE	MNXM1288	Cytoplasm	L Formylkynurenine	C11H12N2O4	0
lgt__S_c	S-LACTOYL-GLUTATHIONE	MNXM1253	Cytoplasm	(R)-S-Lactoylglutathione	C13H20N3O8S	-1
lipa_PS_c	-	-	Cytoplasm	PS KDO(2)-lipid (A)	C114H204N2O39P2	-6
lipaPisci_c	-	-	Cytoplasm	Piscirickettsia salmonis lipid A	C188H328O91N8P2	0
lipaPisci_e	-	-	Extracellular	Piscirickettsia salmonis lipid A	C188H328O91N8P2	0
lipaPisci_p	-	-	Periplasm	Piscirickettsia salmonis lipid A	C188H328O91N8P2	0
lipidA_PS_c	-	-	Cytoplasm	PS lipid A	C70H130N2O23P2	-4
lipidAds_PS_c	-	-	Cytoplasm	PS Lipid A Disaccharide	C70H131N2O20P	-2
lipidX_c	-	MNXM147706	Cytoplasm	2,3-Bis(3-hydroxytetradecanoyl)-beta-D-glucosaminyl 1-phosphate	C34H64NO12P	-2
lipoamp_c	LIPOYL-AMP	MNXM2392	Cytoplasm	lipoyl-AMP	C18H25N5O8PS2	-1
lipoate_c	LIPOIC-ACID	MNXM1484	Cytoplasm	Lipoate	C8H14O2S2	0
lipopb_c	-	MNXM147499	Cytoplasm	lipoate (protein bound)	C8H13OS2	1
lpp_p	Lipoproteins	MNXM7493	Periplasm	lipoprotein	XC16H30O1	0
lys__L_c	LYS	MNXM78	Cytoplasm	L-Lysine	C6H15N2O2	1
lys__L_e	LYS	MNXM78	Extracellular	L-Lysine	C6H15N2O2	1
lys__L_p	LYS	MNXM78	Periplasm	L-Lysine	C6H15N2O2	1
lystrna_c	-	MNXM89922	Cytoplasm	L-Lysine-tRNA (Lys)	C6H14N2OR	2
mal__L_c	MAL	MNXM98	Cytoplasm	L-Malate	C4H4O5	-2
mal__L_e	MAL	MNXM98	Extracellular	L-Malate	C4H4O5	-2
mal__L_p	MAL	MNXM98	Periplasm	L-Malate	C4H4O5	-2
malACP_c	MALONYL-ACP	MNXM184	Cytoplasm	Malonyl-[acyl-carrier protein]	C14H22N2O10PRS	-2
malcoa_c	MALONYL-COA	MNXM40	Cytoplasm	Malonyl-CoA	C24H33N7O19P3S	-5
malcoame_c	CPD-12454	MNXM97130	Cytoplasm	malonyl-CoA methyl ester	C25H36N7O19P3S	-4
man1p_c	MANNOSE-1P	MNXM721	Cytoplasm	D-Mannose 1-phosphate	C6H11O9P	-2
man6p_c	CPD-15979	MNXM427	Cytoplasm	D-Mannose 6-phosphate	C6H11O9P	-2
meoh_c	ALCOHOL-GROUP; METOH	MNXM157	Cytoplasm	Methanol	CH4O1	0
meoh_e	ALCOHOL-GROUP; METOH	MNXM157	Extracellular	Methanol	CH4O1	0
meoh_p	ALCOHOL-GROUP; METOH	MNXM157	Periplasm	Methanol	CH4O1	0
met__L_c	MET	MNXM61	Cytoplasm	L-Methionine	C5H11NO2S	0
met__L_e	MET	MNXM61	Extracellular	L-Methionine	C5H11NO2S	0
met__L_p	MET	MNXM61	Periplasm	L-Methionine	C5H11NO2S	0
methf_c	5-10-METHENYL-THF	MNXM511	Cytoplasm	5,10-Methenyltetrahydrofolate	C20H20N7O6	-1
metsox_S__L_c	CPD-8989; CPD-8990; L-Methionine-sulfoxides	MNXM2246	Cytoplasm	L-Methionine Sulfoxide	C5H11NO3S	0
mettrna_c	Charged-MET-tRNAs	MNXM28	Cytoplasm	L-Methionyl-tRNA (Met)	C5H10NOSR	1
mev__R_c	CPD-350; MEVALONATE	MNXM333	Cytoplasm	M__R__Mevalonate_C6H11O4	C6H11O4	-1
mg2_c	MG+2	MNXM653	Cytoplasm	magnesium	Mg	2
mg2_e	MG+2	MNXM653	Extracellular	magnesium	Mg	2
mg2_p	MG+2	MNXM653	Periplasm	magnesium	Mg	2
mi1p__D_c	D-MYO-INOSITOL-1-MONOPHOSPHATE	MNXM646	Cytoplasm	1D-myo-Inositol 1-phosphate	C6H11O9P	-2
micit_c	CPD-618	MNXM1694	Cytoplasm	methylisocitrate	C7H7O7	-3
mlthf_c	METHYLENE-THF	MNXM183	Cytoplasm	5,10-Methylenetetrahydrofolate	C20H21N7O6	-2
mn2_c	MN+2	MNXM2255	Cytoplasm	Mn2+	Mn	2
mn2_e	MN+2	MNXM2255	Extracellular	Mn2+	Mn	2
mn2_p	MN+2	MNXM2255	Periplasm	Mn2+	Mn	2
moadamp_c	-	MNXM148352	Cytoplasm	MoaD Protein with bound AMP	C11H12N5O8P1X	-1
moadcoo_c	-	MNXM148353	Cytoplasm	MoaD Protein with carboxylate	C1O2X	-1
msa_c	CPD-1135; MALONATE-S-ALD	MNXM244	Cytoplasm	Malonate semialdehyde	C3H3O3	-1
mthgxl_c	CPD-10807; METHYL-GLYOXAL	MNXM310	Cytoplasm	Methylglyoxal	C3H4O2	0
murein3p3p_p	-	MNXM88348	Periplasm	two linked disacharide tripeptide murein units (uncrosslinked, middle of chain)	C68H104N12O38	-4
murein3px3p_p	CPD0-2277	MNXM88342	Periplasm	two disacharide linked murein units, tripeptide crosslinked tripeptide (A2pm->A2pm) (middle of chain)	C68H102N12O37	-4
murein3px4p_p	CPD0-2273	MNXM88341	Periplasm	two disacharide linked murein units, tripeptide crosslinked tetrapeptide (A2pm->D-ala) (middle of chain)	C71H107N13O38	-4
murein4p3p_p	-	MNXM88346	Periplasm	two linked disacharide tetrapeptide and tripeptide murein units (uncrosslinked, middle of chain)	C71H109N13O39	-4
murein4p4p_p	CPD0-2269	MNXM88347	Periplasm	two linked disacharide tetrapeptide murein units (uncrosslinked, middle of chain)	C74H114N14O40	-4
murein4px4p_p	-	MNXM5316	Periplasm	two disacharide linked murein units, tetrapeptide corsslinked tetrapeptide (A2pm->D-ala) (middle of chain)	C74H112N14O39	-4
murein4px4p4p_p	CPD0-2266	MNXM87122	Periplasm	three disacharide linked murein units (tetrapeptide crosslinked tetrapeptide (A2pm->D-ala), one uncrosslinked tetrapaptide) (middle of chain)	C111H169N21O59	-6
murein4px4px4p_p	-	MNXM6451	Periplasm	three disacharide linked murein units (tetrapeptide crosslinked tetrapeptide (A2pm->D-ala) & tetrapeptide corsslinked tetrapeptide (A2pm->D-ala)) (middle of chain)	C111H167N21O58	-6
murein5p3p_p	-	MNXM5972	Periplasm	two linked disacharide pentapeptide and tripeptide murein units (uncrosslinked, middle of chain)	C74H114N14O40	-4
murein5p4p_p	-	MNXM5971	Periplasm	two linked disacharide pentapeptide and tetrapeptide murein units (uncrosslinked, middle of chain)	C77H119N15O41	-4
murein5p5p_p	CPD0-2283	MNXM88345	Periplasm	two linked disacharide pentapeptide murein units (uncrosslinked, middle of chain)	C80H124N16O42	-4
murein5p5p5p_p	-	MNXM7807	Periplasm	three linked disacharide pentapeptide murein units (uncrosslinked, middle of chain)	C120H186N24O63	-6
murein5px3p_p	-	MNXM5970	Periplasm	two disacharide linked murein units, pentapeptide corsslinked tripeptide (A2pm->A2pm) (middle of chain)	C74H112N14O39	-4
murein5px4p_p	CPD0-2278	MNXM88338	Periplasm	two disacharide linked murein units, pentapeptide crosslinked tetrapeptide (A2pm->D-ala) (middle of chain)	C77H117N15O40	-4
murein5px4px4p_p	CPD0-2296	MNXM87121	Periplasm	three disacharide linked murein units (pentapeptide crosslinked tetrapeptide (A2pm->D-ala) tetrapeptide corsslinked tetrapeptide (A2pm->D-ala)) (middle of chain)	C114H172N22O59	-6
myrsACP_c	Myristoyl-ACPs	MNXM564	Cytoplasm	Myristoyl-ACP (n-C14:0ACP)	C25H47N2O8PRS	-1
N1aspmd_c	CPD-568	MNXM501	Cytoplasm	N1-Acetylspermidine	C9H23N3O	2
n8aspmd_c	CPD-3462	MNXM1679	Cytoplasm	N8-Acetylspermidine	C9H23N3O	2
na1_c	NA+	MNXM27	Cytoplasm	Sodium	Na	1
na1_e	NA+	MNXM27	Extracellular	Sodium	Na	1
na1_p	NA+	MNXM27	Periplasm	Sodium	Na	1
na15dap_c	CPD0-1065	MNXM6170	Cytoplasm	N-3-aminopropyl-1,5-diaminopentane	C8H24N3	3
nad_c	CPD-16008; NAD	MNXM8	Cytoplasm	Nicotinamide adenine dinucleotide	C21H26N7O14P2	-1
nadh_c	NADH	MNXM10	Cytoplasm	Nicotinamide adenine dinucleotide - reduced	C21H27N7O14P2	-2
nadp_c	CPD-16007; NAD-P-OR-NOP; NADP	MNXM5	Cytoplasm	Nicotinamide adenine dinucleotide phosphate	C21H25N7O17P3	-3
nadph_c	NADH-P-OR-NOP; NADPH	MNXM6	Cytoplasm	Nicotinamide adenine dinucleotide phosphate - reduced	C21H26N7O17P3	-4
Ncbmpts_c	CPD-597	MNXM1243	Cytoplasm	N-Carbamoylputrescine	C5H13N3O	0
nh4_c	-	MNXM84	Cytoplasm	Ammonium	H4N	1
nh4_e	-	MNXM84	Extracellular	Ammonium	H4N	1
nh4_p	-	MNXM84	Periplasm	Ammonium	H4N	1
ni2_c	NI+2	MNXM3673	Cytoplasm	nickel	Ni	2
ni2_p	NI+2	MNXM3673	Periplasm	nickel	Ni	2
nicrnt_c	NICOTINATE_NUCLEOTIDE	MNXM194	Cytoplasm	Nicotinate D-ribonucleotide	C11H12NO9P	-2
nmn_c	NICOTINAMIDE_NUCLEOTIDE	MNXM355	Cytoplasm	NMN	C11H14N2O8P	-1
no_c	NITRIC-OXIDE	MNXM228	Cytoplasm	Nitric oxide	NO	0
no_e	NITRIC-OXIDE	MNXM228	Extracellular	Nitric oxide	NO	0
no_p	NITRIC-OXIDE	MNXM228	Periplasm	Nitric oxide	NO	0
no3_c	CPD-15028; NITRATE	MNXM207	Cytoplasm	Nitrate	NO3	-1
o2_c	OXYGEN-MOLECULE	MNXM4	Cytoplasm	O2	O2	0
o2_e	OXYGEN-MOLECULE	MNXM4	Extracellular	O2	O2	0
o2_p	OXYGEN-MOLECULE	MNXM4	Periplasm	O2	O2	0
o2s_c	SUPER-OXIDE	MNXM330	Cytoplasm	Superoxide anion	O2	-1
o2s_e	SUPER-OXIDE	MNXM330	Extracellular	Superoxide anion	O2	-1
o2s_p	SUPER-OXIDE	MNXM330	Periplasm	Superoxide anion	O2	-1
oaa_c	ENOL-OXALOACETATE; OXALACETIC_ACID	MNXM46	Cytoplasm	Oxaloacetate	C4H2O5	-2
oc2coa_c	CPD0-2108	MNXM784	Cytoplasm	trans-Oct-2-enoyl-CoA	C29H44N7O17P3S	-4
ocACP_c	Octanoyl-ACPs	MNXM23586	Cytoplasm	Octanoyl-ACP (n-C8:0ACP)	C19H35N2O8PRS	-1
occoa_c	CPD-196	MNXM342	Cytoplasm	Octanoyl-CoA (n-C8:0CoA)	C29H46N7O17P3S	-4
ocdca_c	STEARIC_ACID	MNXM236	Cytoplasm	octadecanoate (n-C18:0)	C18H35O2	-1
ocdca_e	STEARIC_ACID	MNXM236	Extracellular	octadecanoate (n-C18:0)	C18H35O2	-1
ocdca_p	STEARIC_ACID	MNXM236	Periplasm	octadecanoate (n-C18:0)	C18H35O2	-1
ocdcaACP_c	-	MNXM3075	Cytoplasm	Octadecanoyl-ACP (n-C18:0ACP)	C29H55N2O8PRS	-1
ocdcap_c	-	MNXM147528	Cytoplasm	Octadecanoyl-phosphate (n-C18:0)	C18H36O5P	-1
ocdcea_c	OLEATE-CPD	MNXM306	Cytoplasm	octadecenoate (n-C18:1)	C18H33O2	-1
ocdcea_e	OLEATE-CPD	MNXM306	Extracellular	octadecenoate (n-C18:1)	C18H33O2	-1
ocdcea_p	OLEATE-CPD	MNXM306	Periplasm	octadecenoate (n-C18:1)	C18H33O2	-1
ocdceap_c	-	MNXM147529	Cytoplasm	Octadecanoyl-phosphate (n-C18:1)	C18H34O5P	-1
octa_c	CPD-195	MNXM750	Cytoplasm	octanoate (n-C8:0)	C8H15O2	-1
octa_e	CPD-195	MNXM750	Extracellular	octanoate (n-C8:0)	C8H15O2	-1
octa_p	CPD-195	MNXM750	Periplasm	octanoate (n-C8:0)	C8H15O2	-1
octapb_c	-	MNXM147531	Cytoplasm	octanoate (protein bound)	C8H15O	1
octdp_c	OCTAPRENYL-DIPHOSPHATE	MNXM811	Cytoplasm	all-trans-Octaprenyl diphosphate	C40H65O7P2	-3
octeACP_c	Oleoyl-ACPs	MNXM8962	Cytoplasm	cis-octadec-11-enoyl-[acyl-carrier protein] (n-C18:1)	C29H53N2O8PRS	-1
od2coa_c	CPD-10262	MNXM954	Cytoplasm	trans-Octadec-2-enoyl-CoA	C39H64N7O17P3S	-4
odecoa_c	-	MNXM1848	Cytoplasm	Octadecenoyl-CoA (n-C18:1CoA)	C39H64N7O17P3S	-4
ogmeACP_c	-	MNXM147799	Cytoplasm	3-Oxo-glutaryl-[acyl-carrier protein] methyl ester	C17H27N2O11PRS	-1
ohpb_c	3OH-4P-OH-ALPHA-KETOBUTYRATE	MNXM1514	Cytoplasm	2-Oxo-3-hydroxy-4-phosphobutanoate	C4H4O8P	-3
opmeACP_c	-	MNXM147801	Cytoplasm	3-Oxo-pimeloyl-[acyl-carrier protein] methyl ester	C19H31N2O11PRS	-1
orot_c	OROTATE	MNXM235	Cytoplasm	Orotate	C5H3N2O4	-1
orot_e	OROTATE	MNXM235	Extracellular	Orotate	C5H3N2O4	-1
orot_p	OROTATE	MNXM235	Periplasm	Orotate	C5H3N2O4	-1
orot5p_c	OROTIDINE-5-PHOSPHATE	MNXM519	Cytoplasm	Orotidine 5'-phosphate	C10H10N2O11P	-3
pa120_c	-	MNXM90509	Cytoplasm	1,2-didodecanoyl-sn-glycerol 3-phosphate	C27H51O8P1	-2
pa120_p	-	MNXM90509	Periplasm	1,2-didodecanoyl-sn-glycerol 3-phosphate	C27H51O8P1	-2
pa140_c	CPD0-1425	MNXM51017	Cytoplasm	1,2-ditetradecanoyl-sn-glycerol 3-phosphate	C31H59O8P1	-2
pa140_p	CPD0-1425	MNXM51017	Periplasm	1,2-ditetradecanoyl-sn-glycerol 3-phosphate	C31H59O8P1	-2
pa141_c	-	MNXM90512	Cytoplasm	1,2-ditetradec-7-enoyl-sn-glycerol 3-phosphate	C31H55O8P1	-2
pa141_p	-	MNXM90512	Periplasm	1,2-ditetradec-7-enoyl-sn-glycerol 3-phosphate	C31H55O8P1	-2
pa160_c	CPD0-1422	MNXM17312	Cytoplasm	1,2-dihexadecanoyl-sn-glycerol 3-phosphate	C35H67O8P1	-2
pa160_p	CPD0-1422	MNXM17312	Periplasm	1,2-dihexadecanoyl-sn-glycerol 3-phosphate	C35H67O8P1	-2
pa161_160_c	-	-	Cytoplasm	1-16:1-2:16:0-phosphatidate	C35H65O8P1	-2
pa161_c	-	MNXM90510	Cytoplasm	1,2-dihexadec-9-enoyl-sn-glycerol 3-phosphate	C35H63O8P1	-2
pa161_p	-	MNXM90510	Periplasm	1,2-dihexadec-9-enoyl-sn-glycerol 3-phosphate	C35H63O8P1	-2
pa180_c	CPD0-1423	MNXM51279	Cytoplasm	1,2-dioctadecanoyl-sn-glycerol 3-phosphate	C39H75O8P1	-2
pa180_p	CPD0-1423	MNXM51279	Periplasm	1,2-dioctadecanoyl-sn-glycerol 3-phosphate	C39H75O8P1	-2
pa181_180_c	-	-	Cytoplasm	1-18:1-2:18:0-phosphatidate	C39H73O8P1	-2
pa181_c	-	MNXM90511	Cytoplasm	1,2-dioctadec-11-enoyl-sn-glycerol 3-phosphate	C39H71O8P1	-2
pa181_p	-	MNXM90511	Periplasm	1,2-dioctadec-11-enoyl-sn-glycerol 3-phosphate	C39H71O8P1	-2
palmACP_c	-	MNXM2026	Cytoplasm	Palmitoyl-ACP (n-C16:0ACP)	C27H51N2O8PRS	-1
pan4p_c	PANTETHEINE-P; PHOSPHOPANTOTHEINE-GROUP	MNXM373	Cytoplasm	Pantetheine 4'-phosphate	C11H21N2O7PS	-2
pant__R_c	L-PANTOATE	MNXM593	Cytoplasm	(R)-Pantoate	C6H11O4	-1
pap_c	3-5-ADP	MNXM45	Cytoplasm	Adenosine 3',5'-bisphosphate	C10H11N5O10P2	-4
pdx5p_c	PYRIDOXINE-5P	MNXM454	Cytoplasm	Pyridoxine 5'-phosphate	C8H10NO6P	-2
pe120_c	CPD-17088	MNXM71176	Cytoplasm	phosphatidylethanolamine (didodecanoyl, n-C12:0)	C29H58N1O8P1	0
pe120_p	CPD-17088	MNXM71176	Periplasm	phosphatidylethanolamine (didodecanoyl, n-C12:0)	C29H58N1O8P1	0
pe140_c	CPD-17087	MNXM71241	Cytoplasm	phosphatidylethanolamine (ditetradecanoyl, n-C14:0)	C33H66N1O8P1	0
pe140_p	CPD-17087	MNXM71241	Periplasm	phosphatidylethanolamine (ditetradecanoyl, n-C14:0)	C33H66N1O8P1	0
pe141_c	-	MNXM3693	Cytoplasm	phosphatidylethanolamine (ditetradec-7-enoyl, n-C14:1)	C33H62N1O8P1	0
pe141_p	-	MNXM3693	Periplasm	phosphatidylethanolamine (ditetradec-7-enoyl, n-C14:1)	C33H62N1O8P1	0
pe160_c	CPD-12819	MNXM32178	Cytoplasm	phosphatidylethanolamine (dihexadecanoyl, n-C16:0)	C37H74N1O8P1	0
pe160_p	CPD-12819	MNXM32178	Periplasm	phosphatidylethanolamine (dihexadecanoyl, n-C16:0)	C37H74N1O8P1	0
pe161_c	CPD-17086	MNXM71458	Cytoplasm	phosphatidylethanolamine (dihexadec-9enoyl, n-C16:1)	C37H70N1O8P1	0
pe161_p	CPD-17086	MNXM71458	Periplasm	phosphatidylethanolamine (dihexadec-9enoyl, n-C16:1)	C37H70N1O8P1	0
pe180_c	CPD-12818	MNXM31536	Cytoplasm	phosphatidylethanolamine (dioctadecanoyl, n-C18:0)	C41H82N1O8P1	0
pe180_p	CPD-12818	MNXM31536	Periplasm	phosphatidylethanolamine (dioctadecanoyl, n-C18:0)	C41H82N1O8P1	0
pe181_c	-	MNXM2150	Cytoplasm	phosphatidylethanolamine (dioctadec-11-enoyl, n-C18:1)	C41H78N1O8P1	0
pe181_p	-	MNXM2150	Periplasm	phosphatidylethanolamine (dioctadec-11-enoyl, n-C18:1)	C41H78N1O8P1	0
pep_c	PHOSPHO-ENOL-PYRUVATE	MNXM73	Cytoplasm	Phosphoenolpyruvate	C3H2O6P	-3
pg120_c	-	MNXM1771	Cytoplasm	Phosphatidylglycerol (didodecanoyl, n-C12:0)	C30H58O10P1	-1
pg120_p	-	MNXM1771	Periplasm	Phosphatidylglycerol (didodecanoyl, n-C12:0)	C30H58O10P1	-1
pg140_c	-	MNXM1495	Cytoplasm	Phosphatidylglycerol (ditetradecanoyl, n-C14:0)	C34H66O10P1	-1
pg140_p	-	MNXM1495	Periplasm	Phosphatidylglycerol (ditetradecanoyl, n-C14:0)	C34H66O10P1	-1
pg141_c	-	MNXM2029	Cytoplasm	Phosphatidylglycerol (ditetradec-7-enoyl, n-C14:1)	C34H62O10P1	-1
pg141_p	-	MNXM2029	Periplasm	Phosphatidylglycerol (ditetradec-7-enoyl, n-C14:1)	C34H62O10P1	-1
pg160_c	CPD-8260	MNXM32179	Cytoplasm	Phosphatidylglycerol (dihexadecanoyl, n-C16:0)	C38H74O10P1	-1
pg160_p	CPD-8260	MNXM32179	Periplasm	Phosphatidylglycerol (dihexadecanoyl, n-C16:0)	C38H74O10P1	-1
pg161_c	CPD0-2330	MNXM75101	Cytoplasm	Phosphatidylglycerol (dihexadec-9-enoyl, n-C16:1)	C38H70O10P1	-1
pg161_p	CPD0-2330	MNXM75101	Periplasm	Phosphatidylglycerol (dihexadec-9-enoyl, n-C16:1)	C38H70O10P1	-1
pg180_c	CPD-12822	MNXM75102	Cytoplasm	Phosphatidylglycerol (dioctadecanoyl, n-C18:0)	C42H82O10P1	-1
pg180_p	CPD-12822	MNXM75102	Periplasm	Phosphatidylglycerol (dioctadecanoyl, n-C18:0)	C42H82O10P1	-1
pg181_c	-	MNXM1773	Cytoplasm	Phosphatidylglycerol (dioctadec-11-enoyl, n-C18:1)	C42H78O10P1	-1
pg181_p	-	MNXM1773	Periplasm	Phosphatidylglycerol (dioctadec-11-enoyl, n-C18:1)	C42H78O10P1	-1
pgp120_c	-	MNXM91685	Cytoplasm	Phosphatidylglycerophosphate (didodecanoyl, n-C12:0)	C30H57O13P2	-3
pgp120_p	-	MNXM91685	Periplasm	Phosphatidylglycerophosphate (didodecanoyl, n-C12:0)	C30H57O13P2	-3
pgp140_c	-	MNXM5272	Cytoplasm	Phosphatidylglycerophosphate (ditetradecanoyl, n-C14:0)	C34H65O13P2	-3
pgp140_p	-	MNXM5272	Periplasm	Phosphatidylglycerophosphate (ditetradecanoyl, n-C14:0)	C34H65O13P2	-3
pgp141_c	-	MNXM5271	Cytoplasm	Phosphatidylglycerophosphate (ditetradec-7-enoyl, n-C14:1)	C34H61O13P2	-3
pgp141_p	-	MNXM5271	Periplasm	Phosphatidylglycerophosphate (ditetradec-7-enoyl, n-C14:1)	C34H61O13P2	-3
pgp160_c	CPD-12821	MNXM32180	Cytoplasm	Phosphatidylglycerophosphate (dihexadecanoyl, n-C16:0)	C38H73O13P2	-3
pgp160_p	CPD-12821	MNXM32180	Periplasm	Phosphatidylglycerophosphate (dihexadecanoyl, n-C16:0)	C38H73O13P2	-3
pgp161_c	CPD0-2230	MNXM75103	Cytoplasm	Phosphatidylglycerophosphate (dihexadec-9-enoyl, n-C16:1)	C38H69O13P2	-3
pgp161_p	CPD0-2230	MNXM75103	Periplasm	Phosphatidylglycerophosphate (dihexadec-9-enoyl, n-C16:1)	C38H69O13P2	-3
pgp180_c	CPD-12820	MNXM75104	Cytoplasm	Phosphatidylglycerophosphate (dioctadecanoyl, n-C18:0)	C42H81O13P2	-3
pgp180_p	CPD-12820	MNXM75104	Periplasm	Phosphatidylglycerophosphate (dioctadecanoyl, n-C18:0)	C42H81O13P2	-3
pgp181_c	-	MNXM91688	Cytoplasm	Phosphatidylglycerophosphate (dioctadec-11-enoyl, n-C18:1)	C42H77O13P2	-3
pgp181_p	-	MNXM91688	Periplasm	Phosphatidylglycerophosphate (dioctadec-11-enoyl, n-C18:1)	C42H77O13P2	-3
PHB_c	-	MNXM148425	Cytoplasm	PHB granule	C4H6O2R	0
phbg_c	-	MNXM148273	Cytoplasm	Growing PHB granule	R	0
phe__L_c	PHE	MNXM97	Cytoplasm	L-Phenylalanine	C9H11NO2	0
phe__L_e	PHE	MNXM97	Extracellular	L-Phenylalanine	C9H11NO2	0
phe__L_p	PHE	MNXM97	Periplasm	L-Phenylalanine	C9H11NO2	0
pheme_c	PROTOHEME	MNXM78362	Cytoplasm	Protoheme	C34H30FeN4O4	-2
pheme_e	PROTOHEME	MNXM78362	Extracellular	Protoheme	C34H30FeN4O4	-2
pheme_p	PROTOHEME	MNXM78362	Periplasm	Protoheme	C34H30FeN4O4	-2
phetrna_c	-	MNXM89802	Cytoplasm	L-Phenylalanyl-tRNA(Phe)	C9H10NOR	1
phom_c	O-PHOSPHO-L-HOMOSERINE	MNXM1334	Cytoplasm	O-Phospho-L-homoserine	C4H8NO6P	-2
phpyr_c	ENOL-PHENYLPYRUVATE; PHENYL-PYRUVATE	MNXM210	Cytoplasm	Phenylpyruvate	C9H7O3	-1
phthr_c	4-PHOSPHONOOXY-THREONINE	MNXM759	Cytoplasm	O-Phospho-4-hydroxy-L-threonine	C4H8NO7P	-2
pi_c	CPD-16459; PHOSPHATE-GROUP; Pi	MNXM9	Cytoplasm	Phosphate	HO4P	-2
pi_e	CPD-16459; PHOSPHATE-GROUP; Pi	MNXM9	Extracellular	Phosphate	HO4P	-2
pi_p	CPD-16459; PHOSPHATE-GROUP; Pi	MNXM9	Periplasm	Phosphate	HO4P	-2
pimACP_c	Pimeloyl-ACPs	MNXM12695	Cytoplasm	Pimeloyl-[acyl-carrier protein]	C18H31N2O10PRS	-1
pmcoa_c	CPD-558	MNXM951	Cytoplasm	Pimeloyl-CoA	C28H41N7O19P3S	-5
pmeACP_c	Pimeloyl-ACP-methyl-esters	MNXM12694	Cytoplasm	Pimeloyl-[acyl-carrier protein] methyl ester	C19H33N2O10PRS	-1
pmtcoa_c	PALMITYL-COA	MNXM88	Cytoplasm	Palmitoyl-CoA (n-C16:0CoA)	C37H62N7O17P3S	-4
pnto__R_c	PANTOTHENATE	MNXM364	Cytoplasm	(R)-Pantothenate	C9H16NO5	-1
pnto__R_e	PANTOTHENATE	MNXM364	Extracellular	(R)-Pantothenate	C9H16NO5	-1
pnto__R_p	PANTOTHENATE	MNXM364	Periplasm	(R)-Pantothenate	C9H16NO5	-1
ppa_c	2-ARYLPROPIONATE; PROPIONATE	MNXM356	Cytoplasm	Propionate (n-C3:0)	C3H5O2	-1
ppa_p	2-ARYLPROPIONATE; PROPIONATE	MNXM356	Periplasm	Propionate (n-C3:0)	C3H5O2	-1
ppbng_c	PORPHOBILINOGEN	MNXM554	Cytoplasm	Porphobilinogen	C10H13N2O4	-1
ppcoa_c	PROPIONYL-COA	MNXM86	Cytoplasm	Propanoyl-CoA	C24H36N7O17P3S	-4
ppgpp_c	GUANOSINE-5DP-3DP	MNXM1189	Cytoplasm	Guanosine 3',5'-bis(diphosphate)	C10H11N5O17P4	-6
pphn_c	PREPHENATE	MNXM503	Cytoplasm	Prephenate	C10H8O6	-2
ppi_c	PPI; PYROPHOSPHATE-GROUP	MNXM11	Cytoplasm	Diphosphate	HO7P2	-3
ppp9_c	PROTOPORPHYRIN_IX	MNXM346	Cytoplasm	Protoporphyrin	C34H32N4O4	-2
pppg9_c	PROTOPORPHYRINOGEN	MNXM351	Cytoplasm	Protoporphyrinogen IX	C34H38N4O4	-2
pppi_c	P3I	MNXM332	Cytoplasm	Inorganic triphosphate	HO10P3	-4
pram_c	5-P-BETA-D-RIBOSYL-AMINE	MNXM90003	Cytoplasm	5-Phospho-beta-D-ribosylamine	C5H11NO7P	-1
pran_c	N-5-PHOSPHORIBOSYL-ANTHRANILATE	MNXM1489	Cytoplasm	N-(5-Phospho-D-ribosyl)anthranilate	C12H13NO9P	-3
preq0_c	7-CYANO-7-DEAZAGUANINE	MNXM2207	Cytoplasm	7-cyano-7-carbaguanine	C7H5N5O	0
preq1_c	7-AMINOMETHYL-7-DEAZAGUANINE	MNXM3198	Cytoplasm	7-aminomethyl-7-deazaguanine	C7H10N5O	1
pro__L_c	PRO	MNXM114	Cytoplasm	L-Proline	C5H9NO2	0
pro__L_e	PRO	MNXM114	Extracellular	L-Proline	C5H9NO2	0
pro__L_p	PRO	MNXM114	Periplasm	L-Proline	C5H9NO2	0
progly_c	CPD0-2182	MNXM7481	Cytoplasm	L-Prolinylglycine	C7H12N2O3	0
protrna_c	-	MNXM247	Cytoplasm	L-Prolyl-tRNA(Pro)	C5H8NOR	1
prpp_c	PRPP	MNXM91	Cytoplasm	5-Phospho-alpha-D-ribose 1-diphosphate	C5H8O14P3	-5
ps120_c	-	MNXM92575	Cytoplasm	phosphatidylserine (didodecanoyl, n-C12:0)	C30H57N1O10P1	-1
ps140_c	-	MNXM7665	Cytoplasm	phosphatidylserine (ditetradecanoyl, n-C14:0)	C34H65N1O10P1	-1
ps141_c	-	MNXM7664	Cytoplasm	phosphatidylserine (ditetradec-7-enoyl, n-C14:1)	C34H61N1O10P1	-1
ps160_c	CPD-12817	MNXM32181	Cytoplasm	phosphatidylserine (dihexadecanoyl, n-C16:0)	C38H73N1O10P1	-1
ps161_c	-	MNXM92576	Cytoplasm	phosphatidylserine (dihexadec-9-enoyl, n-C16:1)	C38H69N1O10P1	-1
ps180_c	CPD-12816	MNXM75116	Cytoplasm	phosphatidylserine (dioctadecanoyl, n-C18:0)	C42H81N1O10P1	-1
ps181_c	-	MNXM92578	Cytoplasm	phosphatidylserine (dioctadec-11-enoyl, n-C18:1)	C42H77N1O10P1	-1
pser__L_c	3-P-SERINE	MNXM379	Cytoplasm	O-Phospho-L-serine	C3H6NO6P	-2
ptrc_c	PUTRESCINE	MNXM118	Cytoplasm	Putrescine	C4H14N2	2
pyam5p_c	PYRIDOXAMINE-5P	MNXM366	Cytoplasm	Pyridoxamine 5'-phosphate	C8H12N2O5P	-1
pydam_c	PYRIDOXAMINE	MNXM548	Cytoplasm	Pyridoxamine	C8H13N2O2	1
pydam_e	PYRIDOXAMINE	MNXM548	Extracellular	Pyridoxamine	C8H13N2O2	1
pydam_p	PYRIDOXAMINE	MNXM548	Periplasm	Pyridoxamine	C8H13N2O2	1
pydx_c	PYRIDOXAL	MNXM311	Cytoplasm	Pyridoxal	C8H9NO3	0
pydx_e	PYRIDOXAL	MNXM311	Extracellular	Pyridoxal	C8H9NO3	0
pydx_p	PYRIDOXAL	MNXM311	Periplasm	Pyridoxal	C8H9NO3	0
pydx5p_c	PYRIDOXAL_PHOSPHATE	MNXM161	Cytoplasm	Pyridoxal 5'-phosphate	C8H8NO6P	-2
pydxn_c	PYRIDOXINE	MNXM419	Cytoplasm	Pyridoxine	C8H11NO3	0
pydxn_e	PYRIDOXINE	MNXM419	Extracellular	Pyridoxine	C8H11NO3	0
pydxn_p	PYRIDOXINE	MNXM419	Periplasm	Pyridoxine	C8H11NO3	0
pyr_c	PYRUVATE	MNXM23	Cytoplasm	Pyruvate	C3H3O3	-1
pyr_e	PYRUVATE	MNXM23	Extracellular	Pyruvate	C3H3O3	-1
pyr_p	PYRUVATE	MNXM23	Periplasm	Pyruvate	C3H3O3	-1
q8_c	UBIQUINONE-8	MNXM232	Cytoplasm	Ubiquinone-8	C49H74O4	0
q8h2_c	CPD-9956	MNXM191	Cytoplasm	Ubiquinol-8	C49H76O4	0
quln_c	QUINOLINATE	MNXM555	Cytoplasm	Quinolinate	C7H3NO4	-2
r1p_c	RIBOSE-1P	MNXM295	Cytoplasm	alpha-D-Ribose 1-phosphate	C5H9O8P	-2
r5p_c	CPD-15318	MNXM15900	Cytoplasm	alpha-D-Ribose 5-phosphate	C5H9O8P	-2
rbflvrd_c	CPD-316	MNXM1246	Cytoplasm	Reduced riboflavin	C17H22N4O6	0
rhcys_c	CPD-564	MNXM1777	Cytoplasm	S-Ribosyl-L-homocysteine	C9H17NO6S	0
ribflv_c	RIBOFLAVIN	MNXM270	Cytoplasm	Riboflavin	C17H20N4O6	0
ru5p__D_c	RIBULOSE-5P	MNXM145	Cytoplasm	D-Ribulose 5-phosphate	C5H9O8P	-2
s17bp_c	D-SEDOHEPTULOSE-1-7-P2	MNXM1294	Cytoplasm	Sedoheptulose 1,7-bisphosphate	C7H12O13P2	-4
s7p_c	D-SEDOHEPTULOSE-7-P	MNXM271	Cytoplasm	Sedoheptulose 7-phosphate	C7H13O10P	-2
ser__D_c	D-SERINE	MNXM694	Cytoplasm	D-Serine	C3H7NO3	0
ser__L_c	SER	MNXM53	Cytoplasm	L-Serine	C3H7NO3	0
ser__L_e	SER	MNXM53	Extracellular	L-Serine	C3H7NO3	0
ser__L_p	SER	MNXM53	Periplasm	L-Serine	C3H7NO3	0
sertrna_c	Charged-SER-tRNAs	MNXM89803	Cytoplasm	L-Seryl-tRNA(Ser)	C3H6NO2R	1
sertrna_sec_c	-	MNXM90476	Cytoplasm	L-Seryl-tRNA(Sec)	C3H6NO2R	1
Sfglutth_c	CPD-548	MNXM952	Cytoplasm	S-Formylglutathione	C11H16N3O7S	-1
skm_c	SHIKIMATE	MNXM602	Cytoplasm	Shikimate	C7H9O5	-1
skm5p_c	SHIKIMATE-5P	MNXM1265	Cytoplasm	Shikimate 5-phosphate	C7H8O8P	-3
sl26da_c	N-SUCCINYLLL-2-6-DIAMINOPIMELATE	MNXM1488	Cytoplasm	N-Succinyl-LL-2,6-diaminoheptanedioate	C11H16N2O7	-2
sl2a6o_c	N-SUCCINYL-2-AMINO-6-KETOPIMELATE	MNXM1563	Cytoplasm	N-Succinyl-2-L-amino-6-oxoheptanedioate	C11H12NO8	-3
so2_c	SULFUR-DIOXIDE	MNXM4835	Cytoplasm	sulfur dioxide	O2S	0
so2_e	SULFUR-DIOXIDE	MNXM4835	Extracellular	sulfur dioxide	O2S	0
so2_p	SULFUR-DIOXIDE	MNXM4835	Periplasm	sulfur dioxide	O2S	0
so3_c	H2SO3; HSO3; SO3	MNXM105630	Cytoplasm	Sulfite	O3S	-2
so3_e	H2SO3; HSO3; SO3	MNXM105630	Extracellular	Sulfite	O3S	-2
so3_p	H2SO3; HSO3; SO3	MNXM105630	Periplasm	Sulfite	O3S	-2
so4_c	HSO4; SULFATE	MNXM58	Cytoplasm	Sulfate	O4S	-2
so4_e	HSO4; SULFATE	MNXM58	Extracellular	Sulfate	O4S	-2
so4_p	HSO4; SULFATE	MNXM58	Periplasm	Sulfate	O4S	-2
spmd_c	SPERMIDINE	MNXM124	Cytoplasm	Spermidine	C7H22N3	3
stcoa_c	STEAROYL-COA	MNXM272	Cytoplasm	Stearoyl-CoA (n-C18:0CoA)	C39H66N7O17P3S	-4
suc6p_c	CPD-15716; SUCROSE-6P	MNXM1004	Cytoplasm	Sucrose 6-phosphate	C12H21O14P	-2
sucarg_c	CPD-421	MNXM1756	Cytoplasm	N2-Succinyl-L-arginine	C10H17N4O5	-1
succ_c	SUC	MNXM25	Cytoplasm	Succinate	C4H4O4	-2
succ_e	SUC	MNXM25	Extracellular	Succinate	C4H4O4	-2
succ_p	SUC	MNXM25	Periplasm	Succinate	C4H4O4	-2
succoa_c	SUC-COA	MNXM92	Cytoplasm	Succinyl-CoA	C25H35N7O19P3S	-5
sucglu_c	N2-SUCCINYLGLUTAMATE	MNXM1757	Cytoplasm	N2-Succinyl-L-glutamate	C9H10NO7	-3
sucgsa_c	CPD-822	MNXM1763	Cytoplasm	N2-Succinyl-L-glutamate 5-semialdehyde	C9H11NO6	-2
sucorn_c	N2-SUCCINYLORNITHINE	MNXM1152	Cytoplasm	N2-Succinyl-L-ornithine	C9H15N2O5	-1
sucsal_c	SUCC-S-ALD	MNXM172	Cytoplasm	Succinic semialdehyde	C4H5O3	-1
sufbcd_2fe2s_c	-	MNXM147308	Cytoplasm	SufBCD with bound [2Fe-2S] cluster	H4O2S8Fe2R	-2
sufbcd_2fe2s2_c	-	MNXM148512	Cytoplasm	SufBCD with two bound [2Fe-2S] clusters	O2S10Fe4R	-4
sufbcd_4fe4s_c	-	MNXM148511	Cytoplasm	SufBCD with bound [4Fe-4S] cluster	H4O2S10Fe4R	-2
sufbcd_c	-	MNXM147307	Cytoplasm	SufBCD scaffold complex	H8O2S6R	0
sufse_c	-	MNXM147309	Cytoplasm	SufSE sulfur acceptor complex	HSR	0
sufsesh_c	-	MNXM147310	Cytoplasm	SufSE with bound sulfur	HS2R	0
T2_C4_DECADIENYL_COA_c	T2-C4-DECADIENYL-COA	MNXM87536	Cytoplasm	trans-delta2, cis-delta4-decadienoyl-CoA	C31H46N7O17P3S	-4
t3c11vaceACP_c	-	MNXM5958	Cytoplasm	trans-3-cis-11-vacceoyl-[acyl-carrier protein]	C29H51N2O8PRS	-1
t3c5ddeceACP_c	-	MNXM5959	Cytoplasm	trans-3-cis-5-dodecenoyl-[acyl-carrier protein]	C23H39N2O8PRS	-1
t3c7mrseACP_c	-	MNXM5960	Cytoplasm	trans-3-cis-7-myristoleoyl-[acyl-carrier protein]	C25H43N2O8PRS	-1
t3c9palmeACP_c	-	MNXM5961	Cytoplasm	trans-3-cis-9-palmitoleoyl-[acyl-carrier protein]	C27H47N2O8PRS	-1
tag6p__D_c	TAGATOSE-6-PHOSPHATE	MNXM795	Cytoplasm	D-Tagatose 6-phosphate	C6H11O9P	-2
tagdp__D_c	TAGATOSE-1-6-DIPHOSPHATE	MNXM1324	Cytoplasm	D-Tagatose 1,6-biphosphate	C6H10O12P2	-4
taur_c	TAURINE	MNXM282	Cytoplasm	Taurine	C2H7NO3S	0
tcynt_p	HSCN	MNXM762	Periplasm	Thiocyanate	CNS	-1
td2coa_c	CPD-15568	MNXM654	Cytoplasm	trans-Tetradec-2-enoyl-CoA	C35H56N7O17P3S	-4
tdcoa_c	TETRADECANOYL-COA	MNXM224	Cytoplasm	Tetradecanoyl-CoA (n-C14:0CoA)	C35H58N7O17P3S	-4
tddec2eACP_c	Dodec-2-enoyl-ACPs	MNXM23842	Cytoplasm	trans-Dodec-2-enoyl-[acyl-carrier protein]	C23H41N2O8PRS	-1
tdeACP_c	-	MNXM1469	Cytoplasm	cis-tetradec-7-enoyl-[acyl-carrier protein] (n-C14:1)	C25H45N2O8PRS	-1
tdec2eACP_c	-	MNXM28221	Cytoplasm	trans-Dec-2-enoyl-[acyl-carrier protein]	C21H37N2O8PRS	-1
tdecoa_c	-	MNXM83848	Cytoplasm	Tetradecenoyl-CoA (n-C14:1CoA)	C35H56N7O17P3S	-4
thbpt_c	CPD-14053; TETRA-H-BIOPTERIN	MNXM89658	Cytoplasm	Tetrahydrobiopterin	C9H15N5O3	0
thbpt4acam_c	-	MNXM97271	Cytoplasm	Tetrahydrobiopterin-4a-carbinolamine	C9H15N5O4	0
thdp_c	DELTA1-PIPERIDEINE-2-6-DICARBOXYLATE	MNXM480	Cytoplasm	2,3,4,5-Tetrahydrodipicolinate	C7H7NO4	-2
thex2eACP_c	Hex-2-enoyl-ACPs	MNXM24502	Cytoplasm	trans-Hex-2-enoyl-[acyl-carrier protein]	C17H29N2O8PRS	-1
thf_c	THF	MNXM79	Cytoplasm	5,6,7,8-Tetrahydrofolate	C19H21N7O6	-2
thm_c	THIAMINE	MNXM322	Cytoplasm	Thiamin	C12H17N4OS	1
thm_e	THIAMINE	MNXM322	Extracellular	Thiamin	C12H17N4OS	1
thm_p	THIAMINE	MNXM322	Periplasm	Thiamin	C12H17N4OS	1
thmmp_c	THIAMINE-P	MNXM662	Cytoplasm	Thiamin monophosphate	C12H16N4O4PS	-1
thmpp_c	THIAMINE-PYROPHOSPHATE	MNXM256	Cytoplasm	Thiamine diphosphate	C12H16N4O7P2S	-2
thr__L_c	THR	MNXM142	Cytoplasm	L-Threonine	C4H9NO3	0
thr__L_e	THR	MNXM142	Extracellular	L-Threonine	C4H9NO3	0
thr__L_p	THR	MNXM142	Periplasm	L-Threonine	C4H9NO3	0
thrtrna_c	-	MNXM89895	Cytoplasm	L-Threonyl-tRNA(Thr)	C4H8NO2R	1
thymd_c	THYMIDINE	MNXM420	Cytoplasm	Thymidine	C10H14N2O5	0
thymd_e	THYMIDINE	MNXM420	Extracellular	Thymidine	C10H14N2O5	0
thymd_p	THYMIDINE	MNXM420	Periplasm	Thymidine	C10H14N2O5	0
tmrs2eACP_c	Tetradec-2-enoyl-ACPs	MNXM24297	Cytoplasm	trans-Tetradec-2-enoyl-[acyl-carrier protein]	C25H45N2O8PRS	-1
toct2eACP_c	2-Octenoyl-ACPs	MNXM23766	Cytoplasm	trans-Oct-2-enoyl-[acyl-carrier protein]	C19H33N2O8PRS	-1
toctd2eACP_c	-	MNXM12509	Cytoplasm	trans-octadec-2-enoyl-[acyl-carrier protein]	C29H53N2O8PRS	-1
tpalm2eACP_c	2-Hexadecenoyl-ACPs	MNXM29072	Cytoplasm	trans-Hexadec-2-enoyl-[acyl-carrier protein]	C27H49N2O8PRS	-1
trdox_c	Ox-Thioredoxin	MNXM148	Cytoplasm	Oxidized thioredoxin	X	0
trdrd_c	Red-Thioredoxin	MNXM96993	Cytoplasm	Reduced thioredoxin	XH2	0
trnaala_c	ALA-tRNAs	MNXM89576	Cytoplasm	tRNA(Ala)	R	0
trnaarg_c	ARG-tRNAs	MNXM90751	Cytoplasm	tRNA(Arg)	R	0
trnaasn_c	ASN-tRNAs	MNXM90665	Cytoplasm	tRNA(Asn)	C10H17O10PR2	0
trnaasp_c	ASP-tRNAs	MNXM90752	Cytoplasm	tRNA(Asp)	R	0
trnacys_c	CYS-tRNAs	MNXM90666	Cytoplasm	tRNA(Cys)	R	0
trnaglu_c	GLT-tRNAs	MNXM90886	Cytoplasm	tRNA (Glu)	R	0
trnagly_c	GLY-tRNAs	MNXM90340	Cytoplasm	tRNA(Gly)	R	0
trnahis_c	HIS-tRNAs	MNXM90878	Cytoplasm	tRNA(His)	R	0
trnaile_c	ILE-tRNAs	MNXM90879	Cytoplasm	tRNA(Ile)	R	0
trnaleu_c	LEU-tRNAs	MNXM90880	Cytoplasm	tRNA(Leu)	R	0
trnalys_c	LYS-tRNAs	MNXM90881	Cytoplasm	tRNA(Lys)	R	0
trnamet_c	-	MNXM90882	Cytoplasm	tRNA(Met)	R	0
trnaphe_c	PHE-tRNAs	MNXM90753	Cytoplasm	tRNA(Phe)	R	0
trnapro_c	PRO-tRNAs	MNXM90667	Cytoplasm	tRNA(Pro)	R	0
trnasecys_c	-	MNXM93990	Cytoplasm	tRNA(SeCys)	R	0
trnaser_c	SER-tRNAs	MNXM91028	Cytoplasm	tRNA(Ser)	R	0
trnathr_c	THR-tRNAs	MNXM90883	Cytoplasm	tRNA(Thr)	R	0
trnatrp_c	TRP-tRNAs	MNXM90755	Cytoplasm	tRNA(Trp)	R	0
trnatyr_c	TYR-tRNAs	MNXM90668	Cytoplasm	tRNA(Tyr)	R	0
trnaval_c	VAL-tRNAs	MNXM90885	Cytoplasm	tRNA(Val)	R	0
trp__L_c	TRP	MNXM94	Cytoplasm	L-Tryptophan	C11H12N2O2	0
trp__L_e	TRP	MNXM94	Extracellular	L-Tryptophan	C11H12N2O2	0
trp__L_p	TRP	MNXM94	Periplasm	L-Tryptophan	C11H12N2O2	0
trptrna_c	-	MNXM89804	Cytoplasm	L-Tryptophanyl-tRNA(Trp)	C11H11N2OR	1
tsul_e	S2O3	MNXM323	Extracellular	Thiosulfate	O3S2	-2
tsul_p	S2O3	MNXM323	Periplasm	Thiosulfate	O3S2	-2
ttdca_c	CPD-7836	MNXM314	Cytoplasm	tetradecanoate (n-C14:0)	C14H27O2	-1
ttdca_e	CPD-7836	MNXM314	Extracellular	tetradecanoate (n-C14:0)	C14H27O2	-1
ttdca_p	CPD-7836	MNXM314	Periplasm	tetradecanoate (n-C14:0)	C14H27O2	-1
ttdcap_c	-	MNXM147613	Cytoplasm	Tetradecanoyl-phosphate (n-C14:0)	C14H28O5P	-1
ttdcea_c	-	MNXM83847	Cytoplasm	tetradecenoate (n-C14:1)	C14H25O2	-1
ttdcea_e	-	MNXM83847	Extracellular	tetradecenoate (n-C14:1)	C14H25O2	-1
ttdcea_p	-	MNXM83847	Periplasm	tetradecenoate (n-C14:1)	C14H25O2	-1
ttdceap_c	-	MNXM147614	Cytoplasm	Tetradecanoyl-phosphate (n-C14:1)	C14H26O5P	-1
tyr__L_c	TYR	MNXM76	Cytoplasm	L-Tyrosine	C9H11NO3	0
tyr__L_e	TYR	MNXM76	Extracellular	L-Tyrosine	C9H11NO3	0
tyr__L_p	TYR	MNXM76	Periplasm	L-Tyrosine	C9H11NO3	0
tyrtrna_c	-	MNXM89822	Cytoplasm	L-Tyrosyl-tRNA(Tyr)	C9H10NO2R	1
u23ga_c	OH-MYRISTOYL	MNXM1199	Cytoplasm	UDP-2,3-bis(3-hydroxytetradecanoyl)glucosamine	C43H75N3O20P2	-2
u23ga_PS_c	-	-	Cytoplasm	UDP-2(3-hydroxyhexadecanoyl)-3(3-hydroxytetra)glucosamine	C45H79N3O20P2	-2
u3aga_c	UDP-OHMYR-ACETYLGLUCOSAMINE	MNXM2157	Cytoplasm	UDP-3-O-(3-hydroxytetradecanoyl)-N-acetylglucosamine	C31H51N3O19P2	-2
u3hga_c	UDP-OHMYR-GLUCOSAMINE	MNXM2036	Cytoplasm	UDP-3-O-(3-hydroxytetradecanoyl)-D-glucosamine	C29H50N3O18P2	-1
uaagmda_c	C6	MNXM1242	Cytoplasm	Undecaprenyl-diphospho-N-acetylmuramoyl-(N-acetylglucosamine)-L-ala-D-glu-meso-2,6-diaminopimeloyl-D-ala-D-ala	C95H152N8O28P2	-4
uaccg_c	UDP-ACETYL-CARBOXYVINYL-GLUCOSAMINE	MNXM1688	Cytoplasm	UDP-N-acetyl-3-O-(1-carboxyvinyl)-D-glucosamine	C20H26N3O19P2	-3
uacgam_c	UDP-N-ACETYL-D-GLUCOSAMINE	MNXM47	Cytoplasm	UDP-N-acetyl-D-glucosamine	C17H25N3O17P2	-2
uagmda_c	C5	MNXM2264	Cytoplasm	Undecaprenyl-diphospho-N-acetylmuramoyl-L-alanyl-D-glutamyl-meso-2,6-diaminopimeloyl-D-alanyl-D-alanine	C87H139N7O23P2	-4
uama_c	CPD0-1456	MNXM1953	Cytoplasm	UDP-N-acetylmuramoyl-L-alanine	C23H33N4O20P2	-3
uamag_c	UDP-AA-GLUTAMATE	MNXM955	Cytoplasm	UDP-N-acetylmuramoyl-L-alanyl-D-glutamate	C28H39N5O23P2	-4
uamr_c	UDP-N-ACETYLMURAMATE	MNXM785	Cytoplasm	UDP-N-acetylmuramate	C20H28N3O19P2	-3
udcpdp_c	CPD-9649	MNXM5043	Cytoplasm	Undecaprenyl diphosphate	C55H89O7P2	-3
udcpdp_p	CPD-9649	MNXM5043	Periplasm	Undecaprenyl diphosphate	C55H89O7P2	-3
udcpp_c	UNDECAPRENYL-P	MNXM251	Cytoplasm	Undecaprenyl phosphate	C55H89O4P	-2
udcpp_p	UNDECAPRENYL-P	MNXM251	Periplasm	Undecaprenyl phosphate	C55H89O4P	-2
udp_c	UDP; UDP-GROUP	MNXM17	Cytoplasm	UDP	C9H11N2O12P2	-3
udpg_c	CPD-12575	MNXM52	Cytoplasm	UDPglucose	C15H22N2O17P2	-2
udpgal_c	CPD-14553	MNXM89795	Cytoplasm	UDPgalactose	C15H22N2O17P2	-2
udpglcur_c	UDP-GLUCURONATE	MNXM87	Cytoplasm	UDP-D-glucuronate	C15H19N2O18P2	-3
udpLa4fn_c	UDP-L-ARA4-FORMYL-N	MNXM1390	Cytoplasm	uridine 5''-diphospho-{beta}-4-deoxy-4-formamido-L-arabinose	C15H21N3O16P2	-2
udpLa4n_c	UDP-4-AMINO-4-DEOXY-L-ARABINOSE	MNXM1786	Cytoplasm	uridine 5''-diphospho-{beta}-4-deoxy-4-amino-L-arabinose	C14H22N3O15P2	-1
udpLa4o_c	-	MNXM114384	Cytoplasm	UDP-4-keto-pyranose	C14H18N2O16P2	-2
ugmd_c	UDP-AAGM-DIAMINOHEPTANEDIOATE	MNXM1446	Cytoplasm	UDP-N-acetylmuramoyl-L-alanyl-D-gamma-glutamyl-meso-2,6-diaminopimelate	C35H51N7O26P2	-4
ugmda_c	C1	MNXM1954	Cytoplasm	UDP-N-acetylmuramoyl-L-alanyl-D-glutamyl-meso-2,6-diaminopimeloyl-D-alanyl-D-alanine	C41H61N9O28P2	-4
uLa4fn_c	CPD0-2153	MNXM88505	Cytoplasm	undecaprenyl phosphate-4-amino-4-formyl-L-arabinose	C61H99N1O8P1	-1
uLa4n_c	-	MNXM90891	Cytoplasm	undecaprenyl phosphate-4-amino-4-deoxy-L-arabinose	C60H100N1O7P1	0
uLa4n_p	-	MNXM90891	Periplasm	undecaprenyl phosphate-4-amino-4-deoxy-L-arabinose	C60H100N1O7P1	0
um4p_c	-	MNXM147329	Cytoplasm	UDP-N-acetylmuramoyl-L-alanyl-D-gamma-glutamyl-meso-2,6-diaminopimelate-D-alanine	C38H56N8O27P2	-4
ump_c	CPD0-2080; UMP	MNXM80	Cytoplasm	UMP	C9H11N2O9P	-2
uppg3_c	UROPORPHYRINOGEN-III	MNXM414	Cytoplasm	Uroporphyrinogen III	C40H36N4O16	-8
ura_c	URACIL	MNXM158	Cytoplasm	Uracil	C4H4N2O2	0
ura_e	URACIL	MNXM158	Extracellular	Uracil	C4H4N2O2	0
ura_p	URACIL	MNXM158	Periplasm	Uracil	C4H4N2O2	0
urcan_c	UROCANATE	MNXM700	Cytoplasm	Urocanate	C6H5N2O2	-1
urea_c	UREA	MNXM117	Cytoplasm	Urea	CH4N2O	0
urea_e	UREA	MNXM117	Extracellular	Urea	CH4N2O	0
urea_p	UREA	MNXM117	Periplasm	Urea	CH4N2O	0
uri_c	URIDINE	MNXM288	Cytoplasm	Uridine	C9H12N2O6	0
uri_e	URIDINE	MNXM288	Extracellular	Uridine	C9H12N2O6	0
uri_p	URIDINE	MNXM288	Periplasm	Uridine	C9H12N2O6	0
utp_c	UTP	MNXM121	Cytoplasm	UTP	C9H11N2O15P3	-4
val__L_c	VAL	MNXM199	Cytoplasm	L-Valine	C5H11NO2	0
val__L_e	VAL	MNXM199	Extracellular	L-Valine	C5H11NO2	0
val__L_p	VAL	MNXM199	Periplasm	L-Valine	C5H11NO2	0
valtrna_c	-	MNXM90110	Cytoplasm	L-Valyl-tRNA(Val)	C5H10NOR	1
xdp_c	XDP	MNXM4133	Cytoplasm	XDP	C10H11N4O12P2	-3
xmp_c	XANTHOSINE-5-PHOSPHATE	MNXM298	Cytoplasm	Xanthosine 5'-phosphate	C10H11N4O9P	-2
xtp_c	XTP	MNXM1860	Cytoplasm	XTP	C10H11N4O15P3	-4
xtsn_c	XANTHOSINE	MNXM687	Cytoplasm	Xanthosine	C10H12N4O6	0
xtsn_e	XANTHOSINE	MNXM687	Extracellular	Xanthosine	C10H12N4O6	0
xtsn_p	XANTHOSINE	MNXM687	Periplasm	Xanthosine	C10H12N4O6	0
xu5p__D_c	XYLULOSE-5-PHOSPHATE	MNXM186	Cytoplasm	D-Xylulose 5-phosphate	C5H9O8P	-2
zn2_c	ZN+2	MNXM149	Cytoplasm	Zinc	Zn	2
zn2_e	ZN+2	MNXM149	Extracellular	Zinc	Zn	2
zn2_p	ZN+2	MNXM149	Periplasm	Zinc	Zn	2

## Sheet: TS3 biomass function
Piscirickettsia salmonis Biomass Objective Function
overall wt% for all macromolecules from e. Coli iJO1366 model WT biomass function
Macromolecule composition (molar fraction) estimations:
DNA	estimate from GC content for P. salmonis LF-89 [39.73%], (Pulgar et al. 2015)
RNA	estimate from P. salmonis LF-89 genome (assumed RNA composition: 5% mRNA; 80 % rRNA; 15% tRNA)
PROTEIN	estimate from P. salmonis LF-89 aa sequences
LPS	from literature: (Vinogradov et al., 2013) & (Vadovic et al, 2007)
rest of macromolecules	from E. coli iJO1366 model biomass functions
REACTANTS
Macromolecule	overall wt%	metabolite ID	formula	MW (mg/mmol)	composition (molar fraction)	composition (weight fraction)	g/gDW	mmol/gDW (Calc.)
PROTEIN	0.5758	ala__L	C3H7NO2	89.094	0.0532116	0.0317903	0.0183049	0.257528
		arg__L	C6H15N4O2	175.212	0.0691257	0.0913336	0.0525899	0.334548
		asn__L	C4H8N2O3	132.119	0.0447184	0.0428878	0.0246948	0.216424
		asp__L	C4H6NO4	132.095	0.0483447	0.0463559	0.0266917	0.233974
		cys__L	C3H7NO2S	121.16	0.0156291	0.0135497	0.00780193	0.0756404
		gln__L	C5H10N2O3	146.146	0.0541367	0.0583032	0.033571	0.262005
		glu__L	C5H8NO4	146.122	0.0623648	0.0671521	0.0386662	0.301827
		gly	C2H5NO2	75.067	0.0282038	0.0135246	0.00778747	0.136498
		his__L	C6H9N3O2	155.157	0.0334065	0.0385077	0.0221728	0.161677
		ile__L	C6H13NO2	131.175	0.0699436	0.0665255	0.0383054	0.338506
		leu__L	C6H13NO2	131.175	0.105811	0.10064	0.0579487	0.512096
		lys__L	C6H15N2O2	147.198	0.0730511	0.0793194	0.0456721	0.353546
		met__L	C5H11NO2S	149.214	0.0290433	0.0320276	0.0184415	0.140561
		phe__L	C9H11NO2	165.192	0.0557113	0.0689176	0.0396828	0.269626
		pro__L	C5H9NO2	115.132	0.0311165	0.0254	0.0146253	0.150595
		ser__L	C3H7NO3	105.093	0.0529903	0.0387839	0.0223318	0.256457
		thr__L	C4H9NO3	119.12	0.0474367	0.0403119	0.0232116	0.229579
		trp__L	C11H12N2O2	204.229	0.0179941	0.0281637	0.0162167	0.0870862
		tyr__L	C9H11NO3	181.191	0.0496304	0.0680692	0.0391943	0.240196
		val__L	C5H11NO2	117.148	0.0581299	0.0484356	0.0278892	0.281332
DNA	0.031	datp	C10H12N5O12P3	487.151	0.30135	0.305968	0.009485	0.30135
		dctp	C9H12N3O13P3	461.109	0.19865	0.18487	0.00573097	0.19865
		dgtp	C10H12N5O13P3	503.15	0.19865	0.21203	0.00657293	0.19865
		dttp	C10H13N2O14P3	478.136	0.30135	0.297133	0.00921111	0.30135
RNA	0.205	ctp	C9H12N3O14P3	479.124	0.187902	0.178313	0.0365542	0.120175
		gtp	C10H12N5O14P3	519.149	0.221487	0.237841	0.0487574	0.141654
		utp	C9H11N2O15P3	480.108	0.290673	0.276732	0.05673	0.185903
		atp	C10H12N5O13P3	503.15	0.299938	0.307114	0.0629584	0.191829
murein	0.025	murein5px4p	C77H117N15O40	1892.85	1	1	0.025	0.0132076
LPS	0.034	lipaPisci	C158H272N8O89P2	3769.83	1	1	0.034	0.00901898
lipid	0.091	pe160	C37H74N1O8P1	691.972	0.5	0.460451	0.0456329	0.0659462
		pe161	C37H70N1O8P1	687.94	0.5	0.539549	0.0453671	0.0659462
inorganic ions	0.01	k	K	38.9637	0.723473	0.673245	0.00673245	0.172788
		nh4	H4N	18.039	0.0482315	0.0207795	0.000207795	0.0115192
		mg2	Mg	23.985	0.0321543	0.0184192	0.000184192	0.00767946
		ca2	Ca	39.9626	0.0192926	0.0184135	0.000184135	0.00460767
		fe2	Fe	55.9349	0.0248875	0.0332471	0.000332471	0.0059439
		fe3	Fe	55.9349	0.0289389	0.0386595	0.000386595	0.00691151
		cu2	Cu	63.546	0.0128617	0.0195199	0.000195199	0.00307178
		mn2	Mn	54.938	0.0128617	0.0168758	0.000168758	0.00307178
		cobalt2	Co	58.9332	0.0128617	0.018103	0.00018103	0.00307178
		zn2	Zn	63.9291	0.0128617	0.0196376	0.000196376	0.00307178
		cl	Cl	34.9689	0.0192926	0.0161125	0.000161125	0.00460767
		so4	O4S	96.062	0.0160772	0.0368852	0.000368852	0.00383973
		pi	HO4P	95.978	0.0160772	0.0368529	0.000368529	0.00383973
		2fe2s	2Fe2S	176.002	0.000192926	0.000810959	8.10959e-06	4.60767e-05
		4fe4s	4Fe4S	352.004	0.00385852	0.0324384	0.000324384	0.000921535
cofactors	0.0032	coa	C21H32N7O16P3S	763.508				0.0005762
		nad	C21H26N7O14P2	662.422				0.00183133
		nadp	C21H25N7O17P3	740.385				0.000446667
		fad	C27H31N9O15P2	783.541				0.000223333
		thf	C19H21N7O6	443.42				0.000223333
		mlthf	C20H21N7O6	455.431				0.000223333
		10fthf	C20H21N7O7	471.43				0.000223333
		thmpp	C12H16N4O7P2S	422.295				0.000223333
		pydx5p	C8H8NO6P	245.127				0.000223333
		pheme	C34H30FeN4O4	614.573				0.000223333
		udcpdp	C55H89O7P2	924.258				5.53526e-05
		amet	C15H23N6O5S	399.452				0.000223333
		2ohph	C46H70O2	655.064				0.000223
		ribflv	C17H20N4O6	376.369				0.000223333
		btn	C10H15N2O3S	243.307				0.000223333
storage (PHB)	0.025	3hbcoa__R	C25H38N7O18P3S	849.598				0.029425
maintenance (GAM)		atp	C10H12N5O13P5	503.15				59.81
		h2o	H2O	18.015				59.81
PRODUCTS
maintenance (GAM)		adp	C10H12N5O10P2	424.179				59.81
maintenance (GAM)		h	H	1.008				59.81
maintenance (GAM)		pi	HO4P	95.978				59.81
sum of dNTPs (DNA)		ppi	HO7P2	174.949				0.100816
sum of NTPs (RNA)		ppi	HO7P2	174.949				0.639561
sum of AA (PROTEIN)		h2o	H2O	18.015				4.8397

## Sheet: TS4 gap-filling
TS5: List of seed and target metabolites used for topological gap-filling
Seeds
metabolite id	metabolite name
thf_c	THF
2fe1s_c	-
iscu_c	IscU scaffold protein
iscs_c	-
sufbcd_c	-
sufse_c	-
glc__D_c	Glucopyranose
nadp_c	CPD-16007; NAD-P-OR-NOP; NADP
nad_c	CPD-16008; NAD
nadh_c	NADH
nadph_c	NADH-P-OR-NOP; NADPH
fe2_c	FE+2
fe3_c	FE+3
coa_c	CO-A; COA-GROUP
h2o_c	CPD-15815; HYDROXYL-GROUP; OH; OXONIUM; WATER
h_c	PROTON
cl_c	CL-; HCL
so3_c	sulfite
mg2_c	MG+2
k_c	K+
hco3_c	CO3; H2CO3; HCO3
nh4_c	Ammonium
pi_c	CPD-16459; PHOSPHATE-GROUP; Pi
so4_c	HSO4; SULFATE
no3_c	CPD-15028; NITRATE
o2_c	OXYGEN-MOLECULE
adp_c	ADP; ADP-GROUP
amp_c	AMP; AMP-GROUP; CPD0-1139
co2_c	CARBON-DIOXIDE
trdox_c	Ox-Thioredoxin
trdrd_c	Red-Thioredoxin
ACP_c	ACP; Alkyl-Thiols; Thiols
ala__L_c	L-ALPHA-ALANINE
arg__L_c	ARG
asn__L_c	ASN
cys__L_c	CYS
glu__L_c	GLT
his__L_c	HIS
ile__L_c	ILE
leu__L_c	LEU
lys__L_c	LYS
met__L_c	MET
orn_c	Ornithine
pro__L_c	PRO
tyr__L_c	TYR
val__L_c	VAL
Targets
2fe2s_c	[2Fe-2S] iron-sulfur cluster
4fe4s_c	[4Fe-4S] iron-sulfur cluster
10fthf_c	10-Formyltetrahydrofolate
mlthf_c	5,10-Methylenetetrahydrofolate
thf_c	5,6,7,8-Tetrahydrofolate
accoa_c	Acetyl-CoA
atp_c	ATP
btn_c	Biotin
chor_c	chorismate
ctp_c	CTP
datp_c	dATP
dctp_c	dCTP
dgtp_c	dGTP
dttp_c	dTTP
fad_c	Flavin adenine dinucleotide oxidized
gly_c	Glycine
gtp_c	GTP
hemeO_c	Heme O
ala__L_c	L-Alanine
arg__L_c	L-Arginine
asn__L_c	L-Asparagine
asp__L_c	L-Aspartate
cys__L_c	L-Cysteine
glu__L_c	L-Glutamate
gln__L_c	L-Glutamine
his__L_c	L-Histidine
ile__L_c	L-Isoleucine
leu__L_c	L-Leucine
lys__L_c	L-Lysine
met__L_c	L-Methionine
phe__L_c	L-Phenylalanine
pro__L_c	L-Proline
ser__L_c	L-Serine
thr__L_c	L-Threonine
trp__L_c	L-Tryptophan
tyr__L_c	L-Tyrosine
val__L_c	L-Valine
lipopb_c	lipoate (protein bound)
malcoa_c	Malonyl-CoA
mql8_c	Menaquinol 8
pe161_c	phosphatidylethanolamine (dihexadec-9enoyl, n-C16:1)
pe161_p	phosphatidylethanolamine (dihexadec-9enoyl, n-C16:1)
pe160_c	phosphatidylethanolamine (dihexadecanoyl, n-C16:0)
pe160_p	phosphatidylethanolamine (dihexadecanoyl, n-C16:0)
pg161_c	Phosphatidylglycerol (dihexadec-9-enoyl, n-C16:1)
pg161_p	Phosphatidylglycerol (dihexadec-9-enoyl, n-C16:1)
pg160_c	Phosphatidylglycerol (dihexadecanoyl, n-C16:0)
pg160_p	Phosphatidylglycerol (dihexadecanoyl, n-C16:0)
pheme_c	Protoheme
ptrc_c	Putrescine
pydx5p_c	Pyridoxal 5'-phosphate
gthrd_c	Reduced glutathione
ribflv_c	Riboflavin
amet_c	S-Adenosyl-L-methionine
spmd_c	Spermidine
succoa_c	Succinyl-CoA
thmpp_c	Thiamine diphosphate
murein4px4px4p_p	three disacharide linked murein units (tetrapeptide crosslinked tetrapeptide (A2pm->D-ala) & tetrapeptide corsslinked tetrapeptide (A2pm->D-ala)) (middle of chain)
murein4px4p_p	two disacharide linked murein units, tetrapeptide corsslinked tetrapeptide (A2pm->D-ala) (middle of chain)
murein3px4p_p	two disacharide linked murein units, tripeptide crosslinked tetrapeptide (A2pm->D-ala) (middle of chain)
murein4p4p_p	two linked disacharide tetrapeptide murein units (uncrosslinked, middle of chain)
murein3p3p_p	two linked disacharide tripeptide murein units (uncrosslinked, middle of chain)
q8h2_c	Ubiquinol-8
udcpdp_c	Undecaprenyl diphosphate
utp_c	UTP
5mthf_c	5-Methyltetrahydrofolate

## Sheet: TS5 iPF215 to iPS584
shared reaction between models iPF215 and iPS584			iPF215 reactions absent in iPS584
reaction ID iPF215	reaction ID iPS584		reaction ID iPF215	BiGG ID	iPF215 reaction description	Observation
rxn38	SGDS		rxn00441	-	2-Oxoglutarate Thiamin diphosphate 2-oxidoreductasedecarboxylating	2-Oxoglutarate dehydrogenase modeled as single reaction AKGDH in iPS584
rxn37	SGSAD		rxn01872	AKGDHe2r	succinyl-CoA enzyme N6-dihydrolipoyllysine S-succinyltransferase	2-Oxoglutarate dehydrogenase modeled as single reaction AKGDH in iPS584
rxn36	SOTA		rxn01872	-	succinyl-CoA enzyme N6-dihydrolipoyllysine S-succinyltransferase	2-Oxoglutarate dehydrogenase modeled as single reaction AKGDH in iPS584
rxn35	SADH		rxn02376	-	3-Carboxy-1-hydroxypropyl-ThPP lipoamde	2-Oxoglutarate dehydrogenase modeled as single reaction AKGDH in iPS584
rxn34	AST		rxn26	r0398	Pterin biosintesis	6,7-dihydropteridine oxidoreductase modeled with NADH in iPS584 (reaction DHPR)
rxn33	ETOHtrpp + ETOHtex		rxn06672	BTNC	biotin-carboxyl-carrier-protein carbon-dioxide ligase ADP-forming	Acetyl-CoA carboxylase modeled as single reaction ACCOAC in iPS584
rxn32	RBFSb		rxn06673	ACCOAC_1	Acetyl-CoA carbon-dioxide ligase ADP-forming	Acetyl-CoA carboxylase modeled as single reaction ACCOAC in iPS584
rxn31	PMDPHT		rxn10052	ADK2	adenylate kinase Inorganic triphosphate	adenylate kinase modeled by reaction ADK1 in iPS584
rxn30	FBP		rxn39	-	0	ADP transport and excahnge not included in iPS584
rxn29	DHFR		rxn18	-	poliamina a g	Artificial reaction modeling biomass component fraction. In iPS584 all biomass components were directly included in the biomass function
rxn28	DRPA		rxn19	-	Phosphatidylserine decarboxylase n-C18 a g	Artificial reaction modeling biomass component fraction. In iPS584 all biomass components were directly included in the biomass function
rxn27	PHETHPTOX2 + THBPT4ACAMDASE		rxn21	-	agua	Artificial reaction modeling biomass component fraction. In iPS584 all biomass components were directly included in the biomass function
rxn23	PTHPS		EX_cpd11416	-	EX Biomass	biomass production modeled as single reaction with biomass components as reactants in iPS584 without artificial "biomass" product compound
rxn12510	PNTK		rxn00410	-	UTP ammonia ligaseADP-forming	CTP synthase modeled as single reaction CTPS2
rxn12224	OMPHHX_v2		rxn10113	CYTBO3	cytochrome oxidase bo3 ubiquinol-8 2.5 protons	cytochrome oxidase bo3 modeled in the periplasm in iPS584, by reaction CYTBO3_4pp
rxn12	NH4tpp + NH4tex		rxn05183	METDabcpp	L-lysine	D-methionine was not included in iPS584.
rxn11946	DMQMT		biomass0	-	bio1	Different biomass equations from iPF215 (biomass0) and iPS584 (biomass_pisci) differ in composition
rxn11	OMPDC		rxn01360	DHORDi	S-Dihydroorotate oxygen oxidoreductase	dihydoorotic acid dehydrogenase modeled by reaction DHORD2 in iPS584
rxn10945	PROtex		rxn02200	-	2-Amino-4-hydroxy-6-hydroxymethyl-7 8-dihydropteridine 4-	Dihydropteroate synthase modeled by reaction DHPS2 in iPS584
rxn10213	AGPAT180COA		EX_cpd00012	EX_ppi_e	EX PPi	diphosphate exchange was not modeled in iPS584
rxn10212	AGPAT160COA		rxn13783	-	DNA replication	DNA replication modeled directly in iPS584 biomass function
rxn10180	PNTOt4pp		rxn01977	G6PI	alpha-D-Glucose 6-phosphate ketol-isomerase	for simplicity glucose-6P was modeled as a single compound in iPS584, without specifing beta and alpha anomers
rxn10042	ATPS4rpp		rxn02380	G6PI3	beta-D-Glucose 6-phosphate ketol-isomerase	for simplicity glucose-6P was modeled as a single compound in iPS584, without specifing beta and alpha anomers
rxn10	ASPCT		EX_cpd00378	EX_frmd_e	EX Formamide	formamide exchange is not modeled in iPS584
rxn09449	FACOAL180t2pp		rxn22	-	trans formamida	formamide export not included in iPS584
rxn09345	UDCPDPS		rxn08547	G3PAT140	glycerol-3-phosphate acyltransferase C14 0	gene plsB for glycerol-3-phosphate 1-O-acyltransferase absent in p. Salmonis LF-89 genome
rxn09296	THIORDXi		rxn10202	G3PAT160_1	palmitoyl-glycerol-3-phosphate O-acyltransferase	gene plsB for glycerol-3-phosphate 1-O-acyltransferase absent in p. Salmonis LF-89 genome
rxn09210	PSSA180		rxn10203	-	myristoyl-glycerol-3-phosphate O-acyltransferase	gene plsB for glycerol-3-phosphate 1-O-acyltransferase absent in p. Salmonis LF-89 genome
rxn09202	PSD180		rxn10204	-	stearoyl-glycerol-3-phosphate O-acyltransferase	gene plsB for glycerol-3-phosphate 1-O-acyltransferase absent in p. Salmonis LF-89 genome
rxn09188	PROD2		rxn10211	-	palmitoyl-1-acylglycerol-3-phosphate O-acyltransferase	gene plsB for glycerol-3-phosphate 1-O-acyltransferase absent in p. Salmonis LF-89 genome
rxn09177	PPNCL2		rxn04675	-	isochorismate 2-oxoglutarate cyclodienyltransferasedecarboxylating	genes involved in the biosynthesis of menaquinones and its precursors are absent in P. salmonis LF-89 genome
rxn09149	PLIPA2A180pp		rxn00616	G3PD	sn-Glycerol-3-phosphate acceptor 2-oxidoreductase	glycerol-3-phosphate dehydrogenase (GlpD) modeled by reaction G3PD5 in iPS584
rxn09147	PLIPA2A160pp		rxn00611	G3PD1	sn-Glycerol-3-phosphate NAD 2-oxidoreductase	glycerol-3-phosphate dehydrogenase (GpsA) modeled by reaction G3PD2 in iPS584
rxn09145	PLIPA2A140pp		rxn05578	-	glycerol-3-phosphate transport in via proton symport	glycerol-3-phosphate modeled by reactions GLYC3Ptex and GLYC3Pt6pp in iPS584
rxn09	PRASCSi		rxn20	-	amylase a g	glycogen was not included in iPS584 biomass reaction because no genes for it synthesis were found in the genome. Replaced by PHB
rxn08311	DASYN180		rxn03174	-	2-Amino-4-hydroxy-6-erythro-1 2 3-trihydroxypropyl	GTP cyclohydrolase I modeled as single reaction GTPCI
rxn08084	AGPAT140		rxn03421	-	GTP 7 8-8 9-dihydrolase	GTP cyclohydrolase I modeled as single reaction GTPCI
rxn08	RPI		rxn00302	-	GTP 7 8-8 9-dihydrolase	GTP cyclohydrolase II modeled as single reaction GTPCII2
rxn07	IGPS		rxn03419	-	Formamidopyrimidine nucleoside triphosphate 7 8-8 9-dihydrolase	GTP cyclohydrolase II modeled as single reaction GTPCII2
rxn06729	UAGAAT		rxn09562	GK2	guanylate kinase GMP dATP	guanylate kinase modeled by reaction GK1 in iPS584
rxn06723	U23GAAT		rxn05181	-	L-histidine	histidine transport and exchange modeled through reactions EX_his__L_e, HIStex, HISabcpp and HISt2rpp in iPS584
rxn06076	RNDR3		rxn01301	HSDx	L-Homoserine NAD oxidoreductase	homoserine dehydrogenase Modeled with NADPH in iPS584 (reaction HSDy)
rxn06075	RNDR4		rxn10199	-	Peptidoglycan subunit synthesis	iPS584 peptydoglycan biosynthesis was modeled as in E.coli model iJO1366
rxn06	PRAIi		rxn00199	-	Oxalosuccinate:NADP+ oxidoreductase (decarboxylating)	isocitrate dehydrogenase modeled as single reaction ICDHyr in iPS584
rxn05736	FACOAL140t2pp		rxn01387	-	Isocitrate NADP oxidoreductase decarboxylating	isocitrate dehydrogenase modeled as single reaction ICDHyr in iPS584
rxn05667	UREAtpp		rxn00262	ASPO1	L-Aspartic acid oxygen oxidoreductase deaminating	L-aspartate oxidase modeled by ASPO3,ASPO5 and ASPO6 in iPS584
rxn05616	MG2tex		rxn05180	-	L-cysteine	L-cysteine transport modeled by reactions CYStex, CYSabc2pp, CYStpp and CYSabcpp in iPS584
rxn05596	Kt2pp/Kt3pp		rxn05182	-	L-leucine	L-leucine exchange and transport modeled by EX_leu__L_e, LEUtex, LEUabcpp and LEUt2rpp in iPS584
rxn05566	GALt2pp		rxn05184	-	L-methionine	methionine transport and exchange modeled through reactions EX_met__L_e, METtex, METabcpp in iPS584
rxn05468	O2tex + O2tpp		rxn10571	MG2uabcpp	magnesium transport via ABC system	Mg+2 transport and exchange modeled by reactions EX_mg2_e, MG2tex and MG2tpp in iPS584
rxn05465	MCOATA		rxn10060	-	NAD kinase dTTP	NAD kinase modeled by reaction NADK in iPS584
rxn05464	EAR180y		rxn10122	NADH6	NADH dehydrogenase ubiquinone-8 & 3.5 protons	NADH dehydrogenase stoichiometry has not been reported for P. salmonis. In iPS584 it was modeled as in E. coli iJO1366 (reaction NADH16pp)
rxn05460	3OAS180		rxn05328	-	Hexadecanoyl-acyl-carrier protein malonyl-CoA	nh4 transport c->e
rxn05350	3OAS80		rxn05458	-	hexadecanoyl-ACP acyl-carrier-protein transferase	no evidence for hexadecanoyl-ACP acyl-carrier-protein transferase
rxn05349	ACOATA		rxn05459	-	stearyl-ACP acyl-carrier-protein transferase	no evidence for stearyl-ACP acyl-carrier-protein transferase
rxn05348	3OAS120		rxn05457	-	tetradecanoyl-ACP acyl-carrier-protein transferase	no evidence for tetradecanoyl-ACP acyl-carrier-protein transferase
rxn05347	KAS14		rxn02938	AIRCr	1-5-Phospho-D-ribosyl-5-amino-4-imidazolecarboxylate carboxy-lyase	No evidence found for reaction 4.1.1.21
rxn05346	3OAS60		rxn01517	URIDK2m	ATP dTMP phosphotransferase	no evidence found for reaction rxn01517
rxn05345	3OAS140		rxn01544	XPPT	XMP pyrophosphate phosphoribosyltransferase	no evidence found for reaction rxn01544
rxn05344	3OAS160		rxn05461	-	3-Hydroxyoctodecanoyl-ACP NADP oxidoreductase	no evidence found for reaction rxn05461
rxn05343	3OAS100		rxn05462	-	trans-Octodec-2-enoyl-ACP hydro-lyase	no evidence found for reaction rxn05462
rxn05342	3OAR140		rxn12008	-	rxn12008	no evidence found for reaction rxn12008
rxn05341	3OAR80		rxn13477	-	Hexaprenyl-pyrophosphate-synthase	no evidence found for reaction rxn13477
rxn05340	3OAR120		rxn24	r0673	Pterin biosintesis	no gene for 6-Lactoyl-5,6,7,8-tetrahydropterin:NADP+ 2-oxidoreductase in P. Salmonis LF-89
rxn05339	3OAR40		rxn00171	ACALD	acetaldehyde NAD oxidoreductase CoA-acetylating	no gene for acetaldehyde dehydrogenase found in P. Salmonis LF-89 genome
rxn05338	3OAR100		rxn01	ARGN	degradación arginina	no gene for arginase in P.salmonis LF-89
rxn05337	3OAR60		rxn14	CSPMDDH	poliamina	no gene for carboxyspermidine dehydrogenase found in P.salmonis LF-89 genome
rxn05336	3OAR160		rxn01800	DCYTD	Deoxycytidine aminohydrolase	no gene for deoxycytidine deaminase found in P. Salmonis LF-89 genome
rxn05335	3HAD140		rxn02000	TDPDRE	dTDP-4-dehydro-6-deoxy-D-glucose 3 5-epimerase	No gene for DTDP-4-dehydrorhamnose 3,5-epimerase in P. Salmonis LF-89 genome
rxn05334	3HAD80		rxn02003	TDPDRRr	dTDP-6-deoxy-L-mannose NADP 4-oxidoreductase	No gene for DTDP-4-dehydrorhamnose reductase in P. Salmonis LF-89 genome
rxn05333	3HAD100		rxn08528	FRD3	fumarate reductase	No gene for fumarate reductase found in P. salmonis LF-89 genome
[truncated: 271 more rows]

## Sheet: TS6 overview pathogen models
Overview of Piscirickettsia salmonis LF-89 metabolic model iPS584 and five other Gram negative bacterial pathogen metabolic models
[truncated: 28 more rows]

[truncated: 7 more sheets: TS7 mets degree differences, TS8 precursors universe, TS9 psets, TS10 FBA constraints, TS11 psalmonis strains, TS12 media, TS13 transporter genes LF-89]
