# Supplementary material for: Analysis of Piscirickettsia salmonis Metabolism Using Genome-Scale Reconstruction, Modeling, and Testing
Source: Front Microbiol. 2017 Dec 11;8:2462. doi: 10.3389/fmicb.2017.02462 (PMC5732189; doi:10.3389/fmicb.2017.02462)
Supplement: Supplementary file 3 [file Data_Sheet_1.ZIP]

Archive with 8 entries (5 files):
- models/
- models/iPS584.xml
- __MACOSX/
- __MACOSX/models/
- __MACOSX/models/._iPS584.xml
- models/iPSA590.xml
- __MACOSX/models/._iPSA590.xml
- __MACOSX/._models
