# Supplementary material for: Analysis of Piscirickettsia salmonis Metabolism Using Genome-Scale Reconstruction, Modeling, and Testing
Source: Front Microbiol. 2017 Dec 11;8:2462. doi: 10.3389/fmicb.2017.02462 (PMC5732189; doi:10.3389/fmicb.2017.02462)
Supplement: Supplementary file 3 [file Data_Sheet_1.ZIP › models/iPSA590.xml]

<?xml version="1.0" encoding="UTF-8"?>
<sbml xmlns:html="http://www.w3.org/1999/xhtml" xmlns="http://www.sbml.org/sbml/level2" xmlns:ns2="http://www.w3.org/1998/Math/MathML" level="2" version="1">
  <model id="iPSA590">
    <listOfUnitDefinitions>
      <unitDefinition id="mmol_per_gDW_per_hr">
        <listOfUnits>
          <unit kind="mole" scale="-3" />
          <unit exponent="-1" kind="gram" />
          <unit exponent="-1" kind="second" multiplier="0.000277777777777778" />
        </listOfUnits>
      </unitDefinition>
    </listOfUnitDefinitions>
    <listOfCompartments>
      <compartment id="c" name="Cytoplasm" size="1" />
      <compartment id="e" name="Extracellular" size="1" />
      <compartment id="p" name="Periplasm" size="1" />
    </listOfCompartments>
    <listOfSpecies>
      <species compartment="e" id="M_phe__L_e" initialConcentration="0" name="L-Phenylalanine">
        <notes>
          <html:body>
            <html:p>FORMULA: C9H11NO2</html:p>
            <html:p>CHARGE: 0</html:p>
          </html:body>
        </notes>
      </species>
      <species compartment="p" id="M_phe__L_p" initialConcentration="0" name="L-Phenylalanine">
        <notes>
          <html:body>
            <html:p>FORMULA: C9H11NO2</html:p>
            <html:p>CHARGE: 0</html:p>
          </html:body>
        </notes>
      </species>
      <species compartment="c" id="M_10fthf_c" initialConcentration="0" name="10-Formyltetrahydrofolate">
        <notes>
          <html:body>
            <html:p>FORMULA: C20H21N7O7</html:p>
            <html:p>CHARGE: -2</html:p>
          </html:body>
        </notes>
      </species>
      <species compartment="c" id="M_12dgr120_c" initialConcentration="0" name="1,2-Diacyl-sn-glycerol (didodecanoyl, n-C12:0)">
        <notes>
          <html:body>
            <html:p>FORMULA: C27H52O5</html:p>
            <html:p>CHARGE: 0</html:p>
          </html:body>
        </notes>
      </species>
      <species compartment="c" id="M_12dgr140_c" initialConcentration="0" name="1,2-Diacyl-sn-glycerol (ditetradecanoyl, n-C14:0)">
        <notes>
          <html:body>
            <html:p>FORMULA: C31H60O5</html:p>
            <html:p>CHARGE: 0</html:p>
          </html:body>
        </notes>
      </species>
      <species compartment="c" id="M_12dgr141_c" initialConcentration="0" name="1,2-Diacyl-sn-glycerol (ditetradec-7-enoyl, n-C14:1)">
        <notes>
          <html:body>
            <html:p>FORMULA: C31H56O5</html:p>
            <html:p>CHARGE: 0</html:p>
          </html:body>
        </notes>
      </species>
      <species compartment="c" id="M_12dgr160_c" initialConcentration="0" name="1,2-Diacyl-sn-glycerol (dihexadecanoyl, n-C16:0)">
        <notes>
          <html:body>
            <html:p>FORMULA: C35H68O5</html:p>
            <html:p>CHARGE: 0</html:p>
          </html:body>
        </notes>
      </species>
      <species compartment="c" id="M_12dgr161_c" initialConcentration="0" name="1,2-Diacyl-sn-glycerol (dihexadec-9-enoyl, n-C16:1)">
        <notes>
          <html:body>
            <html:p>FORMULA: C35H64O5</html:p>
            <html:p>CHARGE: 0</html:p>
          </html:body>
        </notes>
      </species>
      <species compartment="c" id="M_12dgr180_c" initialConcentration="0" name="1,2-Diacyl-sn-glycerol (dioctadecanoyl, n-C18:0)">
        <notes>
          <html:body>
            <html:p>FORMULA: C39H76O5</html:p>
            <html:p>CHARGE: 0</html:p>
          </html:body>
        </notes>
      </species>
      <species compartment="c" id="M_12dgr181_c" initialConcentration="0" name="1,2-Diacyl-sn-glycerol (dioctadec-11-enoyl, n-C18:1)">
        <notes>
          <html:body>
            <html:p>FORMULA: C39H72O5</html:p>
            <html:p>CHARGE: 0</html:p>
          </html:body>
        </notes>
      </species>
      <species compartment="c" id="M_13dpg_c" initialConcentration="0" name="3-Phospho-D-glyceroyl phosphate">
        <notes>
          <html:body>
            <html:p>FORMULA: C3H4O10P2</html:p>
            <html:p>CHARGE: -4</html:p>
          </html:body>
        </notes>
      </species>
      <species compartment="c" id="M_15dap_c" initialConcentration="0" name="1,5-Diaminopentane">
        <notes>
          <html:body>
            <html:p>FORMULA: C5H16N2</html:p>
            <html:p>CHARGE: 2</html:p>
          </html:body>
        </notes>
      </species>
      <species compartment="c" id="M_1ddecg3p_c" initialConcentration="0" name="1-dodecanoyl-sn-glycerol 3-phosphate">
        <notes>
          <html:body>
            <html:p>FORMULA: C15H29O7P1</html:p>
            <html:p>CHARGE: -2</html:p>
          </html:body>
        </notes>
      </species>
      <species compartment="c" id="M_1hdec9eg3p_c" initialConcentration="0" name="1-hexadec-9-enoyl-sn-glycerol 3-phosphate">
        <notes>
          <html:body>
            <html:p>FORMULA: C19H35O7P1</html:p>
            <html:p>CHARGE: -2</html:p>
          </html:body>
        </notes>
      </species>
      <species compartment="c" id="M_1hdecg3p_c" initialConcentration="0" name="1-hexadecanoyl-sn-glycerol 3-phosphate">
        <notes>
          <html:body>
            <html:p>FORMULA: C19H37O7P1</html:p>
            <html:p>CHARGE: -2</html:p>
          </html:body>
        </notes>
      </species>
      <species compartment="c" id="M_1odec11eg3p_c" initialConcentration="0" name="1-octadec-11-enoyl-sn-glycerol 3-phosphate">
        <notes>
          <html:body>
            <html:p>FORMULA: C21H39O7P1</html:p>
            <html:p>CHARGE: -2</html:p>
          </html:body>
        </notes>
      </species>
      <species compartment="c" id="M_1odecg3p_c" initialConcentration="0" name="1-octadecanoyl-sn-glycerol 3-phosphate">
        <notes>
          <html:body>
            <html:p>FORMULA: C21H41O7P1</html:p>
            <html:p>CHARGE: -2</html:p>
          </html:body>
        </notes>
      </species>
      <species compartment="c" id="M_1pyr5c_c" initialConcentration="0" name="1-Pyrroline-5-carboxylate">
        <notes>
          <html:body>
            <html:p>FORMULA: C5H6NO2</html:p>
            <html:p>CHARGE: -1</html:p>
          </html:body>
        </notes>
      </species>
      <species compartment="c" id="M_1tdec7eg3p_c" initialConcentration="0" name="1-tetradec-7-enoyl-sn-glycerol 3-phosphate">
        <notes>
          <html:body>
            <html:p>FORMULA: C17H31O7P1</html:p>
            <html:p>CHARGE: -2</html:p>
          </html:body>
        </notes>
      </species>
      <species compartment="c" id="M_1tdecg3p_c" initialConcentration="0" name="1-tetradecanoyl-sn-glycerol 3-phosphate">
        <notes>
          <html:body>
            <html:p>FORMULA: C17H33O7P1</html:p>
            <html:p>CHARGE: -2</html:p>
          </html:body>
        </notes>
      </species>
      <species compartment="c" id="M_23dhdp_c" initialConcentration="0" name="2,3-Dihydrodipicolinate">
        <notes>
          <html:body>
            <html:p>FORMULA: C7H5NO4</html:p>
            <html:p>CHARGE: -2</html:p>
          </html:body>
        </notes>
      </species>
      <species compartment="c" id="M_25aics_c" initialConcentration="0" name="(S)-2-[5-Amino-1-(5-phospho-D-ribosyl)imidazole-4-carboxamido]succinate">
        <notes>
          <html:body>
            <html:p>FORMULA: C13H15N4O12P</html:p>
            <html:p>CHARGE: -4</html:p>
          </html:body>
        </notes>
      </species>
      <species compartment="c" id="M_25dkglcn_c" initialConcentration="0" name="2,5-diketo-D-gluconate">
        <notes>
          <html:body>
            <html:p>FORMULA: C6H7O7</html:p>
            <html:p>CHARGE: -1</html:p>
          </html:body>
        </notes>
      </species>
      <species compartment="c" id="M_25drapp_c" initialConcentration="0" name="2,5-Diamino-6-(ribosylamino)-4-(3H)-pyrimidinone 5'-phosphate">
        <notes>
          <html:body>
            <html:p>FORMULA: C9H14N5O8P</html:p>
            <html:p>CHARGE: -2</html:p>
          </html:body>
        </notes>
      </species>
      <species compartment="c" id="M_26dap_LL_c" initialConcentration="0" name="LL-2,6-Diaminoheptanedioate">
        <notes>
          <html:body>
            <html:p>FORMULA: C7H14N2O4</html:p>
            <html:p>CHARGE: 0</html:p>
          </html:body>
        </notes>
      </species>
      <species compartment="c" id="M_26dap__M_c" initialConcentration="0" name="meso-2,6-Diaminoheptanedioate">
        <notes>
          <html:body>
            <html:p>FORMULA: C7H14N2O4</html:p>
            <html:p>CHARGE: 0</html:p>
          </html:body>
        </notes>
      </species>
      <species compartment="c" id="M_2amsa_c" initialConcentration="0" name="2-Aminomalonate semialdehyde">
        <notes>
          <html:body>
            <html:p>FORMULA: C3H5NO3</html:p>
            <html:p>CHARGE: 0</html:p>
          </html:body>
        </notes>
      </species>
      <species compartment="c" id="M_2aobut_c" initialConcentration="0" name="L-2-Amino-3-oxobutanoate">
        <notes>
          <html:body>
            <html:p>FORMULA: C4H7NO3</html:p>
            <html:p>CHARGE: 0</html:p>
          </html:body>
        </notes>
      </species>
      <species compartment="c" id="M_2cpr5p_c" initialConcentration="0" name="1-(2-Carboxyphenylamino)-1-deoxy-D-ribulose 5-phosphate">
        <notes>
          <html:body>
            <html:p>FORMULA: C12H13NO9P</html:p>
            <html:p>CHARGE: -3</html:p>
          </html:body>
        </notes>
      </species>
      <species compartment="c" id="M_2dda7p_c" initialConcentration="0" name="2-Dehydro-3-deoxy-D-arabino-heptonate 7-phosphate">
        <notes>
          <html:body>
            <html:p>FORMULA: C7H10O10P</html:p>
            <html:p>CHARGE: -3</html:p>
          </html:body>
        </notes>
      </species>
      <species compartment="c" id="M_2dhguln_c" initialConcentration="0" name="2-Dehydro-L-gulonate">
        <notes>
          <html:body>
            <html:p>FORMULA: C6H9O7</html:p>
            <html:p>CHARGE: -1</html:p>
          </html:body>
        </notes>
      </species>
      <species compartment="c" id="M_2dhp_c" initialConcentration="0" name="2-Dehydropantoate">
        <notes>
          <html:body>
            <html:p>FORMULA: C6H9O4</html:p>
            <html:p>CHARGE: -1</html:p>
          </html:body>
        </notes>
      </species>
      <species compartment="c" id="M_2dr1p_c" initialConcentration="0" name="2-Deoxy-D-ribose 1-phosphate">
        <notes>
          <html:body>
            <html:p>FORMULA: C5H9O7P</html:p>
            <html:p>CHARGE: -2</html:p>
          </html:body>
        </notes>
      </species>
      <species compartment="c" id="M_2dr5p_c" initialConcentration="0" name="2-Deoxy-D-ribose 5-phosphate">
        <notes>
          <html:body>
            <html:p>FORMULA: C5H9O7P</html:p>
            <html:p>CHARGE: -2</html:p>
          </html:body>
        </notes>
      </species>
      <species compartment="c" id="M_2fe1s_c" initialConcentration="0" name="[2Fe-1S] desulfurated iron-sulfur cluster">
        <notes>
          <html:body>
            <html:p>FORMULA: SFe2</html:p>
            <html:p>CHARGE: 2</html:p>
          </html:body>
        </notes>
      </species>
      <species compartment="c" id="M_2fe2s_c" initialConcentration="0" name="[2Fe-2S] iron-sulfur cluster">
        <notes>
          <html:body>
            <html:p>FORMULA: S2Fe2</html:p>
            <html:p>CHARGE: 2</html:p>
          </html:body>
        </notes>
      </species>
      <species compartment="c" id="M_2mahmp_c" initialConcentration="0" name="2-Methyl-4-amino-5-hydroxymethylpyrimidine diphosphate">
        <notes>
          <html:body>
            <html:p>FORMULA: C6H8N3O7P2</html:p>
            <html:p>CHARGE: -3</html:p>
          </html:body>
        </notes>
      </species>
      <species compartment="c" id="M_2obut_c" initialConcentration="0" name="2-Oxobutanoate">
        <notes>
          <html:body>
            <html:p>FORMULA: C4H5O3</html:p>
            <html:p>CHARGE: -1</html:p>
          </html:body>
        </notes>
      </species>
      <species compartment="c" id="M_2ohph_c" initialConcentration="0" name="2-Octaprenyl-6-hydroxyphenol">
        <notes>
          <html:body>
            <html:p>FORMULA: C46H70O2</html:p>
            <html:p>CHARGE: 0</html:p>
          </html:body>
        </notes>
      </species>
      <species compartment="c" id="M_2ombzl_c" initialConcentration="0" name="2-Octaprenyl-6-methoxy-1,4-benzoquinol">
        <notes>
          <html:body>
            <html:p>FORMULA: C47H72O3</html:p>
            <html:p>CHARGE: 0</html:p>
          </html:body>
        </notes>
      </species>
      <species compartment="c" id="M_2omhmbl_c" initialConcentration="0" name="2-Octaprenyl-3-methyl-5-hydroxy-6-methoxy-1,4-benzoquinol">
        <notes>
          <html:body>
            <html:p>FORMULA: C48H74O4</html:p>
            <html:p>CHARGE: 0</html:p>
          </html:body>
        </notes>
      </species>
      <species compartment="c" id="M_2ommbl_c" initialConcentration="0" name="2-Octaprenyl-3-methyl-6-methoxy- 1,4-benzoquinol">
        <notes>
          <html:body>
            <html:p>FORMULA: C48H74O3</html:p>
            <html:p>CHARGE: 0</html:p>
          </html:body>
        </notes>
      </species>
      <species compartment="c" id="M_2omph_c" initialConcentration="0" name="2-Octaprenyl-6-methoxyphenol">
        <notes>
          <html:body>
            <html:p>FORMULA: C47H72O2</html:p>
            <html:p>CHARGE: 0</html:p>
          </html:body>
        </notes>
      </species>
      <species compartment="c" id="M_2oph_c" initialConcentration="0" name="2-Octaprenylphenol">
        <notes>
          <html:body>
            <html:p>FORMULA: C46H70O</html:p>
            <html:p>CHARGE: 0</html:p>
          </html:body>
        </notes>
      </species>
      <species compartment="c" id="M_2pg_c" initialConcentration="0" name="D-Glycerate 2-phosphate">
        <notes>
          <html:body>
            <html:p>FORMULA: C3H4O7P</html:p>
            <html:p>CHARGE: -3</html:p>
          </html:body>
        </notes>
      </species>
      <species compartment="c" id="M_2pglyc_c" initialConcentration="0" name="2-Phosphoglycolate">
        <notes>
          <html:body>
            <html:p>FORMULA: C2H2O6P</html:p>
            <html:p>CHARGE: -3</html:p>
          </html:body>
        </notes>
      </species>
      <species compartment="c" id="M_34hpp_c" initialConcentration="0" name="3-(4-Hydroxyphenyl)pyruvate">
        <notes>
          <html:body>
            <html:p>FORMULA: C9H7O4</html:p>
            <html:p>CHARGE: -1</html:p>
          </html:body>
        </notes>
      </species>
      <species compartment="c" id="M_3dhq_c" initialConcentration="0" name="3-Dehydroquinate">
        <notes>
          <html:body>
            <html:p>FORMULA: C7H9O6</html:p>
            <html:p>CHARGE: -1</html:p>
          </html:body>
        </notes>
      </species>
      <species compartment="c" id="M_3dhsk_c" initialConcentration="0" name="3-Dehydroshikimate">
        <notes>
          <html:body>
            <html:p>FORMULA: C7H7O5</html:p>
            <html:p>CHARGE: -1</html:p>
          </html:body>
        </notes>
      </species>
      <species compartment="c" id="M_3haACP_c" initialConcentration="0" name="(3R)-3-Hydroxyacyl-[acyl-carrier protein]">
        <notes>
          <html:body>
            <html:p>FORMULA: C15H27N2O9PRS</html:p>
            <html:p>CHARGE: -1</html:p>
          </html:body>
        </notes>
      </species>
      <species compartment="c" id="M_3hbcoa_c" initialConcentration="0" name="(S)-3-Hydroxybutanoyl-CoA">
        <notes>
          <html:body>
            <html:p>FORMULA: C25H38N7O18P3S</html:p>
            <html:p>CHARGE: -4</html:p>
          </html:body>
        </notes>
      </species>
      <species compartment="c" id="M_3hcddec5eACP_c" initialConcentration="0" name="(R)-3-hydroxy-cis-dodec-5-enoyl-[acyl-carrier protein]">
        <notes>
          <html:body>
            <html:p>FORMULA: C23H41N2O9PRS</html:p>
            <html:p>CHARGE: -1</html:p>
          </html:body>
        </notes>
      </species>
      <species compartment="c" id="M_3hcmrs7eACP_c" initialConcentration="0" name="(R)-3-hydroxy-cis-myristol-7-eoyl-[acyl-carrier protein]">
        <notes>
          <html:body>
            <html:p>FORMULA: C25H45N2O9PRS</html:p>
            <html:p>CHARGE: -1</html:p>
          </html:body>
        </notes>
      </species>
      <species compartment="c" id="M_3hcpalm9eACP_c" initialConcentration="0" name="(R)-3-hydroxy-cis-palm-9-eoyl-[acyl-carrier protein]">
        <notes>
          <html:body>
            <html:p>FORMULA: C27H49N2O9PRS</html:p>
            <html:p>CHARGE: -1</html:p>
          </html:body>
        </notes>
      </species>
      <species compartment="c" id="M_3hcvac11eACP_c" initialConcentration="0" name="(R)-3-hydroxy-cis-vacc-11-enoyl-[acyl-carrier protein]">
        <notes>
          <html:body>
            <html:p>FORMULA: C29H53N2O9PRS</html:p>
            <html:p>CHARGE: -1</html:p>
          </html:body>
        </notes>
      </species>
      <species compartment="c" id="M_3hdcoa_c" initialConcentration="0" name="(S)-3-Hydroxydecanoyl-CoA">
        <notes>
          <html:body>
            <html:p>FORMULA: C31H50N7O18P3S</html:p>
            <html:p>CHARGE: -4</html:p>
          </html:body>
        </notes>
      </species>
      <species compartment="c" id="M_3hddcoa_c" initialConcentration="0" name="(S)-3-Hydroxydodecanoyl-CoA">
        <notes>
          <html:body>
            <html:p>FORMULA: C33H54N7O18P3S</html:p>
            <html:p>CHARGE: -4</html:p>
          </html:body>
        </notes>
      </species>
      <species compartment="c" id="M_3hddecACP_c" initialConcentration="0" name="(R)-3-Hydroxydodecanoyl-[acyl-carrier protein]">
        <notes>
          <html:body>
            <html:p>FORMULA: C23H43N2O9PRS</html:p>
            <html:p>CHARGE: -1</html:p>
          </html:body>
        </notes>
      </species>
      <species compartment="c" id="M_3hdecACP_c" initialConcentration="0" name="(R)-3-Hydroxydecanoyl-[acyl-carrier protein]">
        <notes>
          <html:body>
            <html:p>FORMULA: C21H39N2O9PRS</html:p>
            <html:p>CHARGE: -1</html:p>
          </html:body>
        </notes>
      </species>
      <species compartment="c" id="M_3hhcoa_c" initialConcentration="0" name="(S)-3-Hydroxyhexanoyl-CoA">
        <notes>
          <html:body>
            <html:p>FORMULA: C27H42N7O18P3S</html:p>
            <html:p>CHARGE: -4</html:p>
          </html:body>
        </notes>
      </species>
      <species compartment="c" id="M_3hhdcoa_c" initialConcentration="0" name="(S)-3-Hydroxyhexadecanoyl-CoA">
        <notes>
          <html:body>
            <html:p>FORMULA: C37H62N7O18P3S</html:p>
            <html:p>CHARGE: -4</html:p>
          </html:body>
        </notes>
      </species>
      <species compartment="c" id="M_3hhexACP_c" initialConcentration="0" name="(R)-3-Hydroxyhexanoyl-[acyl-carrier protein]">
        <notes>
          <html:body>
            <html:p>FORMULA: C17H31N2O9PRS</html:p>
            <html:p>CHARGE: -1</html:p>
          </html:body>
        </notes>
      </species>
      <species compartment="c" id="M_3hmrsACP_c" initialConcentration="0" name="(R)-3-Hydroxytetradecanoyl-[acyl-carrier protein]">
        <notes>
          <html:body>
            <html:p>FORMULA: C25H47N2O9PRS</html:p>
            <html:p>CHARGE: -1</html:p>
          </html:body>
        </notes>
      </species>
      <species compartment="c" id="M_3hocoa_c" initialConcentration="0" name="(S)-3-Hydroxyoctanoyl-CoA">
        <notes>
          <html:body>
            <html:p>FORMULA: C29H46N7O18P3S</html:p>
            <html:p>CHARGE: -4</html:p>
          </html:body>
        </notes>
      </species>
      <species compartment="c" id="M_3hoctACP_c" initialConcentration="0" name="(R)-3-Hydroxyoctanoyl-[acyl-carrier protein]">
        <notes>
          <html:body>
            <html:p>FORMULA: C19H35N2O9PRS</html:p>
            <html:p>CHARGE: -1</html:p>
          </html:body>
        </notes>
      </species>
      <species compartment="c" id="M_3hoctaACP_c" initialConcentration="0" name="(R)-3-Hydroxyoctadecanoyl-[acyl-carrier protein]">
        <notes>
          <html:body>
            <html:p>FORMULA: C29H55N2O9PRS</html:p>
            <html:p>CHARGE: -1</html:p>
          </html:body>
        </notes>
      </species>
      <species compartment="c" id="M_3hodcoa_c" initialConcentration="0" name="(S)-3-Hydroxyoctadecanoyl-CoA">
        <notes>
          <html:body>
            <html:p>FORMULA: C39H66N7O18P3S</html:p>
            <html:p>CHARGE: -4</html:p>
          </html:body>
        </notes>
      </species>
      <species compartment="c" id="M_3hpalmACP_c" initialConcentration="0" name="R-3-hydroxypalmitoyl-[acyl-carrier protein]">
        <notes>
          <html:body>
            <html:p>FORMULA: C27H51N2O9PRS</html:p>
            <html:p>CHARGE: -1</html:p>
          </html:body>
        </notes>
      </species>
      <species compartment="c" id="M_3hpp_c" initialConcentration="0" name="3-Hydroxypropanoate">
        <notes>
          <html:body>
            <html:p>FORMULA: C3H5O3</html:p>
            <html:p>CHARGE: -1</html:p>
          </html:body>
        </notes>
      </species>
      <species compartment="c" id="M_3htdcoa_c" initialConcentration="0" name="(S)-3-Hydroxytetradecanoyl-CoA">
        <notes>
          <html:body>
            <html:p>FORMULA: C35H58N7O18P3S</html:p>
            <html:p>CHARGE: -4</html:p>
          </html:body>
        </notes>
      </species>
      <species compartment="c" id="M_3ig3p_c" initialConcentration="0" name="C'-(3-Indolyl)-glycerol 3-phosphate">
        <notes>
          <html:body>
            <html:p>FORMULA: C11H12NO6P</html:p>
            <html:p>CHARGE: -2</html:p>
          </html:body>
        </notes>
      </species>
      <species compartment="c" id="M_3mob_c" initialConcentration="0" name="3-Methyl-2-oxobutanoate">
        <notes>
          <html:body>
            <html:p>FORMULA: C5H7O3</html:p>
            <html:p>CHARGE: -1</html:p>
          </html:body>
        </notes>
      </species>
      <species compartment="c" id="M_3mop_c" initialConcentration="0" name="(S)-3-Methyl-2-oxopentanoate">
        <notes>
          <html:body>
            <html:p>FORMULA: C6H9O3</html:p>
            <html:p>CHARGE: -1</html:p>
          </html:body>
        </notes>
      </species>
      <species compartment="c" id="M_3ocddec5eACP_c" initialConcentration="0" name="3-oxo-cis-dodec-5-enoyl-[acyl-carrier protein]">
        <notes>
          <html:body>
            <html:p>FORMULA: C23H39N2O9PRS</html:p>
            <html:p>CHARGE: -1</html:p>
          </html:body>
        </notes>
      </species>
      <species compartment="c" id="M_3ocmrs7eACP_c" initialConcentration="0" name="3-oxo-cis-myristol-7-eoyl-[acyl-carrier protein]">
        <notes>
          <html:body>
            <html:p>FORMULA: C25H43N2O9PRS</html:p>
            <html:p>CHARGE: -1</html:p>
          </html:body>
        </notes>
      </species>
      <species compartment="c" id="M_3ocpalm9eACP_c" initialConcentration="0" name="3-oxo-cis-palm-9-eoyl-[acyl-carrier protein]">
        <notes>
          <html:body>
            <html:p>FORMULA: C27H47N2O9PRS</html:p>
            <html:p>CHARGE: -1</html:p>
          </html:body>
        </notes>
      </species>
      <species compartment="c" id="M_3ocvac11eACP_c" initialConcentration="0" name="3-oxo-cis-vacc-11-enoyl-[acyl-carrier protein]">
        <notes>
          <html:body>
            <html:p>FORMULA: C29H51N2O9PRS</html:p>
            <html:p>CHARGE: -1</html:p>
          </html:body>
        </notes>
      </species>
      <species compartment="c" id="M_3odcoa_c" initialConcentration="0" name="3-Oxodecanoyl-CoA">
        <notes>
          <html:body>
            <html:p>FORMULA: C31H48N7O18P3S</html:p>
            <html:p>CHARGE: -4</html:p>
          </html:body>
        </notes>
      </species>
      <species compartment="c" id="M_3oddcoa_c" initialConcentration="0" name="3-Oxododecanoyl-CoA">
        <notes>
          <html:body>
            <html:p>FORMULA: C33H52N7O18P3S</html:p>
            <html:p>CHARGE: -4</html:p>
          </html:body>
        </notes>
      </species>
      <species compartment="c" id="M_3oddecACP_c" initialConcentration="0" name="3-Oxododecanoyl-[acyl-carrier protein]">
        <notes>
          <html:body>
            <html:p>FORMULA: C23H41N2O9PRS</html:p>
            <html:p>CHARGE: -1</html:p>
          </html:body>
        </notes>
      </species>
      <species compartment="c" id="M_3odecACP_c" initialConcentration="0" name="3-Oxodecanoyl-[acyl-carrier protein]">
        <notes>
          <html:body>
            <html:p>FORMULA: C21H37N2O9PRS</html:p>
            <html:p>CHARGE: -1</html:p>
          </html:body>
        </notes>
      </species>
      <species compartment="c" id="M_3ohcoa_c" initialConcentration="0" name="3-Oxohexanoyl-CoA">
        <notes>
          <html:body>
            <html:p>FORMULA: C27H40N7O18P3S</html:p>
            <html:p>CHARGE: -4</html:p>
          </html:body>
        </notes>
      </species>
      <species compartment="c" id="M_3ohdcoa_c" initialConcentration="0" name="3-Oxohexadecanoyl-CoA">
        <notes>
          <html:body>
            <html:p>FORMULA: C37H60N7O18P3S</html:p>
            <html:p>CHARGE: -4</html:p>
          </html:body>
        </notes>
      </species>
      <species compartment="c" id="M_3ohexACP_c" initialConcentration="0" name="3-Oxohexanoyl-[acyl-carrier protein]">
        <notes>
          <html:body>
            <html:p>FORMULA: C17H29N2O9PRS</html:p>
            <html:p>CHARGE: -1</html:p>
          </html:body>
        </notes>
      </species>
      <species compartment="c" id="M_3omrsACP_c" initialConcentration="0" name="3-Oxotetradecanoyl-[acyl-carrier protein]">
        <notes>
          <html:body>
            <html:p>FORMULA: C25H45N2O9PRS</html:p>
            <html:p>CHARGE: -1</html:p>
          </html:body>
        </notes>
      </species>
      <species compartment="c" id="M_3oocoa_c" initialConcentration="0" name="3-Oxooctanoyl-CoA">
        <notes>
          <html:body>
            <html:p>FORMULA: C29H44N7O18P3S</html:p>
            <html:p>CHARGE: -4</html:p>
          </html:body>
        </notes>
      </species>
      <species compartment="c" id="M_3ooctACP_c" initialConcentration="0" name="3-Oxooctanoyl-[acyl-carrier protein]">
        <notes>
          <html:body>
            <html:p>FORMULA: C19H33N2O9PRS</html:p>
            <html:p>CHARGE: -1</html:p>
          </html:body>
        </notes>
      </species>
      <species compartment="c" id="M_3ooctdACP_c" initialConcentration="0" name="3-Oxooctadecanoyl-[acyl-carrier protein]">
        <notes>
          <html:body>
            <html:p>FORMULA: C29H53N2O9PRS</html:p>
            <html:p>CHARGE: -1</html:p>
          </html:body>
        </notes>
      </species>
      <species compartment="c" id="M_3oodcoa_c" initialConcentration="0" name="3-Oxooctadecanoyl-CoA">
        <notes>
          <html:body>
            <html:p>FORMULA: C39H64N7O18P3S</html:p>
            <html:p>CHARGE: -4</html:p>
          </html:body>
        </notes>
      </species>
      <species compartment="c" id="M_3opalmACP_c" initialConcentration="0" name="3-Oxohexadecanoyl-[acyl-carrier protein]">
        <notes>
          <html:body>
            <html:p>FORMULA: C27H49N2O9PRS</html:p>
            <html:p>CHARGE: -1</html:p>
          </html:body>
        </notes>
      </species>
      <species compartment="c" id="M_3ophb_c" initialConcentration="0" name="3-Octaprenyl-4-hydroxybenzoate">
        <notes>
          <html:body>
            <html:p>FORMULA: C47H69O3</html:p>
            <html:p>CHARGE: -1</html:p>
          </html:body>
        </notes>
      </species>
      <species compartment="c" id="M_3otdcoa_c" initialConcentration="0" name="3-Oxotetradecanoyl-CoA">
        <notes>
          <html:body>
            <html:p>FORMULA: C35H56N7O18P3S</html:p>
            <html:p>CHARGE: -4</html:p>
          </html:body>
        </notes>
      </species>
      <species compartment="c" id="M_3pg_c" initialConcentration="0" name="3-Phospho-D-glycerate">
        <notes>
          <html:body>
            <html:p>FORMULA: C3H4O7P</html:p>
            <html:p>CHARGE: -3</html:p>
          </html:body>
        </notes>
      </species>
      <species compartment="c" id="M_3php_c" initialConcentration="0" name="3-Phosphohydroxypyruvate">
        <notes>
          <html:body>
            <html:p>FORMULA: C3H2O7P</html:p>
            <html:p>CHARGE: -3</html:p>
          </html:body>
        </notes>
      </species>
      <species compartment="c" id="M_3psme_c" initialConcentration="0" name="5-O-(1-Carboxyvinyl)-3-phosphoshikimate">
        <notes>
          <html:body>
            <html:p>FORMULA: C10H9O10P</html:p>
            <html:p>CHARGE: -4</html:p>
          </html:body>
        </notes>
      </species>
      <species compartment="c" id="M_4abut_c" initialConcentration="0" name="4-Aminobutanoate">
        <notes>
          <html:body>
            <html:p>FORMULA: C4H9NO2</html:p>
            <html:p>CHARGE: 0</html:p>
          </html:body>
        </notes>
      </species>
      <species compartment="c" id="M_4abz_c" initialConcentration="0" name="4-Aminobenzoate">
        <notes>
          <html:body>
            <html:p>FORMULA: C7H6NO2</html:p>
            <html:p>CHARGE: -1</html:p>
          </html:body>
        </notes>
      </species>
      <species compartment="c" id="M_4adcho_c" initialConcentration="0" name="4-amino-4-deoxychorismate">
        <notes>
          <html:body>
            <html:p>FORMULA: C10H10NO5</html:p>
            <html:p>CHARGE: -1</html:p>
          </html:body>
        </notes>
      </species>
      <species compartment="c" id="M_4ahmmp_c" initialConcentration="0" name="4-Amino-5-hydroxymethyl-2-methylpyrimidine">
        <notes>
          <html:body>
            <html:p>FORMULA: C6H9N3O</html:p>
            <html:p>CHARGE: 0</html:p>
          </html:body>
        </notes>
      </species>
      <species compartment="c" id="M_4ampm_c" initialConcentration="0" name="4-Amino-2-methyl-5-phosphomethylpyrimidine">
        <notes>
          <html:body>
            <html:p>FORMULA: C6H8N3O4P</html:p>
            <html:p>CHARGE: -2</html:p>
          </html:body>
        </notes>
      </species>
      <species compartment="c" id="M_4fe4s_c" initialConcentration="0" name="[4Fe-4S] iron-sulfur cluster">
        <notes>
          <html:body>
            <html:p>FORMULA: S4Fe4</html:p>
            <html:p>CHARGE: 2</html:p>
          </html:body>
        </notes>
      </species>
      <species compartment="c" id="M_4hbz_c" initialConcentration="0" name="4-Hydroxybenzoate">
        <notes>
          <html:body>
            <html:p>FORMULA: C7H5O3</html:p>
            <html:p>CHARGE: -1</html:p>
          </html:body>
        </notes>
      </species>
      <species compartment="c" id="M_4hthr_c" initialConcentration="0" name="4-Hydroxy-L-threonine">
        <notes>
          <html:body>
            <html:p>FORMULA: C4H9NO4</html:p>
            <html:p>CHARGE: 0</html:p>
          </html:body>
        </notes>
      </species>
      <species compartment="c" id="M_4mop_c" initialConcentration="0" name="4-Methyl-2-oxopentanoate">
        <notes>
          <html:body>
            <html:p>FORMULA: C6H9O3</html:p>
            <html:p>CHARGE: -1</html:p>
          </html:body>
        </notes>
      </species>
      <species compartment="c" id="M_4mpetz_c" initialConcentration="0" name="4-Methyl-5-(2-phosphoethyl)-thiazole">
        <notes>
          <html:body>
            <html:p>FORMULA: C6H8NO4PS</html:p>
            <html:p>CHARGE: -2</html:p>
          </html:body>
        </notes>
      </species>
      <species compartment="c" id="M_4pasp_c" initialConcentration="0" name="4-Phospho-L-aspartate">
        <notes>
          <html:body>
            <html:p>FORMULA: C4H6NO7P</html:p>
            <html:p>CHARGE: -2</html:p>
          </html:body>
        </notes>
      </species>
      <species compartment="c" id="M_4per_c" initialConcentration="0" name="4-Phospho-D-erythronate">
        <notes>
          <html:body>
            <html:p>FORMULA: C4H6O8P</html:p>
            <html:p>CHARGE: -3</html:p>
          </html:body>
        </notes>
      </species>
      <species compartment="c" id="M_4ppan_c" initialConcentration="0" name="D-4'-Phosphopantothenate">
        <notes>
          <html:body>
            <html:p>FORMULA: C9H15NO8P</html:p>
            <html:p>CHARGE: -3</html:p>
          </html:body>
        </notes>
      </species>
      <species compartment="c" id="M_4ppcys_c" initialConcentration="0" name="N-((R)-4-Phosphopantothenoyl)-L-cysteine">
        <notes>
          <html:body>
            <html:p>FORMULA: C12H20N2O9PS</html:p>
            <html:p>CHARGE: -3</html:p>
          </html:body>
        </notes>
      </species>
      <species compartment="c" id="M_4r5au_c" initialConcentration="0" name="4-(1-D-Ribitylamino)-5-aminouracil">
        <notes>
          <html:body>
            <html:p>FORMULA: C9H16N4O6</html:p>
            <html:p>CHARGE: 0</html:p>
          </html:body>
        </notes>
      </species>
      <species compartment="c" id="M_5aizc_c" initialConcentration="0" name="5-amino-1-(5-phospho-D-ribosyl)imidazole-4-carboxylate">
        <notes>
          <html:body>
            <html:p>FORMULA: C9H11N3O9P</html:p>
            <html:p>CHARGE: -3</html:p>
          </html:body>
        </notes>
      </species>
      <species compartment="c" id="M_5aop_c" initialConcentration="0" name="5-Amino-4-oxopentanoate">
        <notes>
          <html:body>
            <html:p>FORMULA: C5H9NO3</html:p>
            <html:p>CHARGE: 0</html:p>
          </html:body>
        </notes>
      </species>
      <species compartment="c" id="M_5aprbu_c" initialConcentration="0" name="5-Amino-6-(5'-phosphoribitylamino)uracil">
        <notes>
          <html:body>
            <html:p>FORMULA: C9H15N4O9P</html:p>
            <html:p>CHARGE: -2</html:p>
          </html:body>
        </notes>
      </species>
      <species compartment="c" id="M_5apru_c" initialConcentration="0" name="5-Amino-6-(5'-phosphoribosylamino)uracil">
        <notes>
          <html:body>
            <html:p>FORMULA: C9H13N4O9P</html:p>
            <html:p>CHARGE: -2</html:p>
          </html:body>
        </notes>
      </species>
      <species compartment="c" id="M_5caiz_c" initialConcentration="0" name="5-phosphoribosyl-5-carboxyaminoimidazole">
        <notes>
          <html:body>
            <html:p>FORMULA: C9H11N3O9P</html:p>
            <html:p>CHARGE: -3</html:p>
          </html:body>
        </notes>
      </species>
      <species compartment="c" id="M_5drib_c" initialConcentration="0" name="5'-deoxyribose">
        <notes>
          <html:body>
            <html:p>FORMULA: C5H10O4</html:p>
            <html:p>CHARGE: 0</html:p>
          </html:body>
        </notes>
      </species>
      <species compartment="c" id="M_5fthf_c" initialConcentration="0" name="5-Formyltetrahydrofolate">
        <notes>
          <html:body>
            <html:p>FORMULA: C20H21N7O7</html:p>
            <html:p>CHARGE: -2</html:p>
          </html:body>
        </notes>
      </species>
      <species compartment="c" id="M_5mta_c" initialConcentration="0" name="5-Methylthioadenosine">
        <notes>
          <html:body>
            <html:p>FORMULA: C11H15N5O3S</html:p>
            <html:p>CHARGE: 0</html:p>
          </html:body>
        </notes>
      </species>
      <species compartment="c" id="M_5mtr_c" initialConcentration="0" name="5-Methylthio-D-ribose">
        <notes>
          <html:body>
            <html:p>FORMULA: C6H12O4S</html:p>
            <html:p>CHARGE: 0</html:p>
          </html:body>
        </notes>
      </species>
      <species compartment="c" id="M_6hmhpt_c" initialConcentration="0" name="6-hydroxymethyl dihydropterin">
        <notes>
          <html:body>
            <html:p>FORMULA: C7H9N5O2</html:p>
            <html:p>CHARGE: 0</html:p>
          </html:body>
        </notes>
      </species>
      <species compartment="c" id="M_6hmhptpp_c" initialConcentration="0" name="6-hydroxymethyl-dihydropterin pyrophosphate">
        <notes>
          <html:body>
            <html:p>FORMULA: C7H8N5O8P2</html:p>
            <html:p>CHARGE: -3</html:p>
          </html:body>
        </notes>
      </species>
      <species compartment="c" id="M_8aonn_c" initialConcentration="0" name="8-Amino-7-oxononanoate">
        <notes>
          <html:body>
            <html:p>FORMULA: C9H17NO3</html:p>
            <html:p>CHARGE: 0</html:p>
          </html:body>
        </notes>
      </species>
      <species compartment="c" id="M_ACP_c" initialConcentration="0" name="acyl carrier protein">
        <notes>
          <html:body>
            <html:p>FORMULA: C11H21N2O7PRS</html:p>
            <html:p>CHARGE: -1</html:p>
          </html:body>
        </notes>
      </species>
      <species compartment="c" id="M_LalaDgluMdap_c" initialConcentration="0" name="L-alanine-D-glutamate-meso-2,6-diaminoheptanedioate">
        <notes>
          <html:body>
            <html:p>FORMULA: C15H25N4O8</html:p>
            <html:p>CHARGE: -1</html:p>
          </html:body>
        </notes>
      </species>
      <species compartment="c" id="M_LalaDgluMdapDala_c" initialConcentration="0" name="L-alanine-D-glutamate-meso-2,6-diaminoheptanedioate-D-alanine">
        <notes>
          <html:body>
            <html:p>FORMULA: C18H30N5O9</html:p>
            <html:p>CHARGE: -1</html:p>
          </html:body>
        </notes>
      </species>
      <species compartment="c" id="M_N1aspmd_c" initialConcentration="0" name="N1-Acetylspermidine">
        <notes>
          <html:body>
            <html:p>FORMULA: C9H23N3O</html:p>
            <html:p>CHARGE: 2</html:p>
          </html:body>
        </notes>
      </species>
      <species compartment="c" id="M_Sfglutth_c" initialConcentration="0" name="S-Formylglutathione">
        <notes>
          <html:body>
            <html:p>FORMULA: C11H16N3O7S</html:p>
            <html:p>CHARGE: -1</html:p>
          </html:body>
        </notes>
      </species>
      <species compartment="c" id="M_aacoa_c" initialConcentration="0" name="Acetoacetyl-CoA">
        <notes>
          <html:body>
            <html:p>FORMULA: C25H36N7O18P3S</html:p>
            <html:p>CHARGE: -4</html:p>
          </html:body>
        </notes>
      </species>
      <species compartment="c" id="M_ac_c" initialConcentration="0" name="Acetate">
        <notes>
          <html:body>
            <html:p>FORMULA: C2H3O2</html:p>
            <html:p>CHARGE: -1</html:p>
          </html:body>
        </notes>
      </species>
      <species compartment="c" id="M_acACP_c" initialConcentration="0" name="Acetyl-ACP">
        <notes>
          <html:body>
            <html:p>FORMULA: C13H23N2O8PRS</html:p>
            <html:p>CHARGE: -1</html:p>
          </html:body>
        </notes>
      </species>
      <species compartment="c" id="M_acac_c" initialConcentration="0" name="Acetoacetate">
        <notes>
          <html:body>
            <html:p>FORMULA: C4H5O3</html:p>
            <html:p>CHARGE: -1</html:p>
          </html:body>
        </notes>
      </species>
      <species compartment="c" id="M_acald_c" initialConcentration="0" name="Acetaldehyde">
        <notes>
          <html:body>
            <html:p>FORMULA: C2H4O</html:p>
            <html:p>CHARGE: 0</html:p>
          </html:body>
        </notes>
      </species>
      <species compartment="c" id="M_accoa_c" initialConcentration="0" name="Acetyl-CoA">
        <notes>
          <html:body>
            <html:p>FORMULA: C23H34N7O17P3S</html:p>
            <html:p>CHARGE: -4</html:p>
          </html:body>
        </notes>
      </species>
      <species compartment="c" id="M_acetol_c" initialConcentration="0" name="Acetol">
        <notes>
          <html:body>
            <html:p>FORMULA: C3H6O2</html:p>
            <html:p>CHARGE: 0</html:p>
          </html:body>
        </notes>
      </species>
      <species compartment="c" id="M_acg5sa_c" initialConcentration="0" name="N-Acetyl-L-glutamate 5-semialdehyde">
        <notes>
          <html:body>
            <html:p>FORMULA: C7H10NO4</html:p>
            <html:p>CHARGE: -1</html:p>
          </html:body>
        </notes>
      </species>
      <species compartment="c" id="M_acgam_c" initialConcentration="0" name="N-Acetyl-D-glucosamine">
        <notes>
          <html:body>
            <html:p>FORMULA: C8H15NO6</html:p>
            <html:p>CHARGE: 0</html:p>
          </html:body>
        </notes>
      </species>
      <species compartment="c" id="M_acgam1p_c" initialConcentration="0" name="N-Acetyl-D-glucosamine 1-phosphate">
        <notes>
          <html:body>
            <html:p>FORMULA: C8H14NO9P</html:p>
            <html:p>CHARGE: -2</html:p>
          </html:body>
        </notes>
      </species>
      <species compartment="c" id="M_acgam6p_c" initialConcentration="0" name="N-Acetyl-D-glucosamine 6-phosphate">
        <notes>
          <html:body>
            <html:p>FORMULA: C8H14NO9P</html:p>
            <html:p>CHARGE: -2</html:p>
          </html:body>
        </notes>
      </species>
      <species compartment="c" id="M_acmana_c" initialConcentration="0" name="N-Acetyl-D-mannosamine">
        <notes>
          <html:body>
            <html:p>FORMULA: C8H15NO6</html:p>
            <html:p>CHARGE: 0</html:p>
          </html:body>
        </notes>
      </species>
      <species compartment="c" id="M_acmanap_c" initialConcentration="0" name="N-Acetyl-D-mannosamine 6-phosphate">
        <notes>
          <html:body>
            <html:p>FORMULA: C8H14NO9P</html:p>
            <html:p>CHARGE: -2</html:p>
          </html:body>
        </notes>
      </species>
      <species compartment="c" id="M_acmum6p_c" initialConcentration="0" name="N-acetylmuramate 6-phosphate">
        <notes>
          <html:body>
            <html:p>FORMULA: C11H17NO11P</html:p>
            <html:p>CHARGE: -3</html:p>
          </html:body>
        </notes>
      </species>
      <species compartment="c" id="M_acnam_c" initialConcentration="0" name="N-Acetylneuraminate">
        <notes>
          <html:body>
            <html:p>FORMULA: C11H18NO9</html:p>
            <html:p>CHARGE: -1</html:p>
          </html:body>
        </notes>
      </species>
      <species compartment="c" id="M_acon_C_c" initialConcentration="0" name="cis-Aconitate">
        <notes>
          <html:body>
            <html:p>FORMULA: C6H3O6</html:p>
            <html:p>CHARGE: -3</html:p>
          </html:body>
        </notes>
      </species>
      <species compartment="c" id="M_acorn_c" initialConcentration="0" name="N2-Acetyl-L-ornithine">
        <notes>
          <html:body>
            <html:p>FORMULA: C7H14N2O3</html:p>
            <html:p>CHARGE: 0</html:p>
          </html:body>
        </notes>
      </species>
      <species compartment="c" id="M_actACP_c" initialConcentration="0" name="Acetoacetyl-ACP">
        <notes>
          <html:body>
            <html:p>FORMULA: C15H25N2O9PRS</html:p>
            <html:p>CHARGE: -1</html:p>
          </html:body>
        </notes>
      </species>
      <species compartment="c" id="M_actp_c" initialConcentration="0" name="Acetyl phosphate">
        <notes>
          <html:body>
            <html:p>FORMULA: C2H3O5P</html:p>
            <html:p>CHARGE: -2</html:p>
          </html:body>
        </notes>
      </species>
      <species compartment="c" id="M_ade_c" initialConcentration="0" name="Adenine">
        <notes>
          <html:body>
            <html:p>FORMULA: C5H5N5</html:p>
            <html:p>CHARGE: 0</html:p>
          </html:body>
        </notes>
      </species>
      <species compartment="c" id="M_adn_c" initialConcentration="0" name="Adenosine">
        <notes>
          <html:body>
            <html:p>FORMULA: C10H13N5O4</html:p>
            <html:p>CHARGE: 0</html:p>
          </html:body>
        </notes>
      </species>
      <species compartment="c" id="M_adp_c" initialConcentration="0" name="ADP">
        <notes>
          <html:body>
            <html:p>FORMULA: C10H12N5O10P2</html:p>
            <html:p>CHARGE: -3</html:p>
          </html:body>
        </notes>
      </species>
      <species compartment="c" id="M_adphep_DD_c" initialConcentration="0" name="ADP-D-glycero-D-manno-heptose">
        <notes>
          <html:body>
            <html:p>FORMULA: C17H25N5O16P2</html:p>
            <html:p>CHARGE: -2</html:p>
          </html:body>
        </notes>
      </species>
      <species compartment="c" id="M_adphep_LD_c" initialConcentration="0" name="ADP-L-glycero-D-manno-heptose">
        <notes>
          <html:body>
            <html:p>FORMULA: C17H25N5O16P2</html:p>
            <html:p>CHARGE: -2</html:p>
          </html:body>
        </notes>
      </species>
      <species compartment="c" id="M_adprib_c" initialConcentration="0" name="ADPribose">
        <notes>
          <html:body>
            <html:p>FORMULA: C15H21N5O14P2</html:p>
            <html:p>CHARGE: -2</html:p>
          </html:body>
        </notes>
      </species>
      <species compartment="c" id="M_agm_c" initialConcentration="0" name="Agmatine">
        <notes>
          <html:body>
            <html:p>FORMULA: C5H16N4</html:p>
            <html:p>CHARGE: 2</html:p>
          </html:body>
        </notes>
      </species>
      <species compartment="c" id="M_ahcys_c" initialConcentration="0" name="S-Adenosyl-L-homocysteine">
        <notes>
          <html:body>
            <html:p>FORMULA: C14H20N6O5S</html:p>
            <html:p>CHARGE: 0</html:p>
          </html:body>
        </notes>
      </species>
      <species compartment="c" id="M_ahdt_c" initialConcentration="0" name="2-Amino-4-hydroxy-6-(erythro-1,2,3-trihydroxypropyl)dihydropteridine triphosphate">
        <notes>
          <html:body>
            <html:p>FORMULA: C9H12N5O13P3</html:p>
            <html:p>CHARGE: -4</html:p>
          </html:body>
        </notes>
      </species>
      <species compartment="c" id="M_aicar_c" initialConcentration="0" name="5-Amino-1-(5-Phospho-D-ribosyl)imidazole-4-carboxamide">
        <notes>
          <html:body>
            <html:p>FORMULA: C9H13N4O8P</html:p>
            <html:p>CHARGE: -2</html:p>
          </html:body>
        </notes>
      </species>
      <species compartment="c" id="M_air_c" initialConcentration="0" name="5-amino-1-(5-phospho-D-ribosyl)imidazole">
        <notes>
          <html:body>
            <html:p>FORMULA: C8H12N3O7P</html:p>
            <html:p>CHARGE: -2</html:p>
          </html:body>
        </notes>
      </species>
      <species compartment="c" id="M_akg_c" initialConcentration="0" name="2-Oxoglutarate">
        <notes>
          <html:body>
            <html:p>FORMULA: C5H4O5</html:p>
            <html:p>CHARGE: -2</html:p>
          </html:body>
        </notes>
      </species>
      <species compartment="p" id="M_akg_p" initialConcentration="0" name="2-Oxoglutarate">
        <notes>
          <html:body>
            <html:p>FORMULA: C5H4O5</html:p>
            <html:p>CHARGE: -2</html:p>
          </html:body>
        </notes>
      </species>
      <species compartment="e" id="M_akg_e" initialConcentration="0" name="2-Oxoglutarate">
        <notes>
          <html:body>
            <html:p>FORMULA: C5H4O5</html:p>
            <html:p>CHARGE: -2</html:p>
          </html:body>
        </notes>
      </species>
      <species compartment="c" id="M_ala_B_c" initialConcentration="0" name="beta-Alanine">
        <notes>
          <html:body>
            <html:p>FORMULA: C3H7NO2</html:p>
            <html:p>CHARGE: 0</html:p>
          </html:body>
        </notes>
      </species>
      <species compartment="c" id="M_ala__D_c" initialConcentration="0" name="D-Alanine">
        <notes>
          <html:body>
            <html:p>FORMULA: C3H7NO2</html:p>
            <html:p>CHARGE: 0</html:p>
          </html:body>
        </notes>
      </species>
      <species compartment="c" id="M_ala__L_c" initialConcentration="0" name="L-Alanine">
        <notes>
          <html:body>
            <html:p>FORMULA: C3H7NO2</html:p>
            <html:p>CHARGE: 0</html:p>
          </html:body>
        </notes>
      </species>
      <species compartment="c" id="M_alaala_c" initialConcentration="0" name="D-Alanyl-D-alanine">
        <notes>
          <html:body>
            <html:p>FORMULA: C6H12N2O3</html:p>
            <html:p>CHARGE: 0</html:p>
          </html:body>
        </notes>
      </species>
      <species compartment="c" id="M_alatrna_c" initialConcentration="0" name="L-Alanyl-tRNA(Ala)">
        <notes>
          <html:body>
            <html:p>FORMULA: C3H6NOR</html:p>
            <html:p>CHARGE: 1</html:p>
          </html:body>
        </notes>
      </species>
      <species compartment="c" id="M_amet_c" initialConcentration="0" name="S-Adenosyl-L-methionine">
        <notes>
          <html:body>
            <html:p>FORMULA: C15H23N6O5S</html:p>
            <html:p>CHARGE: 1</html:p>
          </html:body>
        </notes>
      </species>
      <species compartment="c" id="M_ametam_c" initialConcentration="0" name="S-Adenosylmethioninamine">
        <notes>
          <html:body>
            <html:p>FORMULA: C14H24N6O3S</html:p>
            <html:p>CHARGE: 2</html:p>
          </html:body>
        </notes>
      </species>
      <species compartment="c" id="M_amob_c" initialConcentration="0" name="S-Adenosyl-4-methylthio-2-oxobutanoate">
        <notes>
          <html:body>
            <html:p>FORMULA: C15H19N5O6S</html:p>
            <html:p>CHARGE: 0</html:p>
          </html:body>
        </notes>
      </species>
      <species compartment="c" id="M_amp_c" initialConcentration="0" name="AMP">
        <notes>
          <html:body>
            <html:p>FORMULA: C10H12N5O7P</html:p>
            <html:p>CHARGE: -2</html:p>
          </html:body>
        </notes>
      </species>
      <species compartment="c" id="M_anhgm_c" initialConcentration="0" name="N-Acetyl-D-glucosamine(anhydrous)N-Acetylmuramic acid">
        <notes>
          <html:body>
            <html:p>FORMULA: C19H29N2O12</html:p>
            <html:p>CHARGE: -1</html:p>
          </html:body>
        </notes>
      </species>
      <species compartment="c" id="M_anhgm3p_c" initialConcentration="0" name="N-Acetyl-D-glucosamine(anhydrous)N-Acetylmuramyl-tripeptide">
        <notes>
          <html:body>
            <html:p>FORMULA: C34H52N6O19</html:p>
            <html:p>CHARGE: -2</html:p>
          </html:body>
        </notes>
      </species>
      <species compartment="c" id="M_anhgm4p_c" initialConcentration="0" name="N-Acetyl-D-glucosamine(anhydrous)N-Acetylmuramyl-tetrapeptide">
        <notes>
          <html:body>
            <html:p>FORMULA: C37H57N7O20</html:p>
            <html:p>CHARGE: -2</html:p>
          </html:body>
        </notes>
      </species>
      <species compartment="c" id="M_anhm_c" initialConcentration="0" name="1,6-anhydrous-N-Acetylmuramate">
        <notes>
          <html:body>
            <html:p>FORMULA: C11H16NO7</html:p>
            <html:p>CHARGE: -1</html:p>
          </html:body>
        </notes>
      </species>
      <species compartment="c" id="M_anhm3p_c" initialConcentration="0" name="1,6-anhydrous-N-Acetylmuramyl-tripeptide">
        <notes>
          <html:body>
            <html:p>FORMULA: C26H39N5O14</html:p>
            <html:p>CHARGE: -2</html:p>
          </html:body>
        </notes>
      </species>
      <species compartment="c" id="M_anhm4p_c" initialConcentration="0" name="1,6-anhydrous-N-Acetylmuramyl-tetrapeptide">
        <notes>
          <html:body>
            <html:p>FORMULA: C29H44N6O15</html:p>
            <html:p>CHARGE: -2</html:p>
          </html:body>
        </notes>
      </species>
      <species compartment="c" id="M_anth_c" initialConcentration="0" name="Anthranilate">
        <notes>
          <html:body>
            <html:p>FORMULA: C7H6NO2</html:p>
            <html:p>CHARGE: -1</html:p>
          </html:body>
        </notes>
      </species>
      <species compartment="c" id="M_ap4a_c" initialConcentration="0" name="P1,P4-Bis(5'-adenosyl) tetraphosphate">
        <notes>
          <html:body>
            <html:p>FORMULA: C20H24N10O19P4</html:p>
            <html:p>CHARGE: -4</html:p>
          </html:body>
        </notes>
      </species>
      <species compartment="c" id="M_ap5a_c" initialConcentration="0" name="P1,P5-Bis(5'-adenosyl) pentaphosphate">
        <notes>
          <html:body>
            <html:p>FORMULA: C20H24N10O22P5</html:p>
            <html:p>CHARGE: -5</html:p>
          </html:body>
        </notes>
      </species>
      <species compartment="c" id="M_ara5p_c" initialConcentration="0" name="D-Arabinose 5-phosphate">
        <notes>
          <html:body>
            <html:p>FORMULA: C5H9O8P</html:p>
            <html:p>CHARGE: -2</html:p>
          </html:body>
        </notes>
      </species>
      <species compartment="c" id="M_arg__L_c" initialConcentration="0" name="L-Arginine">
        <notes>
          <html:body>
            <html:p>FORMULA: C6H15N4O2</html:p>
            <html:p>CHARGE: 1</html:p>
          </html:body>
        </notes>
      </species>
      <species compartment="c" id="M_argtrna_c" initialConcentration="0" name="L-Arginyl-tRNA(Arg)">
        <notes>
          <html:body>
            <html:p>FORMULA: C6H14N4OR</html:p>
            <html:p>CHARGE: 2</html:p>
          </html:body>
        </notes>
      </species>
      <species compartment="c" id="M_asn__L_c" initialConcentration="0" name="L-Asparagine">
        <notes>
          <html:body>
            <html:p>FORMULA: C4H8N2O3</html:p>
            <html:p>CHARGE: 0</html:p>
          </html:body>
        </notes>
      </species>
      <species compartment="c" id="M_asntrna_c" initialConcentration="0" name="L-Asparaginyl-tRNA(Asn)">
        <notes>
          <html:body>
            <html:p>FORMULA: C14H24N2O12PR2</html:p>
            <html:p>CHARGE: 1</html:p>
          </html:body>
        </notes>
      </species>
      <species compartment="c" id="M_aso3_c" initialConcentration="0" name="arsenite">
        <notes>
          <html:body>
            <html:p>FORMULA: AsO3</html:p>
            <html:p>CHARGE: -3</html:p>
          </html:body>
        </notes>
      </species>
      <species compartment="c" id="M_aso4_c" initialConcentration="0" name="arsenate">
        <notes>
          <html:body>
            <html:p>FORMULA: AsO4</html:p>
            <html:p>CHARGE: -3</html:p>
          </html:body>
        </notes>
      </species>
      <species compartment="c" id="M_asp__L_c" initialConcentration="0" name="L-Aspartate">
        <notes>
          <html:body>
            <html:p>FORMULA: C4H6NO4</html:p>
            <html:p>CHARGE: -1</html:p>
          </html:body>
        </notes>
      </species>
      <species compartment="c" id="M_aspsa_c" initialConcentration="0" name="L-Aspartate 4-semialdehyde">
        <notes>
          <html:body>
            <html:p>FORMULA: C4H7NO3</html:p>
            <html:p>CHARGE: 0</html:p>
          </html:body>
        </notes>
      </species>
      <species compartment="c" id="M_asptrna_c" initialConcentration="0" name="L-Aspartyl-tRNA(Asp)">
        <notes>
          <html:body>
            <html:p>FORMULA: C4H5NO3R</html:p>
            <html:p>CHARGE: 0</html:p>
          </html:body>
        </notes>
      </species>
      <species compartment="c" id="M_athr__L_c" initialConcentration="0" name="L-Allo-threonine">
        <notes>
          <html:body>
            <html:p>FORMULA: C4H9NO3</html:p>
            <html:p>CHARGE: 0</html:p>
          </html:body>
        </notes>
      </species>
      <species compartment="c" id="M_atp_c" initialConcentration="0" name="ATP">
        <notes>
          <html:body>
            <html:p>FORMULA: C10H12N5O13P3</html:p>
            <html:p>CHARGE: -4</html:p>
          </html:body>
        </notes>
      </species>
      <species compartment="c" id="M_b2coa_c" initialConcentration="0" name="Crotonoyl-CoA">
        <notes>
          <html:body>
            <html:p>FORMULA: C25H36N7O17P3S</html:p>
            <html:p>CHARGE: -4</html:p>
          </html:body>
        </notes>
      </species>
      <species compartment="c" id="M_btcoa_c" initialConcentration="0" name="Butanoyl-CoA">
        <notes>
          <html:body>
            <html:p>FORMULA: C25H38N7O17P3S</html:p>
            <html:p>CHARGE: -4</html:p>
          </html:body>
        </notes>
      </species>
      <species compartment="c" id="M_btn_c" initialConcentration="0" name="Biotin">
        <notes>
          <html:body>
            <html:p>FORMULA: C10H15N2O3S</html:p>
            <html:p>CHARGE: -1</html:p>
          </html:body>
        </notes>
      </species>
      <species compartment="c" id="M_but2eACP_c" initialConcentration="0" name="But-2-enoyl-[acyl-carrier protein]">
        <notes>
          <html:body>
            <html:p>FORMULA: C15H25N2O8PRS</html:p>
            <html:p>CHARGE: -1</html:p>
          </html:body>
        </notes>
      </species>
      <species compartment="c" id="M_butACP_c" initialConcentration="0" name="Butyryl-ACP (n-C4:0ACP)">
        <notes>
          <html:body>
            <html:p>FORMULA: C15H27N2O8PRS</html:p>
            <html:p>CHARGE: -1</html:p>
          </html:body>
        </notes>
      </species>
      <species compartment="c" id="M_ca2_c" initialConcentration="0" name="Calcium">
        <notes>
          <html:body>
            <html:p>FORMULA: Ca</html:p>
            <html:p>CHARGE: 2</html:p>
          </html:body>
        </notes>
      </species>
      <species compartment="c" id="M_cbasp_c" initialConcentration="0" name="N-Carbamoyl-L-aspartate">
        <notes>
          <html:body>
            <html:p>FORMULA: C5H6N2O5</html:p>
            <html:p>CHARGE: -2</html:p>
          </html:body>
        </notes>
      </species>
      <species compartment="c" id="M_cbp_c" initialConcentration="0" name="Carbamoyl phosphate">
        <notes>
          <html:body>
            <html:p>FORMULA: CH2NO5P</html:p>
            <html:p>CHARGE: -2</html:p>
          </html:body>
        </notes>
      </species>
      <species compartment="c" id="M_cd2_c" initialConcentration="0" name="Cadmium">
        <notes>
          <html:body>
            <html:p>FORMULA: Cd</html:p>
            <html:p>CHARGE: 2</html:p>
          </html:body>
        </notes>
      </species>
      <species compartment="c" id="M_cddec5eACP_c" initialConcentration="0" name="cis-dodec-5-enoyl-[acyl-carrier protein] (n-C12:1)">
        <notes>
          <html:body>
            <html:p>FORMULA: C23H41N2O8PRS</html:p>
            <html:p>CHARGE: -1</html:p>
          </html:body>
        </notes>
      </species>
      <species compartment="c" id="M_cdec3eACP_c" initialConcentration="0" name="cis-dec-3-enoyl-[acyl-carrier protein] (n-C10:1)">
        <notes>
          <html:body>
            <html:p>FORMULA: C21H37N2O8PRS</html:p>
            <html:p>CHARGE: -1</html:p>
          </html:body>
        </notes>
      </species>
      <species compartment="c" id="M_cdg_c" initialConcentration="0" name="7-deaza-7-carboxyguanine">
        <notes>
          <html:body>
            <html:p>FORMULA: C7H5N4O3</html:p>
            <html:p>CHARGE: -1</html:p>
          </html:body>
        </notes>
      </species>
      <species compartment="c" id="M_cdp_c" initialConcentration="0" name="CDP">
        <notes>
          <html:body>
            <html:p>FORMULA: C9H12N3O11P2</html:p>
            <html:p>CHARGE: -3</html:p>
          </html:body>
        </notes>
      </species>
      <species compartment="c" id="M_cdpdddecg_c" initialConcentration="0" name="CDP-1,2-didodecanoylglycerol">
        <notes>
          <html:body>
            <html:p>FORMULA: C36H63N3O15P2</html:p>
            <html:p>CHARGE: -2</html:p>
          </html:body>
        </notes>
      </species>
      <species compartment="c" id="M_cdpdhdec9eg_c" initialConcentration="0" name="CDP-1,2-dihexadec-9-enoylglycerol">
        <notes>
          <html:body>
            <html:p>FORMULA: C44H75N3O15P2</html:p>
            <html:p>CHARGE: -2</html:p>
          </html:body>
        </notes>
      </species>
      <species compartment="c" id="M_cdpdhdecg_c" initialConcentration="0" name="CDP-1,2-dihexadecanoylglycerol">
        <notes>
          <html:body>
            <html:p>FORMULA: C44H79N3O15P2</html:p>
            <html:p>CHARGE: -2</html:p>
          </html:body>
        </notes>
      </species>
      <species compartment="c" id="M_cdpdodec11eg_c" initialConcentration="0" name="CDP-1,2-dioctadec-11-enoylglycerol">
        <notes>
          <html:body>
            <html:p>FORMULA: C48H83N3O15P2</html:p>
            <html:p>CHARGE: -2</html:p>
          </html:body>
        </notes>
      </species>
      <species compartment="c" id="M_cdpdodecg_c" initialConcentration="0" name="CDP-1,2-dioctadecanoylglycerol">
        <notes>
          <html:body>
            <html:p>FORMULA: C48H87N3O15P2</html:p>
            <html:p>CHARGE: -2</html:p>
          </html:body>
        </notes>
      </species>
      <species compartment="c" id="M_cdpdtdec7eg_c" initialConcentration="0" name="CDP-1,2-ditetradec-7-enoylglycerol">
        <notes>
          <html:body>
            <html:p>FORMULA: C40H67N3O15P2</html:p>
            <html:p>CHARGE: -2</html:p>
          </html:body>
        </notes>
      </species>
      <species compartment="c" id="M_cdpdtdecg_c" initialConcentration="0" name="CDP-1,2-ditetradecanoylglycerol">
        <notes>
          <html:body>
            <html:p>FORMULA: C40H71N3O15P2</html:p>
            <html:p>CHARGE: -2</html:p>
          </html:body>
        </notes>
      </species>
      <species compartment="c" id="M_cgly_c" initialConcentration="0" name="Cys-Gly">
        <notes>
          <html:body>
            <html:p>FORMULA: C5H10N2O3S</html:p>
            <html:p>CHARGE: 0</html:p>
          </html:body>
        </notes>
      </species>
      <species compartment="c" id="M_chol_c" initialConcentration="0" name="Choline">
        <notes>
          <html:body>
            <html:p>FORMULA: C5H14NO</html:p>
            <html:p>CHARGE: 1</html:p>
          </html:body>
        </notes>
      </species>
      <species compartment="c" id="M_chor_c" initialConcentration="0" name="chorismate">
        <notes>
          <html:body>
            <html:p>FORMULA: C10H8O6</html:p>
            <html:p>CHARGE: -2</html:p>
          </html:body>
        </notes>
      </species>
      <species compartment="c" id="M_cit_c" initialConcentration="0" name="Citrate">
        <notes>
          <html:body>
            <html:p>FORMULA: C6H5O7</html:p>
            <html:p>CHARGE: -3</html:p>
          </html:body>
        </notes>
      </species>
      <species compartment="c" id="M_ckdo_c" initialConcentration="0" name="CMP-3-deoxy-D-manno-octulosonate">
        <notes>
          <html:body>
            <html:p>FORMULA: C17H24N3O15P</html:p>
            <html:p>CHARGE: -2</html:p>
          </html:body>
        </notes>
      </species>
      <species compartment="c" id="M_cl_c" initialConcentration="0" name="Chloride">
        <notes>
          <html:body>
            <html:p>FORMULA: Cl</html:p>
            <html:p>CHARGE: -1</html:p>
          </html:body>
        </notes>
      </species>
      <species compartment="c" id="M_cmp_c" initialConcentration="0" name="CMP">
        <notes>
          <html:body>
            <html:p>FORMULA: C9H12N3O8P</html:p>
            <html:p>CHARGE: -2</html:p>
          </html:body>
        </notes>
      </species>
      <species compartment="c" id="M_co2_c" initialConcentration="0" name="CO2">
        <notes>
          <html:body>
            <html:p>FORMULA: CO2</html:p>
            <html:p>CHARGE: 0</html:p>
          </html:body>
        </notes>
      </species>
      <species compartment="c" id="M_coa_c" initialConcentration="0" name="Coenzyme A">
        <notes>
          <html:body>
            <html:p>FORMULA: C21H32N7O16P3S</html:p>
            <html:p>CHARGE: -4</html:p>
          </html:body>
        </notes>
      </species>
      <species compartment="c" id="M_cobalt2_c" initialConcentration="0" name="Co2+">
        <notes>
          <html:body>
            <html:p>FORMULA: Co</html:p>
            <html:p>CHARGE: 2</html:p>
          </html:body>
        </notes>
      </species>
      <species compartment="c" id="M_cph4_c" initialConcentration="0" name="6-carboxy-5,6,7,8-tetrahydropterin">
        <notes>
          <html:body>
            <html:p>FORMULA: C7H8N5O3</html:p>
            <html:p>CHARGE: -1</html:p>
          </html:body>
        </notes>
      </species>
      <species compartment="c" id="M_cpppg3_c" initialConcentration="0" name="Coproporphyrinogen III">
        <notes>
          <html:body>
            <html:p>FORMULA: C36H40N4O8</html:p>
            <html:p>CHARGE: -4</html:p>
          </html:body>
        </notes>
      </species>
      <species compartment="c" id="M_csn_c" initialConcentration="0" name="Cytosine">
        <notes>
          <html:body>
            <html:p>FORMULA: C4H5N3O</html:p>
            <html:p>CHARGE: 0</html:p>
          </html:body>
        </notes>
      </species>
      <species compartment="c" id="M_ctp_c" initialConcentration="0" name="CTP">
        <notes>
          <html:body>
            <html:p>FORMULA: C9H12N3O14P3</html:p>
            <html:p>CHARGE: -4</html:p>
          </html:body>
        </notes>
      </species>
      <species compartment="c" id="M_cu2_c" initialConcentration="0" name="Cu2+">
        <notes>
          <html:body>
            <html:p>FORMULA: Cu</html:p>
            <html:p>CHARGE: 2</html:p>
          </html:body>
        </notes>
      </species>
      <species compartment="c" id="M_cys__L_c" initialConcentration="0" name="L-Cysteine">
        <notes>
          <html:body>
            <html:p>FORMULA: C3H7NO2S</html:p>
            <html:p>CHARGE: 0</html:p>
          </html:body>
        </notes>
      </species>
      <species compartment="c" id="M_cystrna_c" initialConcentration="0" name="L-Cysteinyl-tRNA(Cys)">
        <notes>
          <html:body>
            <html:p>FORMULA: C3H6NOSR</html:p>
            <html:p>CHARGE: 1</html:p>
          </html:body>
        </notes>
      </species>
      <species compartment="c" id="M_cytd_c" initialConcentration="0" name="Cytidine">
        <notes>
          <html:body>
            <html:p>FORMULA: C9H13N3O5</html:p>
            <html:p>CHARGE: 0</html:p>
          </html:body>
        </notes>
      </species>
      <species compartment="c" id="M_dad_2_c" initialConcentration="0" name="Deoxyadenosine">
        <notes>
          <html:body>
            <html:p>FORMULA: C10H13N5O3</html:p>
            <html:p>CHARGE: 0</html:p>
          </html:body>
        </notes>
      </species>
      <species compartment="c" id="M_dad_5_c" initialConcentration="0" name="5'-Deoxyadenosine">
        <notes>
          <html:body>
            <html:p>FORMULA: C10H13N5O3</html:p>
            <html:p>CHARGE: 0</html:p>
          </html:body>
        </notes>
      </species>
      <species compartment="c" id="M_dadp_c" initialConcentration="0" name="dADP">
        <notes>
          <html:body>
            <html:p>FORMULA: C10H12N5O9P2</html:p>
            <html:p>CHARGE: -3</html:p>
          </html:body>
        </notes>
      </species>
      <species compartment="c" id="M_damp_c" initialConcentration="0" name="dAMP">
        <notes>
          <html:body>
            <html:p>FORMULA: C10H12N5O6P</html:p>
            <html:p>CHARGE: -2</html:p>
          </html:body>
        </notes>
      </species>
      <species compartment="c" id="M_dann_c" initialConcentration="0" name="7,8-Diaminononanoate">
        <notes>
          <html:body>
            <html:p>FORMULA: C9H21N2O2</html:p>
            <html:p>CHARGE: 1</html:p>
          </html:body>
        </notes>
      </species>
      <species compartment="c" id="M_datp_c" initialConcentration="0" name="dATP">
        <notes>
          <html:body>
            <html:p>FORMULA: C10H12N5O12P3</html:p>
            <html:p>CHARGE: -4</html:p>
          </html:body>
        </notes>
      </species>
      <species compartment="c" id="M_db4p_c" initialConcentration="0" name="3,4-dihydroxy-2-butanone 4-phosphate">
        <notes>
          <html:body>
            <html:p>FORMULA: C4H7O6P</html:p>
            <html:p>CHARGE: -2</html:p>
          </html:body>
        </notes>
      </species>
      <species compartment="c" id="M_dc2coa_c" initialConcentration="0" name="trans-Dec-2-enoyl-CoA">
        <notes>
          <html:body>
            <html:p>FORMULA: C31H48N7O17P3S</html:p>
            <html:p>CHARGE: -4</html:p>
          </html:body>
        </notes>
      </species>
      <species compartment="c" id="M_dcaACP_c" initialConcentration="0" name="Decanoyl-ACP (n-C10:0ACP)">
        <notes>
          <html:body>
            <html:p>FORMULA: C21H39N2O8PRS</html:p>
            <html:p>CHARGE: -1</html:p>
          </html:body>
        </notes>
      </species>
      <species compartment="c" id="M_dcacoa_c" initialConcentration="0" name="Decanoyl-CoA (n-C10:0CoA)">
        <notes>
          <html:body>
            <html:p>FORMULA: C31H50N7O17P3S</html:p>
            <html:p>CHARGE: -4</html:p>
          </html:body>
        </notes>
      </species>
      <species compartment="c" id="M_dcamp_c" initialConcentration="0" name="N6-(1,2-Dicarboxyethyl)-AMP">
        <notes>
          <html:body>
            <html:p>FORMULA: C14H14N5O11P</html:p>
            <html:p>CHARGE: -4</html:p>
          </html:body>
        </notes>
      </species>
      <species compartment="c" id="M_dcdp_c" initialConcentration="0" name="dCDP">
        <notes>
          <html:body>
            <html:p>FORMULA: C9H12N3O10P2</html:p>
            <html:p>CHARGE: -3</html:p>
          </html:body>
        </notes>
      </species>
      <species compartment="c" id="M_dcmp_c" initialConcentration="0" name="dCMP">
        <notes>
          <html:body>
            <html:p>FORMULA: C9H12N3O7P</html:p>
            <html:p>CHARGE: -2</html:p>
          </html:body>
        </notes>
      </species>
      <species compartment="c" id="M_dctp_c" initialConcentration="0" name="dCTP">
        <notes>
          <html:body>
            <html:p>FORMULA: C9H12N3O13P3</html:p>
            <html:p>CHARGE: -4</html:p>
          </html:body>
        </notes>
      </species>
      <species compartment="c" id="M_dcyt_c" initialConcentration="0" name="Deoxycytidine">
        <notes>
          <html:body>
            <html:p>FORMULA: C9H13N3O4</html:p>
            <html:p>CHARGE: 0</html:p>
          </html:body>
        </notes>
      </species>
      <species compartment="c" id="M_dd2coa_c" initialConcentration="0" name="trans-Dodec-2-enoyl-CoA">
        <notes>
          <html:body>
            <html:p>FORMULA: C33H52N7O17P3S</html:p>
            <html:p>CHARGE: -4</html:p>
          </html:body>
        </notes>
      </species>
      <species compartment="c" id="M_ddca_c" initialConcentration="0" name="Dodecanoate (n-C12:0)">
        <notes>
          <html:body>
            <html:p>FORMULA: C12H23O2</html:p>
            <html:p>CHARGE: -1</html:p>
          </html:body>
        </notes>
      </species>
      <species compartment="c" id="M_ddcaACP_c" initialConcentration="0" name="Dodecanoyl-ACP (n-C12:0ACP)">
        <notes>
          <html:body>
            <html:p>FORMULA: C23H43N2O8PRS</html:p>
            <html:p>CHARGE: -1</html:p>
          </html:body>
        </notes>
      </species>
      <species compartment="c" id="M_ddcacoa_c" initialConcentration="0" name="Dodecanoyl-CoA (n-C12:0CoA)">
        <notes>
          <html:body>
            <html:p>FORMULA: C33H54N7O17P3S</html:p>
            <html:p>CHARGE: -4</html:p>
          </html:body>
        </notes>
      </species>
      <species compartment="c" id="M_ddcap_c" initialConcentration="0" name="Dodecanoly-phosphate (n-C12:0)">
        <notes>
          <html:body>
            <html:p>FORMULA: C12H24O5P1</html:p>
            <html:p>CHARGE: -1</html:p>
          </html:body>
        </notes>
      </species>
      <species compartment="c" id="M_dgdp_c" initialConcentration="0" name="dGDP">
        <notes>
          <html:body>
            <html:p>FORMULA: C10H12N5O10P2</html:p>
            <html:p>CHARGE: -3</html:p>
          </html:body>
        </notes>
      </species>
      <species compartment="c" id="M_dgmp_c" initialConcentration="0" name="dGMP">
        <notes>
          <html:body>
            <html:p>FORMULA: C10H12N5O7P</html:p>
            <html:p>CHARGE: -2</html:p>
          </html:body>
        </notes>
      </species>
      <species compartment="c" id="M_dgsn_c" initialConcentration="0" name="Deoxyguanosine">
        <notes>
          <html:body>
            <html:p>FORMULA: C10H13N5O4</html:p>
            <html:p>CHARGE: 0</html:p>
          </html:body>
        </notes>
      </species>
      <species compartment="c" id="M_dgtp_c" initialConcentration="0" name="dGTP">
        <notes>
          <html:body>
            <html:p>FORMULA: C10H12N5O13P3</html:p>
            <html:p>CHARGE: -4</html:p>
          </html:body>
        </notes>
      </species>
      <species compartment="c" id="M_dhap_c" initialConcentration="0" name="Dihydroxyacetone phosphate">
        <notes>
          <html:body>
            <html:p>FORMULA: C3H5O6P</html:p>
            <html:p>CHARGE: -2</html:p>
          </html:body>
        </notes>
      </species>
      <species compartment="c" id="M_dhf_c" initialConcentration="0" name="7,8-Dihydrofolate">
        <notes>
          <html:body>
            <html:p>FORMULA: C19H19N7O6</html:p>
            <html:p>CHARGE: -2</html:p>
          </html:body>
        </notes>
      </species>
      <species compartment="c" id="M_dhmpt_c" initialConcentration="0" name="Dihydromonapterin">
        <notes>
          <html:body>
            <html:p>FORMULA: C9H13N5O4</html:p>
            <html:p>CHARGE: 0</html:p>
          </html:body>
        </notes>
      </species>
      <species compartment="c" id="M_dhnpt_c" initialConcentration="0" name="Dihydroneopterin">
        <notes>
          <html:body>
            <html:p>FORMULA: C9H13N5O4</html:p>
            <html:p>CHARGE: 0</html:p>
          </html:body>
        </notes>
      </species>
      <species compartment="c" id="M_dhor__S_c" initialConcentration="0" name="(S)-Dihydroorotate">
        <notes>
          <html:body>
            <html:p>FORMULA: C5H5N2O4</html:p>
            <html:p>CHARGE: -1</html:p>
          </html:body>
        </notes>
      </species>
      <species compartment="c" id="M_dhpmp_c" initialConcentration="0" name="Dihydroneopterin monophosphate">
        <notes>
          <html:body>
            <html:p>FORMULA: C9H12N5O7P</html:p>
            <html:p>CHARGE: -2</html:p>
          </html:body>
        </notes>
      </species>
      <species compartment="c" id="M_dhpt_c" initialConcentration="0" name="Dihydropteroate">
        <notes>
          <html:body>
            <html:p>FORMULA: C14H13N6O3</html:p>
            <html:p>CHARGE: -1</html:p>
          </html:body>
        </notes>
      </species>
      <species compartment="c" id="M_didp_c" initialConcentration="0" name="dIDP">
        <notes>
          <html:body>
            <html:p>FORMULA: C10H11N4O10P2</html:p>
            <html:p>CHARGE: -3</html:p>
          </html:body>
        </notes>
      </species>
      <species compartment="c" id="M_dimp_c" initialConcentration="0" name="dIMP">
        <notes>
          <html:body>
            <html:p>FORMULA: C10H11N4O7P</html:p>
            <html:p>CHARGE: -2</html:p>
          </html:body>
        </notes>
      </species>
      <species compartment="c" id="M_din_c" initialConcentration="0" name="Deoxyinosine">
        <notes>
          <html:body>
            <html:p>FORMULA: C10H12N4O4</html:p>
            <html:p>CHARGE: 0</html:p>
          </html:body>
        </notes>
      </species>
      <species compartment="c" id="M_ditp_c" initialConcentration="0" name="dITP">
        <notes>
          <html:body>
            <html:p>FORMULA: C10H11N4O13P3</html:p>
            <html:p>CHARGE: -4</html:p>
          </html:body>
        </notes>
      </species>
      <species compartment="c" id="M_dmlz_c" initialConcentration="0" name="6,7-Dimethyl-8-(1-D-ribityl)lumazine">
        <notes>
          <html:body>
            <html:p>FORMULA: C13H18N4O6</html:p>
            <html:p>CHARGE: 0</html:p>
          </html:body>
        </notes>
      </species>
      <species compartment="c" id="M_dmpp_c" initialConcentration="0" name="Dimethylallyl diphosphate">
        <notes>
          <html:body>
            <html:p>FORMULA: C5H9O7P2</html:p>
            <html:p>CHARGE: -3</html:p>
          </html:body>
        </notes>
      </species>
      <species compartment="c" id="M_dnad_c" initialConcentration="0" name="Deamino-NAD+">
        <notes>
          <html:body>
            <html:p>FORMULA: C21H24N6O15P2</html:p>
            <html:p>CHARGE: -2</html:p>
          </html:body>
        </notes>
      </species>
      <species compartment="c" id="M_dpcoa_c" initialConcentration="0" name="Dephospho-CoA">
        <notes>
          <html:body>
            <html:p>FORMULA: C21H33N7O13P2S</html:p>
            <html:p>CHARGE: -2</html:p>
          </html:body>
        </notes>
      </species>
      <species compartment="c" id="M_dsbdox_c" initialConcentration="0" name="fused thiol:disulfide interchange protein (oxidized)">
        <notes>
          <html:body>
            <html:p>FORMULA: X</html:p>
            <html:p>CHARGE: 0</html:p>
          </html:body>
        </notes>
      </species>
      <species compartment="c" id="M_dsbdrd_c" initialConcentration="0" name="fused thiol:disulfide interchange protein (reduced)">
        <notes>
          <html:body>
            <html:p>FORMULA: XH2</html:p>
            <html:p>CHARGE: 0</html:p>
          </html:body>
        </notes>
      </species>
      <species compartment="c" id="M_dtbt_c" initialConcentration="0" name="Dethiobiotin">
        <notes>
          <html:body>
            <html:p>FORMULA: C10H17N2O3</html:p>
            <html:p>CHARGE: -1</html:p>
          </html:body>
        </notes>
      </species>
      <species compartment="c" id="M_dtdp_c" initialConcentration="0" name="dTDP">
        <notes>
          <html:body>
            <html:p>FORMULA: C10H13N2O11P2</html:p>
            <html:p>CHARGE: -3</html:p>
          </html:body>
        </notes>
      </species>
      <species compartment="c" id="M_dtdp4d6dg_c" initialConcentration="0" name="dTDP-4-dehydro-6-deoxy-D-glucose">
        <notes>
          <html:body>
            <html:p>FORMULA: C16H22N2O15P2</html:p>
            <html:p>CHARGE: -2</html:p>
          </html:body>
        </notes>
      </species>
      <species compartment="c" id="M_dtdpglu_c" initialConcentration="0" name="dTDPglucose">
        <notes>
          <html:body>
            <html:p>FORMULA: C16H24N2O16P2</html:p>
            <html:p>CHARGE: -2</html:p>
          </html:body>
        </notes>
      </species>
      <species compartment="c" id="M_dtmp_c" initialConcentration="0" name="dTMP">
        <notes>
          <html:body>
            <html:p>FORMULA: C10H13N2O8P</html:p>
            <html:p>CHARGE: -2</html:p>
          </html:body>
        </notes>
      </species>
      <species compartment="c" id="M_dttp_c" initialConcentration="0" name="dTTP">
        <notes>
          <html:body>
            <html:p>FORMULA: C10H13N2O14P3</html:p>
            <html:p>CHARGE: -4</html:p>
          </html:body>
        </notes>
      </species>
      <species compartment="c" id="M_dudp_c" initialConcentration="0" name="dUDP">
        <notes>
          <html:body>
            <html:p>FORMULA: C9H11N2O11P2</html:p>
            <html:p>CHARGE: -3</html:p>
          </html:body>
        </notes>
      </species>
      <species compartment="c" id="M_dump_c" initialConcentration="0" name="dUMP">
        <notes>
          <html:body>
            <html:p>FORMULA: C9H11N2O8P</html:p>
            <html:p>CHARGE: -2</html:p>
          </html:body>
        </notes>
      </species>
      <species compartment="c" id="M_duri_c" initialConcentration="0" name="Deoxyuridine">
        <notes>
          <html:body>
            <html:p>FORMULA: C9H12N2O5</html:p>
            <html:p>CHARGE: 0</html:p>
          </html:body>
        </notes>
      </species>
      <species compartment="c" id="M_dutp_c" initialConcentration="0" name="dUTP">
        <notes>
          <html:body>
            <html:p>FORMULA: C9H11N2O14P3</html:p>
            <html:p>CHARGE: -4</html:p>
          </html:body>
        </notes>
      </species>
      <species compartment="c" id="M_e4p_c" initialConcentration="0" name="D-Erythrose 4-phosphate">
        <notes>
          <html:body>
            <html:p>FORMULA: C4H7O7P</html:p>
            <html:p>CHARGE: -2</html:p>
          </html:body>
        </notes>
      </species>
      <species compartment="c" id="M_egmeACP_c" initialConcentration="0" name="Enoylglutaryl-[acyl-carrier protein] methyl ester">
        <notes>
          <html:body>
            <html:p>FORMULA: C17H27N2O10PRS</html:p>
            <html:p>CHARGE: -1</html:p>
          </html:body>
        </notes>
      </species>
      <species compartment="c" id="M_epmeACP_c" initialConcentration="0" name="Enoylpimeloyl-[acyl-carrier protein] methyl ester">
        <notes>
          <html:body>
            <html:p>FORMULA: C19H31N2O10PRS</html:p>
            <html:p>CHARGE: -1</html:p>
          </html:body>
        </notes>
      </species>
      <species compartment="c" id="M_etha_c" initialConcentration="0" name="Ethanolamine">
        <notes>
          <html:body>
            <html:p>FORMULA: C2H8NO</html:p>
            <html:p>CHARGE: 1</html:p>
          </html:body>
        </notes>
      </species>
      <species compartment="c" id="M_etoh_c" initialConcentration="0" name="Ethanol">
        <notes>
          <html:body>
            <html:p>FORMULA: C2H6O</html:p>
            <html:p>CHARGE: 0</html:p>
          </html:body>
        </notes>
      </species>
      <species compartment="c" id="M_f6p_c" initialConcentration="0" name="D-Fructose 6-phosphate">
        <notes>
          <html:body>
            <html:p>FORMULA: C6H11O9P</html:p>
            <html:p>CHARGE: -2</html:p>
          </html:body>
        </notes>
      </species>
      <species compartment="c" id="M_fad_c" initialConcentration="0" name="Flavin adenine dinucleotide oxidized">
        <notes>
          <html:body>
            <html:p>FORMULA: C27H31N9O15P2</html:p>
            <html:p>CHARGE: -2</html:p>
          </html:body>
        </notes>
      </species>
      <species compartment="c" id="M_fadh2_c" initialConcentration="0" name="Flavin adenine dinucleotide reduced">
        <notes>
          <html:body>
            <html:p>FORMULA: C27H33N9O15P2</html:p>
            <html:p>CHARGE: -2</html:p>
          </html:body>
        </notes>
      </species>
      <species compartment="c" id="M_fdp_c" initialConcentration="0" name="D-Fructose 1,6-bisphosphate">
        <notes>
          <html:body>
            <html:p>FORMULA: C6H10O12P2</html:p>
            <html:p>CHARGE: -4</html:p>
          </html:body>
        </notes>
      </species>
      <species compartment="c" id="M_fe2_c" initialConcentration="0" name="Fe2+">
        <notes>
          <html:body>
            <html:p>FORMULA: Fe</html:p>
            <html:p>CHARGE: 2</html:p>
          </html:body>
        </notes>
      </species>
      <species compartment="c" id="M_fe3_c" initialConcentration="0" name="Fe3+">
        <notes>
          <html:body>
            <html:p>FORMULA: Fe</html:p>
            <html:p>CHARGE: 3</html:p>
          </html:body>
        </notes>
      </species>
      <species compartment="c" id="M_fe3hox_c" initialConcentration="0" name="Fe(III)hydroxamate">
        <notes>
          <html:body>
            <html:p>FORMULA: C9H18O6N3Fe</html:p>
            <html:p>CHARGE: 0</html:p>
          </html:body>
        </notes>
      </species>
      <species compartment="c" id="M_fe3hox_un_c" initialConcentration="0" name="Fe(III)hydoxamate, unloaded">
        <notes>
          <html:body>
            <html:p>FORMULA: C9H18O6N3</html:p>
            <html:p>CHARGE: -3</html:p>
          </html:body>
        </notes>
      </species>
      <species compartment="c" id="M_fecrm_c" initialConcentration="0" name="Ferrichrome">
        <notes>
          <html:body>
            <html:p>FORMULA: C27H42FeN9O12</html:p>
            <html:p>CHARGE: 0</html:p>
          </html:body>
        </notes>
      </species>
      <species compartment="c" id="M_fecrm_un_c" initialConcentration="0" name="Ferrichrome minus Fe(III)">
        <notes>
          <html:body>
            <html:p>FORMULA: C27H42N9O12</html:p>
            <html:p>CHARGE: -3</html:p>
          </html:body>
        </notes>
      </species>
      <species compartment="c" id="M_feoxam_c" initialConcentration="0" name="ferroxamine">
        <notes>
          <html:body>
            <html:p>FORMULA: C25H46FeN6O8</html:p>
            <html:p>CHARGE: 1</html:p>
          </html:body>
        </notes>
      </species>
      <species compartment="c" id="M_feoxam_un_c" initialConcentration="0" name="ferroxamine minus Fe(3)">
        <notes>
          <html:body>
            <html:p>FORMULA: C25H46N6O8</html:p>
            <html:p>CHARGE: -2</html:p>
          </html:body>
        </notes>
      </species>
      <species compartment="c" id="M_fgam_c" initialConcentration="0" name="N2-Formyl-N1-(5-phospho-D-ribosyl)glycinamide">
        <notes>
          <html:body>
            <html:p>FORMULA: C8H13N2O9P</html:p>
            <html:p>CHARGE: -2</html:p>
          </html:body>
        </notes>
      </species>
      <species compartment="c" id="M_fmettrna_c" initialConcentration="0" name="N-Formylmethionyl-tRNA">
        <notes>
          <html:body>
            <html:p>FORMULA: C6H9NO2SR</html:p>
            <html:p>CHARGE: 0</html:p>
          </html:body>
        </notes>
      </species>
      <species compartment="c" id="M_fmn_c" initialConcentration="0" name="FMN">
        <notes>
          <html:body>
            <html:p>FORMULA: C17H19N4O9P</html:p>
            <html:p>CHARGE: -2</html:p>
          </html:body>
        </notes>
      </species>
      <species compartment="c" id="M_fmnh2_c" initialConcentration="0" name="Reduced FMN">
        <notes>
          <html:body>
            <html:p>FORMULA: C17H21N4O9P</html:p>
            <html:p>CHARGE: -2</html:p>
          </html:body>
        </notes>
      </species>
      <species compartment="c" id="M_for_c" initialConcentration="0" name="Formate">
        <notes>
          <html:body>
            <html:p>FORMULA: CH1O2</html:p>
            <html:p>CHARGE: -1</html:p>
          </html:body>
        </notes>
      </species>
      <species compartment="c" id="M_fpram_c" initialConcentration="0" name="2-(Formamido)-N1-(5-phospho-D-ribosyl)acetamidine">
        <notes>
          <html:body>
            <html:p>FORMULA: C8H15N3O8P</html:p>
            <html:p>CHARGE: -1</html:p>
          </html:body>
        </notes>
      </species>
      <species compartment="c" id="M_fprica_c" initialConcentration="0" name="5-Formamido-1-(5-phospho-D-ribosyl)imidazole-4-carboxamide">
        <notes>
          <html:body>
            <html:p>FORMULA: C10H13N4O9P</html:p>
            <html:p>CHARGE: -2</html:p>
          </html:body>
        </notes>
      </species>
      <species compartment="c" id="M_frdp_c" initialConcentration="0" name="Farnesyl diphosphate">
        <notes>
          <html:body>
            <html:p>FORMULA: C15H25O7P2</html:p>
            <html:p>CHARGE: -3</html:p>
          </html:body>
        </notes>
      </species>
      <species compartment="c" id="M_fru_c" initialConcentration="0" name="D-Fructose">
        <notes>
          <html:body>
            <html:p>FORMULA: C6H12O6</html:p>
            <html:p>CHARGE: 0</html:p>
          </html:body>
        </notes>
      </species>
      <species compartment="c" id="M_fum_c" initialConcentration="0" name="Fumarate">
        <notes>
          <html:body>
            <html:p>FORMULA: C4H2O4</html:p>
            <html:p>CHARGE: -2</html:p>
          </html:body>
        </notes>
      </species>
      <species compartment="c" id="M_g1p_c" initialConcentration="0" name="D-Glucose 1-phosphate">
        <notes>
          <html:body>
            <html:p>FORMULA: C6H11O9P</html:p>
            <html:p>CHARGE: -2</html:p>
          </html:body>
        </notes>
      </species>
      <species compartment="c" id="M_g3p_c" initialConcentration="0" name="Glyceraldehyde 3-phosphate">
        <notes>
          <html:body>
            <html:p>FORMULA: C3H5O6P</html:p>
            <html:p>CHARGE: -2</html:p>
          </html:body>
        </notes>
      </species>
      <species compartment="c" id="M_g3pc_c" initialConcentration="0" name="sn-Glycero-3-phosphocholine">
        <notes>
          <html:body>
            <html:p>FORMULA: C8H20NO6P</html:p>
            <html:p>CHARGE: 0</html:p>
          </html:body>
        </notes>
      </species>
      <species compartment="c" id="M_g3pe_c" initialConcentration="0" name="sn-Glycero-3-phosphoethanolamine">
        <notes>
          <html:body>
            <html:p>FORMULA: C5H14NO6P</html:p>
            <html:p>CHARGE: 0</html:p>
          </html:body>
        </notes>
      </species>
      <species compartment="c" id="M_g3pg_c" initialConcentration="0" name="Glycerophosphoglycerol">
        <notes>
          <html:body>
            <html:p>FORMULA: C6H14O8P</html:p>
            <html:p>CHARGE: -1</html:p>
          </html:body>
        </notes>
      </species>
      <species compartment="c" id="M_g3pi_c" initialConcentration="0" name="sn-Glycero-3-phospho-1-inositol">
        <notes>
          <html:body>
            <html:p>FORMULA: C9H18O11P</html:p>
            <html:p>CHARGE: -1</html:p>
          </html:body>
        </notes>
      </species>
      <species compartment="c" id="M_g3ps_c" initialConcentration="0" name="Glycerophosphoserine">
        <notes>
          <html:body>
            <html:p>FORMULA: C6H13NO8P</html:p>
            <html:p>CHARGE: -1</html:p>
          </html:body>
        </notes>
      </species>
      <species compartment="c" id="M_g6p_c" initialConcentration="0" name="D-Glucose 6-phosphate">
        <notes>
          <html:body>
            <html:p>FORMULA: C6H11O9P</html:p>
            <html:p>CHARGE: -2</html:p>
          </html:body>
        </notes>
      </species>
      <species compartment="c" id="M_gal_c" initialConcentration="0" name="D-Galactose">
        <notes>
          <html:body>
            <html:p>FORMULA: C6H12O6</html:p>
            <html:p>CHARGE: 0</html:p>
          </html:body>
        </notes>
      </species>
      <species compartment="c" id="M_gal1p_c" initialConcentration="0" name="alpha-D-Galactose 1-phosphate">
        <notes>
          <html:body>
            <html:p>FORMULA: C6H11O9P</html:p>
            <html:p>CHARGE: -2</html:p>
          </html:body>
        </notes>
      </species>
      <species compartment="c" id="M_gam1p_c" initialConcentration="0" name="D-Glucosamine 1-phosphate">
        <notes>
          <html:body>
            <html:p>FORMULA: C6H13NO8P</html:p>
            <html:p>CHARGE: -1</html:p>
          </html:body>
        </notes>
      </species>
      <species compartment="c" id="M_gam6p_c" initialConcentration="0" name="D-Glucosamine 6-phosphate">
        <notes>
          <html:body>
            <html:p>FORMULA: C6H13NO8P</html:p>
            <html:p>CHARGE: -1</html:p>
          </html:body>
        </notes>
      </species>
      <species compartment="c" id="M_gar_c" initialConcentration="0" name="N1-(5-Phospho-D-ribosyl)glycinamide">
        <notes>
          <html:body>
            <html:p>FORMULA: C7H14N2O8P</html:p>
            <html:p>CHARGE: -1</html:p>
          </html:body>
        </notes>
      </species>
      <species compartment="c" id="M_gcald_c" initialConcentration="0" name="Glycolaldehyde">
        <notes>
          <html:body>
            <html:p>FORMULA: C2H4O2</html:p>
            <html:p>CHARGE: 0</html:p>
          </html:body>
        </notes>
      </species>
      <species compartment="c" id="M_gdp_c" initialConcentration="0" name="GDP">
        <notes>
          <html:body>
            <html:p>FORMULA: C10H12N5O11P2</html:p>
            <html:p>CHARGE: -3</html:p>
          </html:body>
        </notes>
      </species>
      <species compartment="c" id="M_gdpmann_c" initialConcentration="0" name="GDP-D-mannose">
        <notes>
          <html:body>
            <html:p>FORMULA: C16H23N5O16P2</html:p>
            <html:p>CHARGE: -2</html:p>
          </html:body>
        </notes>
      </species>
      <species compartment="c" id="M_gdptp_c" initialConcentration="0" name="Guanosine 3'-diphosphate 5'-triphosphate">
        <notes>
          <html:body>
            <html:p>FORMULA: C10H11N5O20P5</html:p>
            <html:p>CHARGE: -7</html:p>
          </html:body>
        </notes>
      </species>
      <species compartment="c" id="M_glc__D_c" initialConcentration="0" name="D-Glucose">
        <notes>
          <html:body>
            <html:p>FORMULA: C6H12O6</html:p>
            <html:p>CHARGE: 0</html:p>
          </html:body>
        </notes>
      </species>
      <species compartment="c" id="M_gln__L_c" initialConcentration="0" name="L-Glutamine">
        <notes>
          <html:body>
            <html:p>FORMULA: C5H10N2O3</html:p>
            <html:p>CHARGE: 0</html:p>
          </html:body>
        </notes>
      </species>
      <species compartment="c" id="M_glntrna_c" initialConcentration="0" name="L-Glutaminyl-tRNA(Gln)">
        <notes>
          <html:body>
            <html:p>FORMULA: C5H9N2O2R</html:p>
            <html:p>CHARGE: 1</html:p>
          </html:body>
        </notes>
      </species>
      <species compartment="c" id="M_glu__D_c" initialConcentration="0" name="D-Glutamate">
        <notes>
          <html:body>
            <html:p>FORMULA: C5H8NO4</html:p>
            <html:p>CHARGE: -1</html:p>
          </html:body>
        </notes>
      </species>
      <species compartment="c" id="M_glu__L_c" initialConcentration="0" name="L-Glutamate">
        <notes>
          <html:body>
            <html:p>FORMULA: C5H8NO4</html:p>
            <html:p>CHARGE: -1</html:p>
          </html:body>
        </notes>
      </species>
      <species compartment="c" id="M_glu1sa_c" initialConcentration="0" name="L-Glutamate 1-semialdehyde">
        <notes>
          <html:body>
            <html:p>FORMULA: C5H9NO3</html:p>
            <html:p>CHARGE: 0</html:p>
          </html:body>
        </notes>
      </species>
      <species compartment="c" id="M_glu5p_c" initialConcentration="0" name="L-Glutamate 5-phosphate">
        <notes>
          <html:body>
            <html:p>FORMULA: C5H8NO7P</html:p>
            <html:p>CHARGE: -2</html:p>
          </html:body>
        </notes>
      </species>
      <species compartment="c" id="M_glu5sa_c" initialConcentration="0" name="L-Glutamate 5-semialdehyde">
        <notes>
          <html:body>
            <html:p>FORMULA: C5H9NO3</html:p>
            <html:p>CHARGE: 0</html:p>
          </html:body>
        </notes>
      </species>
      <species compartment="c" id="M_glucys_c" initialConcentration="0" name="gamma-L-Glutamyl-L-cysteine">
        <notes>
          <html:body>
            <html:p>FORMULA: C8H13N2O5S</html:p>
            <html:p>CHARGE: -1</html:p>
          </html:body>
        </notes>
      </species>
      <species compartment="c" id="M_glutrna_c" initialConcentration="0" name="L-Glutamyl-tRNA(Glu)">
        <notes>
          <html:body>
            <html:p>FORMULA: C5H7NO3R</html:p>
            <html:p>CHARGE: 0</html:p>
          </html:body>
        </notes>
      </species>
      <species compartment="c" id="M_glx_c" initialConcentration="0" name="Glyoxylate">
        <notes>
          <html:body>
            <html:p>FORMULA: C2H1O3</html:p>
            <html:p>CHARGE: -1</html:p>
          </html:body>
        </notes>
      </species>
      <species compartment="c" id="M_gly_c" initialConcentration="0" name="Glycine">
        <notes>
          <html:body>
            <html:p>FORMULA: C2H5NO2</html:p>
            <html:p>CHARGE: 0</html:p>
          </html:body>
        </notes>
      </species>
      <species compartment="c" id="M_glyald_c" initialConcentration="0" name="D-Glyceraldehyde">
        <notes>
          <html:body>
            <html:p>FORMULA: C3H6O3</html:p>
            <html:p>CHARGE: 0</html:p>
          </html:body>
        </notes>
      </species>
      <species compartment="c" id="M_glyc_c" initialConcentration="0" name="Glycerol">
        <notes>
          <html:body>
            <html:p>FORMULA: C3H8O3</html:p>
            <html:p>CHARGE: 0</html:p>
          </html:body>
        </notes>
      </species>
      <species compartment="c" id="M_glyc2p_c" initialConcentration="0" name="Glycerol 2-phosphate">
        <notes>
          <html:body>
            <html:p>FORMULA: C3H7O6P</html:p>
            <html:p>CHARGE: -2</html:p>
          </html:body>
        </notes>
      </species>
      <species compartment="c" id="M_glyc3p_c" initialConcentration="0" name="Glycerol 3-phosphate">
        <notes>
          <html:body>
            <html:p>FORMULA: C3H7O6P</html:p>
            <html:p>CHARGE: -2</html:p>
          </html:body>
        </notes>
      </species>
      <species compartment="c" id="M_glyclt_c" initialConcentration="0" name="Glycolate">
        <notes>
          <html:body>
            <html:p>FORMULA: C2H3O3</html:p>
            <html:p>CHARGE: -1</html:p>
          </html:body>
        </notes>
      </species>
      <species compartment="p" id="M_glyclt_p" initialConcentration="0" name="Glycolate">
        <notes>
          <html:body>
            <html:p>FORMULA: C2H3O3</html:p>
            <html:p>CHARGE: -1</html:p>
          </html:body>
        </notes>
      </species>
      <species compartment="e" id="M_glyclt_e" initialConcentration="0" name="Glycolate">
        <notes>
          <html:body>
            <html:p>FORMULA: C2H3O3</html:p>
            <html:p>CHARGE: -1</html:p>
          </html:body>
        </notes>
      </species>
      <species compartment="c" id="M_glytrna_c" initialConcentration="0" name="Glycyl-tRNA(Gly)">
        <notes>
          <html:body>
            <html:p>FORMULA: C2H4NOR</html:p>
            <html:p>CHARGE: 1</html:p>
          </html:body>
        </notes>
      </species>
      <species compartment="c" id="M_gmeACP_c" initialConcentration="0" name="Glutaryl-[acyl-carrier protein] methyl ester">
        <notes>
          <html:body>
            <html:p>FORMULA: C17H29N2O10PRS</html:p>
            <html:p>CHARGE: -1</html:p>
          </html:body>
        </notes>
      </species>
      <species compartment="c" id="M_gmhep17bp_c" initialConcentration="0" name="D-Glycero-D-manno-heptose 1,7-bisphosphate">
        <notes>
          <html:body>
            <html:p>FORMULA: C7H12O13P2</html:p>
            <html:p>CHARGE: -4</html:p>
          </html:body>
        </notes>
      </species>
      <species compartment="c" id="M_gmhep1p_c" initialConcentration="0" name="D-Glycero-D-manno-heptose 1-phosphate">
        <notes>
          <html:body>
            <html:p>FORMULA: C7H13O10P</html:p>
            <html:p>CHARGE: -2</html:p>
          </html:body>
        </notes>
      </species>
      <species compartment="c" id="M_gmhep7p_c" initialConcentration="0" name="D-Glycero-D-manno-heptose 7-phosphate">
        <notes>
          <html:body>
            <html:p>FORMULA: C7H13O10P</html:p>
            <html:p>CHARGE: -2</html:p>
          </html:body>
        </notes>
      </species>
      <species compartment="c" id="M_gmp_c" initialConcentration="0" name="GMP">
        <notes>
          <html:body>
            <html:p>FORMULA: C10H12N5O8P</html:p>
            <html:p>CHARGE: -2</html:p>
          </html:body>
        </notes>
      </species>
      <species compartment="c" id="M_gp4g_c" initialConcentration="0" name="P1,P4-Bis(5'-guanosyl) tetraphosphate">
        <notes>
          <html:body>
            <html:p>FORMULA: C20H24N10O21P4</html:p>
            <html:p>CHARGE: -4</html:p>
          </html:body>
        </notes>
      </species>
      <species compartment="c" id="M_grdp_c" initialConcentration="0" name="Geranyl diphosphate">
        <notes>
          <html:body>
            <html:p>FORMULA: C10H17O7P2</html:p>
            <html:p>CHARGE: -3</html:p>
          </html:body>
        </notes>
      </species>
      <species compartment="c" id="M_grxox_c" initialConcentration="0" name="glutaredoxin (oxidized)">
        <notes>
          <html:body>
            <html:p>FORMULA: X</html:p>
            <html:p>CHARGE: 0</html:p>
          </html:body>
        </notes>
      </species>
      <species compartment="c" id="M_grxrd_c" initialConcentration="0" name="glutaredoxin (reduced)">
        <notes>
          <html:body>
            <html:p>FORMULA: XH2</html:p>
            <html:p>CHARGE: 0</html:p>
          </html:body>
        </notes>
      </species>
      <species compartment="c" id="M_gsn_c" initialConcentration="0" name="Guanosine">
        <notes>
          <html:body>
            <html:p>FORMULA: C10H13N5O5</html:p>
            <html:p>CHARGE: 0</html:p>
          </html:body>
        </notes>
      </species>
      <species compartment="c" id="M_gthox_c" initialConcentration="0" name="Oxidized glutathione">
        <notes>
          <html:body>
            <html:p>FORMULA: C20H30N6O12S2</html:p>
            <html:p>CHARGE: -2</html:p>
          </html:body>
        </notes>
      </species>
      <species compartment="c" id="M_gthrd_c" initialConcentration="0" name="Reduced glutathione">
        <notes>
          <html:body>
            <html:p>FORMULA: C10H16N3O6S</html:p>
            <html:p>CHARGE: -1</html:p>
          </html:body>
        </notes>
      </species>
      <species compartment="c" id="M_gtp_c" initialConcentration="0" name="GTP">
        <notes>
          <html:body>
            <html:p>FORMULA: C10H12N5O14P3</html:p>
            <html:p>CHARGE: -4</html:p>
          </html:body>
        </notes>
      </species>
      <species compartment="c" id="M_gua_c" initialConcentration="0" name="Guanine">
        <notes>
          <html:body>
            <html:p>FORMULA: C5H5N5O</html:p>
            <html:p>CHARGE: 0</html:p>
          </html:body>
        </notes>
      </species>
      <species compartment="c" id="M_h_c" initialConcentration="0" name="H+">
        <notes>
          <html:body>
            <html:p>FORMULA: H</html:p>
            <html:p>CHARGE: 1</html:p>
          </html:body>
        </notes>
      </species>
      <species compartment="c" id="M_h2o_c" initialConcentration="0" name="H2O">
        <notes>
          <html:body>
            <html:p>FORMULA: H2O</html:p>
            <html:p>CHARGE: 0</html:p>
          </html:body>
        </notes>
      </species>
      <species compartment="c" id="M_h2o2_c" initialConcentration="0" name="Hydrogen peroxide">
        <notes>
          <html:body>
            <html:p>FORMULA: H2O2</html:p>
            <html:p>CHARGE: 0</html:p>
          </html:body>
        </notes>
      </species>
      <species compartment="c" id="M_h2s_c" initialConcentration="0" name="Hydrogen sulfide">
        <notes>
          <html:body>
            <html:p>FORMULA: H2S</html:p>
            <html:p>CHARGE: 0</html:p>
          </html:body>
        </notes>
      </species>
      <species compartment="c" id="M_hco3_c" initialConcentration="0" name="Bicarbonate">
        <notes>
          <html:body>
            <html:p>FORMULA: CHO3</html:p>
            <html:p>CHARGE: -1</html:p>
          </html:body>
        </notes>
      </species>
      <species compartment="c" id="M_hdca_c" initialConcentration="0" name="Hexadecanoate (n-C16:0)">
        <notes>
          <html:body>
            <html:p>FORMULA: C16H31O2</html:p>
            <html:p>CHARGE: -1</html:p>
          </html:body>
        </notes>
      </species>
      <species compartment="c" id="M_hdcap_c" initialConcentration="0" name="Hexadecanoyl-phosphate (n-C16:0)">
        <notes>
          <html:body>
            <html:p>FORMULA: C16H32O5P</html:p>
            <html:p>CHARGE: -1</html:p>
          </html:body>
        </notes>
      </species>
      <species compartment="c" id="M_hdcea_c" initialConcentration="0" name="Hexadecenoate (n-C16:1)">
        <notes>
          <html:body>
            <html:p>FORMULA: C16H29O2</html:p>
            <html:p>CHARGE: -1</html:p>
          </html:body>
        </notes>
      </species>
      <species compartment="c" id="M_hdceap_c" initialConcentration="0" name="Hexadecanoyl-phosphate (n-C16:1)">
        <notes>
          <html:body>
            <html:p>FORMULA: C16H30O5P</html:p>
            <html:p>CHARGE: -1</html:p>
          </html:body>
        </notes>
      </species>
      <species compartment="c" id="M_hdcoa_c" initialConcentration="0" name="Hexadecenoyl-CoA (n-C16:1CoA)">
        <notes>
          <html:body>
            <html:p>FORMULA: C37H60N7O17P3S</html:p>
            <html:p>CHARGE: -4</html:p>
          </html:body>
        </notes>
      </species>
      <species compartment="c" id="M_hdd2coa_c" initialConcentration="0" name="trans-Hexadec-2-enoyl-CoA">
        <notes>
          <html:body>
            <html:p>FORMULA: C37H60N7O17P3S</html:p>
            <html:p>CHARGE: -4</html:p>
          </html:body>
        </notes>
      </species>
      <species compartment="c" id="M_hdeACP_c" initialConcentration="0" name="cis-hexadec-9-enoyl-[acyl-carrier protein] (n-C16:1)">
        <notes>
          <html:body>
            <html:p>FORMULA: C27H49N2O8PRS</html:p>
            <html:p>CHARGE: -1</html:p>
          </html:body>
        </notes>
      </species>
      <species compartment="c" id="M_hemeO_c" initialConcentration="0" name="Heme O">
        <notes>
          <html:body>
            <html:p>FORMULA: C49H56FeN4O5</html:p>
            <html:p>CHARGE: -2</html:p>
          </html:body>
        </notes>
      </species>
      <species compartment="c" id="M_hexACP_c" initialConcentration="0" name="Hexanoyl-ACP (n-C6:0ACP)">
        <notes>
          <html:body>
            <html:p>FORMULA: C17H31N2O8PRS</html:p>
            <html:p>CHARGE: -1</html:p>
          </html:body>
        </notes>
      </species>
      <species compartment="c" id="M_hg2_c" initialConcentration="0" name="Hg2+">
        <notes>
          <html:body>
            <html:p>FORMULA: Hg</html:p>
            <html:p>CHARGE: 2</html:p>
          </html:body>
        </notes>
      </species>
      <species compartment="c" id="M_hgmeACP_c" initialConcentration="0" name="3-Hydroxyglutaryl-[acyl-carrier protein] methyl ester">
        <notes>
          <html:body>
            <html:p>FORMULA: C17H29N2O11PRS</html:p>
            <html:p>CHARGE: -1</html:p>
          </html:body>
        </notes>
      </species>
      <species compartment="c" id="M_his__L_c" initialConcentration="0" name="L-Histidine">
        <notes>
          <html:body>
            <html:p>FORMULA: C6H9N3O2</html:p>
            <html:p>CHARGE: 0</html:p>
          </html:body>
        </notes>
      </species>
      <species compartment="c" id="M_hisp_c" initialConcentration="0" name="L-Histidinol phosphate">
        <notes>
          <html:body>
            <html:p>FORMULA: C6H11N3O4P</html:p>
            <html:p>CHARGE: -1</html:p>
          </html:body>
        </notes>
      </species>
      <species compartment="c" id="M_histrna_c" initialConcentration="0" name="L-Histidyl-tRNA(His)">
        <notes>
          <html:body>
            <html:p>FORMULA: C6H8N3OR</html:p>
            <html:p>CHARGE: 1</html:p>
          </html:body>
        </notes>
      </species>
      <species compartment="c" id="M_hmbil_c" initialConcentration="0" name="Hydroxymethylbilane">
        <notes>
          <html:body>
            <html:p>FORMULA: C40H38N4O17</html:p>
            <html:p>CHARGE: -8</html:p>
          </html:body>
        </notes>
      </species>
      <species compartment="c" id="M_hmgth_c" initialConcentration="0" name="hydroxymethylglutathione">
        <notes>
          <html:body>
            <html:p>FORMULA: C11H18N3O7S</html:p>
            <html:p>CHARGE: -1</html:p>
          </html:body>
        </notes>
      </species>
      <species compartment="c" id="M_hom__L_c" initialConcentration="0" name="L-Homoserine">
        <notes>
          <html:body>
            <html:p>FORMULA: C4H9NO3</html:p>
            <html:p>CHARGE: 0</html:p>
          </html:body>
        </notes>
      </species>
      <species compartment="c" id="M_hpmeACP_c" initialConcentration="0" name="3-Hydroxypimeloyl-[acyl-carrier protein] methyl ester">
        <notes>
          <html:body>
            <html:p>FORMULA: C19H33N2O11PRS</html:p>
            <html:p>CHARGE: -1</html:p>
          </html:body>
        </notes>
      </species>
      <species compartment="c" id="M_hx2coa_c" initialConcentration="0" name="trans-Hex-2-enoyl-CoA">
        <notes>
          <html:body>
            <html:p>FORMULA: C27H40N7O17P3S</html:p>
            <html:p>CHARGE: -4</html:p>
          </html:body>
        </notes>
      </species>
      <species compartment="c" id="M_hxan_c" initialConcentration="0" name="Hypoxanthine">
        <notes>
          <html:body>
            <html:p>FORMULA: C5H4N4O</html:p>
            <html:p>CHARGE: 0</html:p>
          </html:body>
        </notes>
      </species>
      <species compartment="c" id="M_hxcoa_c" initialConcentration="0" name="Hexanoyl-CoA (n-C6:0CoA)">
        <notes>
          <html:body>
            <html:p>FORMULA: C27H42N7O17P3S</html:p>
            <html:p>CHARGE: -4</html:p>
          </html:body>
        </notes>
      </species>
      <species compartment="c" id="M_iasp_c" initialConcentration="0" name="Iminoaspartate">
        <notes>
          <html:body>
            <html:p>FORMULA: C4H3NO4</html:p>
            <html:p>CHARGE: -2</html:p>
          </html:body>
        </notes>
      </species>
      <species compartment="c" id="M_icit_c" initialConcentration="0" name="Isocitrate">
        <notes>
          <html:body>
            <html:p>FORMULA: C6H5O7</html:p>
            <html:p>CHARGE: -3</html:p>
          </html:body>
        </notes>
      </species>
      <species compartment="c" id="M_idp_c" initialConcentration="0" name="IDP">
        <notes>
          <html:body>
            <html:p>FORMULA: C10H11N4O11P2</html:p>
            <html:p>CHARGE: -3</html:p>
          </html:body>
        </notes>
      </species>
      <species compartment="c" id="M_ile__L_c" initialConcentration="0" name="L-Isoleucine">
        <notes>
          <html:body>
            <html:p>FORMULA: C6H13NO2</html:p>
            <html:p>CHARGE: 0</html:p>
          </html:body>
        </notes>
      </species>
      <species compartment="c" id="M_iletrna_c" initialConcentration="0" name="L-Isoleucyl-tRNA(Ile)">
        <notes>
          <html:body>
            <html:p>FORMULA: C6H12NOR</html:p>
            <html:p>CHARGE: 1</html:p>
          </html:body>
        </notes>
      </species>
      <species compartment="c" id="M_imacp_c" initialConcentration="0" name="3-(Imidazol-4-yl)-2-oxopropyl phosphate">
        <notes>
          <html:body>
            <html:p>FORMULA: C6H7N2O5P</html:p>
            <html:p>CHARGE: -2</html:p>
          </html:body>
        </notes>
      </species>
      <species compartment="c" id="M_imp_c" initialConcentration="0" name="IMP">
        <notes>
          <html:body>
            <html:p>FORMULA: C10H11N4O8P</html:p>
            <html:p>CHARGE: -2</html:p>
          </html:body>
        </notes>
      </species>
      <species compartment="c" id="M_indole_c" initialConcentration="0" name="Indole">
        <notes>
          <html:body>
            <html:p>FORMULA: C8H7N</html:p>
            <html:p>CHARGE: 0</html:p>
          </html:body>
        </notes>
      </species>
      <species compartment="c" id="M_inost_c" initialConcentration="0" name="myo-Inositol">
        <notes>
          <html:body>
            <html:p>FORMULA: C6H12O6</html:p>
            <html:p>CHARGE: 0</html:p>
          </html:body>
        </notes>
      </species>
      <species compartment="c" id="M_ins_c" initialConcentration="0" name="Inosine">
        <notes>
          <html:body>
            <html:p>FORMULA: C10H12N4O5</html:p>
            <html:p>CHARGE: 0</html:p>
          </html:body>
        </notes>
      </species>
      <species compartment="c" id="M_ipdp_c" initialConcentration="0" name="Isopentenyl diphosphate">
        <notes>
          <html:body>
            <html:p>FORMULA: C5H9O7P2</html:p>
            <html:p>CHARGE: -3</html:p>
          </html:body>
        </notes>
      </species>
      <species compartment="c" id="M_iscs_c" initialConcentration="0" name="IscS sulfur acceptor protein">
        <notes>
          <html:body>
            <html:p>FORMULA: HSR</html:p>
            <html:p>CHARGE: 0</html:p>
          </html:body>
        </notes>
      </species>
      <species compartment="c" id="M_iscssh_c" initialConcentration="0" name="IscS with bound sulfur">
        <notes>
          <html:body>
            <html:p>FORMULA: HS2R</html:p>
            <html:p>CHARGE: 0</html:p>
          </html:body>
        </notes>
      </species>
      <species compartment="c" id="M_itp_c" initialConcentration="0" name="ITP">
        <notes>
          <html:body>
            <html:p>FORMULA: C10H11N4O14P3</html:p>
            <html:p>CHARGE: -4</html:p>
          </html:body>
        </notes>
      </species>
      <species compartment="c" id="M_k_c" initialConcentration="0" name="potassium">
        <notes>
          <html:body>
            <html:p>FORMULA: K</html:p>
            <html:p>CHARGE: 1</html:p>
          </html:body>
        </notes>
      </species>
      <species compartment="c" id="M_kdo_c" initialConcentration="0" name="3-Deoxy-D-manno-2-octulosonate">
        <notes>
          <html:body>
            <html:p>FORMULA: C8H13O8</html:p>
            <html:p>CHARGE: -1</html:p>
          </html:body>
        </notes>
      </species>
      <species compartment="c" id="M_kdo2lipid4_PS_c" initialConcentration="0" name="PS KDO(2)-lipid IV(A)">
        <notes>
          <html:body>
            <html:p>FORMULA: C86H152N2O37P2</html:p>
            <html:p>CHARGE: -6</html:p>
          </html:body>
        </notes>
      </species>
      <species compartment="c" id="M_kdo2lipid4M_PS_c" initialConcentration="0" name="KDO(2)-lipid IV(A) with myristoyl">
        <notes>
          <html:body>
            <html:p>FORMULA: C100H178N2O38P2</html:p>
            <html:p>CHARGE: -6</html:p>
          </html:body>
        </notes>
      </species>
      <species compartment="c" id="M_kdo8p_c" initialConcentration="0" name="3-Deoxy-D-manno-octulosonate 8-phosphate">
        <notes>
          <html:body>
            <html:p>FORMULA: C8H12O11P</html:p>
            <html:p>CHARGE: -3</html:p>
          </html:body>
        </notes>
      </species>
      <species compartment="c" id="M_kdolipid4_PS_c" initialConcentration="0" name="PS KDO-lipid IV(A)">
        <notes>
          <html:body>
            <html:p>FORMULA: C78H141N2O30P2</html:p>
            <html:p>CHARGE: -5</html:p>
          </html:body>
        </notes>
      </species>
      <species compartment="c" id="M_lac__D_c" initialConcentration="0" name="D-Lactate">
        <notes>
          <html:body>
            <html:p>FORMULA: C3H5O3</html:p>
            <html:p>CHARGE: -1</html:p>
          </html:body>
        </notes>
      </species>
      <species compartment="c" id="M_leu__L_c" initialConcentration="0" name="L-Leucine">
        <notes>
          <html:body>
            <html:p>FORMULA: C6H13NO2</html:p>
            <html:p>CHARGE: 0</html:p>
          </html:body>
        </notes>
      </species>
      <species compartment="c" id="M_leutrna_c" initialConcentration="0" name="L-Leucyl-tRNA(Leu)">
        <notes>
          <html:body>
            <html:p>FORMULA: C6H12NOR</html:p>
            <html:p>CHARGE: 1</html:p>
          </html:body>
        </notes>
      </species>
      <species compartment="c" id="M_lgt__S_c" initialConcentration="0" name="(R)-S-Lactoylglutathione">
        <notes>
          <html:body>
            <html:p>FORMULA: C13H20N3O8S</html:p>
            <html:p>CHARGE: -1</html:p>
          </html:body>
        </notes>
      </species>
      <species compartment="c" id="M_lipidA_PS_c" initialConcentration="0" name="PS lipid A">
        <notes>
          <html:body>
            <html:p>FORMULA: C70H130N2O23P2</html:p>
            <html:p>CHARGE: -4</html:p>
          </html:body>
        </notes>
      </species>
      <species compartment="c" id="M_lipidAds_PS_c" initialConcentration="0" name="PS Lipid A Disaccharide">
        <notes>
          <html:body>
            <html:p>FORMULA: C70H131N2O20P</html:p>
            <html:p>CHARGE: -2</html:p>
          </html:body>
        </notes>
      </species>
      <species compartment="c" id="M_lipidX_c" initialConcentration="0" name="2,3-Bis(3-hydroxytetradecanoyl)-beta-D-glucosaminyl 1-phosphate">
        <notes>
          <html:body>
            <html:p>FORMULA: C34H64NO12P</html:p>
            <html:p>CHARGE: -2</html:p>
          </html:body>
        </notes>
      </species>
      <species compartment="c" id="M_lipoamp_c" initialConcentration="0" name="lipoyl-AMP">
        <notes>
          <html:body>
            <html:p>FORMULA: C18H25N5O8PS2</html:p>
            <html:p>CHARGE: -1</html:p>
          </html:body>
        </notes>
      </species>
      <species compartment="c" id="M_lipoate_c" initialConcentration="0" name="Lipoate">
        <notes>
          <html:body>
            <html:p>FORMULA: C8H14O2S2</html:p>
            <html:p>CHARGE: 0</html:p>
          </html:body>
        </notes>
      </species>
      <species compartment="c" id="M_lipopb_c" initialConcentration="0" name="lipoate (protein bound)">
        <notes>
          <html:body>
            <html:p>FORMULA: C8H13OS2</html:p>
            <html:p>CHARGE: 1</html:p>
          </html:body>
        </notes>
      </species>
      <species compartment="c" id="M_lys__L_c" initialConcentration="0" name="L-Lysine">
        <notes>
          <html:body>
            <html:p>FORMULA: C6H15N2O2</html:p>
            <html:p>CHARGE: 1</html:p>
          </html:body>
        </notes>
      </species>
      <species compartment="c" id="M_lystrna_c" initialConcentration="0" name="L-Lysine-tRNA (Lys)">
        <notes>
          <html:body>
            <html:p>FORMULA: C6H14N2OR</html:p>
            <html:p>CHARGE: 2</html:p>
          </html:body>
        </notes>
      </species>
      <species compartment="c" id="M_mal__L_c" initialConcentration="0" name="L-Malate">
        <notes>
          <html:body>
            <html:p>FORMULA: C4H4O5</html:p>
            <html:p>CHARGE: -2</html:p>
          </html:body>
        </notes>
      </species>
      <species compartment="c" id="M_malACP_c" initialConcentration="0" name="Malonyl-[acyl-carrier protein]">
        <notes>
          <html:body>
            <html:p>FORMULA: C14H22N2O10PRS</html:p>
            <html:p>CHARGE: -2</html:p>
          </html:body>
        </notes>
      </species>
      <species compartment="c" id="M_malcoa_c" initialConcentration="0" name="Malonyl-CoA">
        <notes>
          <html:body>
            <html:p>FORMULA: C24H33N7O19P3S</html:p>
            <html:p>CHARGE: -5</html:p>
          </html:body>
        </notes>
      </species>
      <species compartment="c" id="M_malcoame_c" initialConcentration="0" name="malonyl-CoA methyl ester">
        <notes>
          <html:body>
            <html:p>FORMULA: C25H36N7O19P3S</html:p>
            <html:p>CHARGE: -4</html:p>
          </html:body>
        </notes>
      </species>
      <species compartment="c" id="M_man1p_c" initialConcentration="0" name="D-Mannose 1-phosphate">
        <notes>
          <html:body>
            <html:p>FORMULA: C6H11O9P</html:p>
            <html:p>CHARGE: -2</html:p>
          </html:body>
        </notes>
      </species>
      <species compartment="c" id="M_man6p_c" initialConcentration="0" name="D-Mannose 6-phosphate">
        <notes>
          <html:body>
            <html:p>FORMULA: C6H11O9P</html:p>
            <html:p>CHARGE: -2</html:p>
          </html:body>
        </notes>
      </species>
      <species compartment="c" id="M_meoh_c" initialConcentration="0" name="Methanol">
        <notes>
          <html:body>
            <html:p>FORMULA: CH4O1</html:p>
            <html:p>CHARGE: 0</html:p>
          </html:body>
        </notes>
      </species>
      <species compartment="c" id="M_met__L_c" initialConcentration="0" name="L-Methionine">
        <notes>
          <html:body>
            <html:p>FORMULA: C5H11NO2S</html:p>
            <html:p>CHARGE: 0</html:p>
          </html:body>
        </notes>
      </species>
      <species compartment="c" id="M_methf_c" initialConcentration="0" name="5,10-Methenyltetrahydrofolate">
        <notes>
          <html:body>
            <html:p>FORMULA: C20H20N7O6</html:p>
            <html:p>CHARGE: -1</html:p>
          </html:body>
        </notes>
      </species>
      <species compartment="c" id="M_metsox_S__L_c" initialConcentration="0" name="L-Methionine Sulfoxide">
        <notes>
          <html:body>
            <html:p>FORMULA: C5H11NO3S</html:p>
            <html:p>CHARGE: 0</html:p>
          </html:body>
        </notes>
      </species>
      <species compartment="c" id="M_mettrna_c" initialConcentration="0" name="L-Methionyl-tRNA (Met)">
        <notes>
          <html:body>
            <html:p>FORMULA: C5H10NOSR</html:p>
            <html:p>CHARGE: 1</html:p>
          </html:body>
        </notes>
      </species>
      <species compartment="c" id="M_mg2_c" initialConcentration="0" name="magnesium">
        <notes>
          <html:body>
            <html:p>FORMULA: Mg</html:p>
            <html:p>CHARGE: 2</html:p>
          </html:body>
        </notes>
      </species>
      <species compartment="c" id="M_mi1p__D_c" initialConcentration="0" name="1D-myo-Inositol 1-phosphate">
        <notes>
          <html:body>
            <html:p>FORMULA: C6H11O9P</html:p>
            <html:p>CHARGE: -2</html:p>
          </html:body>
        </notes>
      </species>
      <species compartment="c" id="M_micit_c" initialConcentration="0" name="methylisocitrate">
        <notes>
          <html:body>
            <html:p>FORMULA: C7H7O7</html:p>
            <html:p>CHARGE: -3</html:p>
          </html:body>
        </notes>
      </species>
      <species compartment="c" id="M_mlthf_c" initialConcentration="0" name="5,10-Methylenetetrahydrofolate">
        <notes>
          <html:body>
            <html:p>FORMULA: C20H21N7O6</html:p>
            <html:p>CHARGE: -2</html:p>
          </html:body>
        </notes>
      </species>
      <species compartment="c" id="M_mn2_c" initialConcentration="0" name="Mn2+">
        <notes>
          <html:body>
            <html:p>FORMULA: Mn</html:p>
            <html:p>CHARGE: 2</html:p>
          </html:body>
        </notes>
      </species>
      <species compartment="c" id="M_moadamp_c" initialConcentration="0" name="MoaD Protein with bound AMP">
        <notes>
          <html:body>
            <html:p>FORMULA: C11H12N5O8P1X</html:p>
            <html:p>CHARGE: -1</html:p>
          </html:body>
        </notes>
      </species>
      <species compartment="c" id="M_moadcoo_c" initialConcentration="0" name="MoaD Protein with carboxylate">
        <notes>
          <html:body>
            <html:p>FORMULA: C1O2X</html:p>
            <html:p>CHARGE: -1</html:p>
          </html:body>
        </notes>
      </species>
      <species compartment="c" id="M_msa_c" initialConcentration="0" name="Malonate semialdehyde">
        <notes>
          <html:body>
            <html:p>FORMULA: C3H3O3</html:p>
            <html:p>CHARGE: -1</html:p>
          </html:body>
        </notes>
      </species>
      <species compartment="c" id="M_mthgxl_c" initialConcentration="0" name="Methylglyoxal">
        <notes>
          <html:body>
            <html:p>FORMULA: C3H4O2</html:p>
            <html:p>CHARGE: 0</html:p>
          </html:body>
        </notes>
      </species>
      <species compartment="c" id="M_myrsACP_c" initialConcentration="0" name="Myristoyl-ACP (n-C14:0ACP)">
        <notes>
          <html:body>
            <html:p>FORMULA: C25H47N2O8PRS</html:p>
            <html:p>CHARGE: -1</html:p>
          </html:body>
        </notes>
      </species>
      <species compartment="c" id="M_n8aspmd_c" initialConcentration="0" name="N8-Acetylspermidine">
        <notes>
          <html:body>
            <html:p>FORMULA: C9H23N3O</html:p>
            <html:p>CHARGE: 2</html:p>
          </html:body>
        </notes>
      </species>
      <species compartment="c" id="M_na1_c" initialConcentration="0" name="Sodium">
        <notes>
          <html:body>
            <html:p>FORMULA: Na</html:p>
            <html:p>CHARGE: 1</html:p>
          </html:body>
        </notes>
      </species>
      <species compartment="c" id="M_na15dap_c" initialConcentration="0" name="N-3-aminopropyl-1,5-diaminopentane">
        <notes>
          <html:body>
            <html:p>FORMULA: C8H24N3</html:p>
            <html:p>CHARGE: 3</html:p>
          </html:body>
        </notes>
      </species>
      <species compartment="c" id="M_nad_c" initialConcentration="0" name="Nicotinamide adenine dinucleotide">
        <notes>
          <html:body>
            <html:p>FORMULA: C21H26N7O14P2</html:p>
            <html:p>CHARGE: -1</html:p>
          </html:body>
        </notes>
      </species>
      <species compartment="c" id="M_nadh_c" initialConcentration="0" name="Nicotinamide adenine dinucleotide - reduced">
        <notes>
          <html:body>
            <html:p>FORMULA: C21H27N7O14P2</html:p>
            <html:p>CHARGE: -2</html:p>
          </html:body>
        </notes>
      </species>
      <species compartment="c" id="M_nadp_c" initialConcentration="0" name="Nicotinamide adenine dinucleotide phosphate">
        <notes>
          <html:body>
            <html:p>FORMULA: C21H25N7O17P3</html:p>
            <html:p>CHARGE: -3</html:p>
          </html:body>
        </notes>
      </species>
      <species compartment="c" id="M_nadph_c" initialConcentration="0" name="Nicotinamide adenine dinucleotide phosphate - reduced">
        <notes>
          <html:body>
            <html:p>FORMULA: C21H26N7O17P3</html:p>
            <html:p>CHARGE: -4</html:p>
          </html:body>
        </notes>
      </species>
      <species compartment="c" id="M_nh4_c" initialConcentration="0" name="Ammonium">
        <notes>
          <html:body>
            <html:p>FORMULA: H4N</html:p>
            <html:p>CHARGE: 1</html:p>
          </html:body>
        </notes>
      </species>
      <species compartment="c" id="M_ni2_c" initialConcentration="0" name="nickel">
        <notes>
          <html:body>
            <html:p>FORMULA: Ni</html:p>
            <html:p>CHARGE: 2</html:p>
          </html:body>
        </notes>
      </species>
      <species compartment="c" id="M_nicrnt_c" initialConcentration="0" name="Nicotinate D-ribonucleotide">
        <notes>
          <html:body>
            <html:p>FORMULA: C11H12NO9P</html:p>
            <html:p>CHARGE: -2</html:p>
          </html:body>
        </notes>
      </species>
      <species compartment="c" id="M_nmn_c" initialConcentration="0" name="NMN">
        <notes>
          <html:body>
            <html:p>FORMULA: C11H14N2O8P</html:p>
            <html:p>CHARGE: -1</html:p>
          </html:body>
        </notes>
      </species>
      <species compartment="c" id="M_no_c" initialConcentration="0" name="Nitric oxide">
        <notes>
          <html:body>
            <html:p>FORMULA: NO</html:p>
            <html:p>CHARGE: 0</html:p>
          </html:body>
        </notes>
      </species>
      <species compartment="c" id="M_no3_c" initialConcentration="0" name="Nitrate">
        <notes>
          <html:body>
            <html:p>FORMULA: NO3</html:p>
            <html:p>CHARGE: -1</html:p>
          </html:body>
        </notes>
      </species>
      <species compartment="c" id="M_o2_c" initialConcentration="0" name="O2">
        <notes>
          <html:body>
            <html:p>FORMULA: O2</html:p>
            <html:p>CHARGE: 0</html:p>
          </html:body>
        </notes>
      </species>
      <species compartment="c" id="M_o2s_c" initialConcentration="0" name="Superoxide anion">
        <notes>
          <html:body>
            <html:p>FORMULA: O2</html:p>
            <html:p>CHARGE: -1</html:p>
          </html:body>
        </notes>
      </species>
      <species compartment="c" id="M_oaa_c" initialConcentration="0" name="Oxaloacetate">
        <notes>
          <html:body>
            <html:p>FORMULA: C4H2O5</html:p>
            <html:p>CHARGE: -2</html:p>
          </html:body>
        </notes>
      </species>
      <species compartment="c" id="M_oc2coa_c" initialConcentration="0" name="trans-Oct-2-enoyl-CoA">
        <notes>
          <html:body>
            <html:p>FORMULA: C29H44N7O17P3S</html:p>
            <html:p>CHARGE: -4</html:p>
          </html:body>
        </notes>
      </species>
      <species compartment="c" id="M_ocACP_c" initialConcentration="0" name="Octanoyl-ACP (n-C8:0ACP)">
        <notes>
          <html:body>
            <html:p>FORMULA: C19H35N2O8PRS</html:p>
            <html:p>CHARGE: -1</html:p>
          </html:body>
        </notes>
      </species>
      <species compartment="c" id="M_occoa_c" initialConcentration="0" name="Octanoyl-CoA (n-C8:0CoA)">
        <notes>
          <html:body>
            <html:p>FORMULA: C29H46N7O17P3S</html:p>
            <html:p>CHARGE: -4</html:p>
          </html:body>
        </notes>
      </species>
      <species compartment="c" id="M_ocdca_c" initialConcentration="0" name="octadecanoate (n-C18:0)">
        <notes>
          <html:body>
            <html:p>FORMULA: C18H35O2</html:p>
            <html:p>CHARGE: -1</html:p>
          </html:body>
        </notes>
      </species>
      <species compartment="c" id="M_ocdcaACP_c" initialConcentration="0" name="Octadecanoyl-ACP (n-C18:0ACP)">
        <notes>
          <html:body>
            <html:p>FORMULA: C29H55N2O8PRS</html:p>
            <html:p>CHARGE: -1</html:p>
          </html:body>
        </notes>
      </species>
      <species compartment="c" id="M_ocdcap_c" initialConcentration="0" name="Octadecanoyl-phosphate (n-C18:0)">
        <notes>
          <html:body>
            <html:p>FORMULA: C18H36O5P</html:p>
            <html:p>CHARGE: -1</html:p>
          </html:body>
        </notes>
      </species>
      <species compartment="c" id="M_ocdcea_c" initialConcentration="0" name="octadecenoate (n-C18:1)">
        <notes>
          <html:body>
            <html:p>FORMULA: C18H33O2</html:p>
            <html:p>CHARGE: -1</html:p>
          </html:body>
        </notes>
      </species>
      <species compartment="c" id="M_ocdceap_c" initialConcentration="0" name="Octadecanoyl-phosphate (n-C18:1)">
        <notes>
          <html:body>
            <html:p>FORMULA: C18H34O5P</html:p>
            <html:p>CHARGE: -1</html:p>
          </html:body>
        </notes>
      </species>
      <species compartment="c" id="M_octa_c" initialConcentration="0" name="octanoate (n-C8:0)">
        <notes>
          <html:body>
            <html:p>FORMULA: C8H15O2</html:p>
            <html:p>CHARGE: -1</html:p>
          </html:body>
        </notes>
      </species>
      <species compartment="c" id="M_octapb_c" initialConcentration="0" name="octanoate (protein bound)">
        <notes>
          <html:body>
            <html:p>FORMULA: C8H15O</html:p>
            <html:p>CHARGE: 1</html:p>
          </html:body>
        </notes>
      </species>
      <species compartment="c" id="M_octdp_c" initialConcentration="0" name="all-trans-Octaprenyl diphosphate">
        <notes>
          <html:body>
            <html:p>FORMULA: C40H65O7P2</html:p>
            <html:p>CHARGE: -3</html:p>
          </html:body>
        </notes>
      </species>
      <species compartment="c" id="M_octeACP_c" initialConcentration="0" name="cis-octadec-11-enoyl-[acyl-carrier protein] (n-C18:1)">
        <notes>
          <html:body>
            <html:p>FORMULA: C29H53N2O8PRS</html:p>
            <html:p>CHARGE: -1</html:p>
          </html:body>
        </notes>
      </species>
      <species compartment="c" id="M_od2coa_c" initialConcentration="0" name="trans-Octadec-2-enoyl-CoA">
        <notes>
          <html:body>
            <html:p>FORMULA: C39H64N7O17P3S</html:p>
            <html:p>CHARGE: -4</html:p>
          </html:body>
        </notes>
      </species>
      <species compartment="c" id="M_odecoa_c" initialConcentration="0" name="Octadecenoyl-CoA (n-C18:1CoA)">
        <notes>
          <html:body>
            <html:p>FORMULA: C39H64N7O17P3S</html:p>
            <html:p>CHARGE: -4</html:p>
          </html:body>
        </notes>
      </species>
      <species compartment="c" id="M_ogmeACP_c" initialConcentration="0" name="3-Oxo-glutaryl-[acyl-carrier protein] methyl ester">
        <notes>
          <html:body>
            <html:p>FORMULA: C17H27N2O11PRS</html:p>
            <html:p>CHARGE: -1</html:p>
          </html:body>
        </notes>
      </species>
      <species compartment="c" id="M_ohpb_c" initialConcentration="0" name="2-Oxo-3-hydroxy-4-phosphobutanoate">
        <notes>
          <html:body>
            <html:p>FORMULA: C4H4O8P</html:p>
            <html:p>CHARGE: -3</html:p>
          </html:body>
        </notes>
      </species>
      <species compartment="c" id="M_opmeACP_c" initialConcentration="0" name="3-Oxo-pimeloyl-[acyl-carrier protein] methyl ester">
        <notes>
          <html:body>
            <html:p>FORMULA: C19H31N2O11PRS</html:p>
            <html:p>CHARGE: -1</html:p>
          </html:body>
        </notes>
      </species>
      <species compartment="c" id="M_orot_c" initialConcentration="0" name="Orotate">
        <notes>
          <html:body>
            <html:p>FORMULA: C5H3N2O4</html:p>
            <html:p>CHARGE: -1</html:p>
          </html:body>
        </notes>
      </species>
      <species compartment="c" id="M_orot5p_c" initialConcentration="0" name="Orotidine 5'-phosphate">
        <notes>
          <html:body>
            <html:p>FORMULA: C10H10N2O11P</html:p>
            <html:p>CHARGE: -3</html:p>
          </html:body>
        </notes>
      </species>
      <species compartment="c" id="M_pa120_c" initialConcentration="0" name="1,2-didodecanoyl-sn-glycerol 3-phosphate">
        <notes>
          <html:body>
            <html:p>FORMULA: C27H51O8P1</html:p>
            <html:p>CHARGE: -2</html:p>
          </html:body>
        </notes>
      </species>
      <species compartment="c" id="M_pa140_c" initialConcentration="0" name="1,2-ditetradecanoyl-sn-glycerol 3-phosphate">
        <notes>
          <html:body>
            <html:p>FORMULA: C31H59O8P1</html:p>
            <html:p>CHARGE: -2</html:p>
          </html:body>
        </notes>
      </species>
      <species compartment="c" id="M_pa141_c" initialConcentration="0" name="1,2-ditetradec-7-enoyl-sn-glycerol 3-phosphate">
        <notes>
          <html:body>
            <html:p>FORMULA: C31H55O8P1</html:p>
            <html:p>CHARGE: -2</html:p>
          </html:body>
        </notes>
      </species>
      <species compartment="c" id="M_pa160_c" initialConcentration="0" name="1,2-dihexadecanoyl-sn-glycerol 3-phosphate">
        <notes>
          <html:body>
            <html:p>FORMULA: C35H67O8P1</html:p>
            <html:p>CHARGE: -2</html:p>
          </html:body>
        </notes>
      </species>
      <species compartment="c" id="M_pa161_c" initialConcentration="0" name="1,2-dihexadec-9-enoyl-sn-glycerol 3-phosphate">
        <notes>
          <html:body>
            <html:p>FORMULA: C35H63O8P1</html:p>
            <html:p>CHARGE: -2</html:p>
          </html:body>
        </notes>
      </species>
      <species compartment="c" id="M_pa180_c" initialConcentration="0" name="1,2-dioctadecanoyl-sn-glycerol 3-phosphate">
        <notes>
          <html:body>
            <html:p>FORMULA: C39H75O8P1</html:p>
            <html:p>CHARGE: -2</html:p>
          </html:body>
        </notes>
      </species>
      <species compartment="c" id="M_pa181_c" initialConcentration="0" name="1,2-dioctadec-11-enoyl-sn-glycerol 3-phosphate">
        <notes>
          <html:body>
            <html:p>FORMULA: C39H71O8P1</html:p>
            <html:p>CHARGE: -2</html:p>
          </html:body>
        </notes>
      </species>
      <species compartment="c" id="M_palmACP_c" initialConcentration="0" name="Palmitoyl-ACP (n-C16:0ACP)">
        <notes>
          <html:body>
            <html:p>FORMULA: C27H51N2O8PRS</html:p>
            <html:p>CHARGE: -1</html:p>
          </html:body>
        </notes>
      </species>
      <species compartment="c" id="M_pan4p_c" initialConcentration="0" name="Pantetheine 4'-phosphate">
        <notes>
          <html:body>
            <html:p>FORMULA: C11H21N2O7PS</html:p>
            <html:p>CHARGE: -2</html:p>
          </html:body>
        </notes>
      </species>
      <species compartment="c" id="M_pant__R_c" initialConcentration="0" name="(R)-Pantoate">
        <notes>
          <html:body>
            <html:p>FORMULA: C6H11O4</html:p>
            <html:p>CHARGE: -1</html:p>
          </html:body>
        </notes>
      </species>
      <species compartment="c" id="M_pap_c" initialConcentration="0" name="Adenosine 3',5'-bisphosphate">
        <notes>
          <html:body>
            <html:p>FORMULA: C10H11N5O10P2</html:p>
            <html:p>CHARGE: -4</html:p>
          </html:body>
        </notes>
      </species>
      <species compartment="c" id="M_pdx5p_c" initialConcentration="0" name="Pyridoxine 5'-phosphate">
        <notes>
          <html:body>
            <html:p>FORMULA: C8H10NO6P</html:p>
            <html:p>CHARGE: -2</html:p>
          </html:body>
        </notes>
      </species>
      <species compartment="c" id="M_pe120_c" initialConcentration="0" name="phosphatidylethanolamine (didodecanoyl, n-C12:0)">
        <notes>
          <html:body>
            <html:p>FORMULA: C29H58N1O8P1</html:p>
            <html:p>CHARGE: 0</html:p>
          </html:body>
        </notes>
      </species>
      <species compartment="c" id="M_pe140_c" initialConcentration="0" name="phosphatidylethanolamine (ditetradecanoyl, n-C14:0)">
        <notes>
          <html:body>
            <html:p>FORMULA: C33H66N1O8P1</html:p>
            <html:p>CHARGE: 0</html:p>
          </html:body>
        </notes>
      </species>
      <species compartment="c" id="M_pe141_c" initialConcentration="0" name="phosphatidylethanolamine (ditetradec-7-enoyl, n-C14:1)">
        <notes>
          <html:body>
            <html:p>FORMULA: C33H62N1O8P1</html:p>
            <html:p>CHARGE: 0</html:p>
          </html:body>
        </notes>
      </species>
      <species compartment="c" id="M_pe160_c" initialConcentration="0" name="phosphatidylethanolamine (dihexadecanoyl, n-C16:0)">
        <notes>
          <html:body>
            <html:p>FORMULA: C37H74N1O8P1</html:p>
            <html:p>CHARGE: 0</html:p>
          </html:body>
        </notes>
      </species>
      <species compartment="c" id="M_pe161_c" initialConcentration="0" name="phosphatidylethanolamine (dihexadec-9enoyl, n-C16:1)">
        <notes>
          <html:body>
            <html:p>FORMULA: C37H70N1O8P1</html:p>
            <html:p>CHARGE: 0</html:p>
          </html:body>
        </notes>
      </species>
      <species compartment="c" id="M_pe180_c" initialConcentration="0" name="phosphatidylethanolamine (dioctadecanoyl, n-C18:0)">
        <notes>
          <html:body>
            <html:p>FORMULA: C41H82N1O8P1</html:p>
            <html:p>CHARGE: 0</html:p>
          </html:body>
        </notes>
      </species>
      <species compartment="c" id="M_pe181_c" initialConcentration="0" name="phosphatidylethanolamine (dioctadec-11-enoyl, n-C18:1)">
        <notes>
          <html:body>
            <html:p>FORMULA: C41H78N1O8P1</html:p>
            <html:p>CHARGE: 0</html:p>
          </html:body>
        </notes>
      </species>
      <species compartment="c" id="M_pep_c" initialConcentration="0" name="Phosphoenolpyruvate">
        <notes>
          <html:body>
            <html:p>FORMULA: C3H2O6P</html:p>
            <html:p>CHARGE: -3</html:p>
          </html:body>
        </notes>
      </species>
      <species compartment="c" id="M_pg120_c" initialConcentration="0" name="Phosphatidylglycerol (didodecanoyl, n-C12:0)">
        <notes>
          <html:body>
            <html:p>FORMULA: C30H58O10P1</html:p>
            <html:p>CHARGE: -1</html:p>
          </html:body>
        </notes>
      </species>
      <species compartment="c" id="M_pg140_c" initialConcentration="0" name="Phosphatidylglycerol (ditetradecanoyl, n-C14:0)">
        <notes>
          <html:body>
            <html:p>FORMULA: C34H66O10P1</html:p>
            <html:p>CHARGE: -1</html:p>
          </html:body>
        </notes>
      </species>
      <species compartment="c" id="M_pg141_c" initialConcentration="0" name="Phosphatidylglycerol (ditetradec-7-enoyl, n-C14:1)">
        <notes>
          <html:body>
            <html:p>FORMULA: C34H62O10P1</html:p>
            <html:p>CHARGE: -1</html:p>
          </html:body>
        </notes>
      </species>
      <species compartment="c" id="M_pg160_c" initialConcentration="0" name="Phosphatidylglycerol (dihexadecanoyl, n-C16:0)">
        <notes>
          <html:body>
            <html:p>FORMULA: C38H74O10P1</html:p>
            <html:p>CHARGE: -1</html:p>
          </html:body>
        </notes>
      </species>
      <species compartment="c" id="M_pg161_c" initialConcentration="0" name="Phosphatidylglycerol (dihexadec-9-enoyl, n-C16:1)">
        <notes>
          <html:body>
            <html:p>FORMULA: C38H70O10P1</html:p>
            <html:p>CHARGE: -1</html:p>
          </html:body>
        </notes>
      </species>
      <species compartment="c" id="M_pg180_c" initialConcentration="0" name="Phosphatidylglycerol (dioctadecanoyl, n-C18:0)">
        <notes>
          <html:body>
            <html:p>FORMULA: C42H82O10P1</html:p>
            <html:p>CHARGE: -1</html:p>
          </html:body>
        </notes>
      </species>
      <species compartment="c" id="M_pg181_c" initialConcentration="0" name="Phosphatidylglycerol (dioctadec-11-enoyl, n-C18:1)">
        <notes>
          <html:body>
            <html:p>FORMULA: C42H78O10P1</html:p>
            <html:p>CHARGE: -1</html:p>
          </html:body>
        </notes>
      </species>
      <species compartment="c" id="M_pgp120_c" initialConcentration="0" name="Phosphatidylglycerophosphate (didodecanoyl, n-C12:0)">
        <notes>
          <html:body>
            <html:p>FORMULA: C30H57O13P2</html:p>
            <html:p>CHARGE: -3</html:p>
          </html:body>
        </notes>
      </species>
      <species compartment="c" id="M_pgp140_c" initialConcentration="0" name="Phosphatidylglycerophosphate (ditetradecanoyl, n-C14:0)">
        <notes>
          <html:body>
            <html:p>FORMULA: C34H65O13P2</html:p>
            <html:p>CHARGE: -3</html:p>
          </html:body>
        </notes>
      </species>
      <species compartment="c" id="M_pgp141_c" initialConcentration="0" name="Phosphatidylglycerophosphate (ditetradec-7-enoyl, n-C14:1)">
        <notes>
          <html:body>
            <html:p>FORMULA: C34H61O13P2</html:p>
            <html:p>CHARGE: -3</html:p>
          </html:body>
        </notes>
      </species>
      <species compartment="c" id="M_pgp160_c" initialConcentration="0" name="Phosphatidylglycerophosphate (dihexadecanoyl, n-C16:0)">
        <notes>
          <html:body>
            <html:p>FORMULA: C38H73O13P2</html:p>
            <html:p>CHARGE: -3</html:p>
          </html:body>
        </notes>
      </species>
      <species compartment="c" id="M_pgp161_c" initialConcentration="0" name="Phosphatidylglycerophosphate (dihexadec-9-enoyl, n-C16:1)">
        <notes>
          <html:body>
            <html:p>FORMULA: C38H69O13P2</html:p>
            <html:p>CHARGE: -3</html:p>
          </html:body>
        </notes>
      </species>
      <species compartment="c" id="M_pgp180_c" initialConcentration="0" name="Phosphatidylglycerophosphate (dioctadecanoyl, n-C18:0)">
        <notes>
          <html:body>
            <html:p>FORMULA: C42H81O13P2</html:p>
            <html:p>CHARGE: -3</html:p>
          </html:body>
        </notes>
      </species>
      <species compartment="c" id="M_pgp181_c" initialConcentration="0" name="Phosphatidylglycerophosphate (dioctadec-11-enoyl, n-C18:1)">
        <notes>
          <html:body>
            <html:p>FORMULA: C42H77O13P2</html:p>
            <html:p>CHARGE: -3</html:p>
          </html:body>
        </notes>
      </species>
      <species compartment="c" id="M_phe__L_c" initialConcentration="0" name="L-Phenylalanine">
        <notes>
          <html:body>
            <html:p>FORMULA: C9H11NO2</html:p>
            <html:p>CHARGE: 0</html:p>
          </html:body>
        </notes>
      </species>
      <species compartment="c" id="M_pheme_c" initialConcentration="0" name="Protoheme">
        <notes>
          <html:body>
            <html:p>FORMULA: C34H30FeN4O4</html:p>
            <html:p>CHARGE: -2</html:p>
          </html:body>
        </notes>
      </species>
      <species compartment="c" id="M_phetrna_c" initialConcentration="0" name="L-Phenylalanyl-tRNA(Phe)">
        <notes>
          <html:body>
            <html:p>FORMULA: C9H10NOR</html:p>
            <html:p>CHARGE: 1</html:p>
          </html:body>
        </notes>
      </species>
      <species compartment="c" id="M_phom_c" initialConcentration="0" name="O-Phospho-L-homoserine">
        <notes>
          <html:body>
            <html:p>FORMULA: C4H8NO6P</html:p>
            <html:p>CHARGE: -2</html:p>
          </html:body>
        </notes>
      </species>
      <species compartment="c" id="M_phpyr_c" initialConcentration="0" name="Phenylpyruvate">
        <notes>
          <html:body>
            <html:p>FORMULA: C9H7O3</html:p>
            <html:p>CHARGE: -1</html:p>
          </html:body>
        </notes>
      </species>
      <species compartment="c" id="M_phthr_c" initialConcentration="0" name="O-Phospho-4-hydroxy-L-threonine">
        <notes>
          <html:body>
            <html:p>FORMULA: C4H8NO7P</html:p>
            <html:p>CHARGE: -2</html:p>
          </html:body>
        </notes>
      </species>
      <species compartment="c" id="M_pi_c" initialConcentration="0" name="Phosphate">
        <notes>
          <html:body>
            <html:p>FORMULA: HO4P</html:p>
            <html:p>CHARGE: -2</html:p>
          </html:body>
        </notes>
      </species>
      <species compartment="c" id="M_pimACP_c" initialConcentration="0" name="Pimeloyl-[acyl-carrier protein]">
        <notes>
          <html:body>
            <html:p>FORMULA: C18H31N2O10PRS</html:p>
            <html:p>CHARGE: -1</html:p>
          </html:body>
        </notes>
      </species>
      <species compartment="c" id="M_pmeACP_c" initialConcentration="0" name="Pimeloyl-[acyl-carrier protein] methyl ester">
        <notes>
          <html:body>
            <html:p>FORMULA: C19H33N2O10PRS</html:p>
            <html:p>CHARGE: -1</html:p>
          </html:body>
        </notes>
      </species>
      <species compartment="c" id="M_pmtcoa_c" initialConcentration="0" name="Palmitoyl-CoA (n-C16:0CoA)">
        <notes>
          <html:body>
            <html:p>FORMULA: C37H62N7O17P3S</html:p>
            <html:p>CHARGE: -4</html:p>
          </html:body>
        </notes>
      </species>
      <species compartment="c" id="M_pnto__R_c" initialConcentration="0" name="(R)-Pantothenate">
        <notes>
          <html:body>
            <html:p>FORMULA: C9H16NO5</html:p>
            <html:p>CHARGE: -1</html:p>
          </html:body>
        </notes>
      </species>
      <species compartment="c" id="M_ppa_c" initialConcentration="0" name="Propionate (n-C3:0)">
        <notes>
          <html:body>
            <html:p>FORMULA: C3H5O2</html:p>
            <html:p>CHARGE: -1</html:p>
          </html:body>
        </notes>
      </species>
      <species compartment="c" id="M_ppbng_c" initialConcentration="0" name="Porphobilinogen">
        <notes>
          <html:body>
            <html:p>FORMULA: C10H13N2O4</html:p>
            <html:p>CHARGE: -1</html:p>
          </html:body>
        </notes>
      </species>
      <species compartment="c" id="M_ppcoa_c" initialConcentration="0" name="Propanoyl-CoA">
        <notes>
          <html:body>
            <html:p>FORMULA: C24H36N7O17P3S</html:p>
            <html:p>CHARGE: -4</html:p>
          </html:body>
        </notes>
      </species>
      <species compartment="c" id="M_ppgpp_c" initialConcentration="0" name="Guanosine 3',5'-bis(diphosphate)">
        <notes>
          <html:body>
            <html:p>FORMULA: C10H11N5O17P4</html:p>
            <html:p>CHARGE: -6</html:p>
          </html:body>
        </notes>
      </species>
      <species compartment="c" id="M_pphn_c" initialConcentration="0" name="Prephenate">
        <notes>
          <html:body>
            <html:p>FORMULA: C10H8O6</html:p>
            <html:p>CHARGE: -2</html:p>
          </html:body>
        </notes>
      </species>
      <species compartment="c" id="M_ppi_c" initialConcentration="0" name="Diphosphate">
        <notes>
          <html:body>
            <html:p>FORMULA: HO7P2</html:p>
            <html:p>CHARGE: -3</html:p>
          </html:body>
        </notes>
      </species>
      <species compartment="c" id="M_pppg9_c" initialConcentration="0" name="Protoporphyrinogen IX">
        <notes>
          <html:body>
            <html:p>FORMULA: C34H38N4O4</html:p>
            <html:p>CHARGE: -2</html:p>
          </html:body>
        </notes>
      </species>
      <species compartment="c" id="M_pppi_c" initialConcentration="0" name="Inorganic triphosphate">
        <notes>
          <html:body>
            <html:p>FORMULA: HO10P3</html:p>
            <html:p>CHARGE: -4</html:p>
          </html:body>
        </notes>
      </species>
      <species compartment="c" id="M_pram_c" initialConcentration="0" name="5-Phospho-beta-D-ribosylamine">
        <notes>
          <html:body>
            <html:p>FORMULA: C5H11NO7P</html:p>
            <html:p>CHARGE: -1</html:p>
          </html:body>
        </notes>
      </species>
      <species compartment="c" id="M_pran_c" initialConcentration="0" name="N-(5-Phospho-D-ribosyl)anthranilate">
        <notes>
          <html:body>
            <html:p>FORMULA: C12H13NO9P</html:p>
            <html:p>CHARGE: -3</html:p>
          </html:body>
        </notes>
      </species>
      <species compartment="c" id="M_preq0_c" initialConcentration="0" name="7-cyano-7-carbaguanine">
        <notes>
          <html:body>
            <html:p>FORMULA: C7H5N5O</html:p>
            <html:p>CHARGE: 0</html:p>
          </html:body>
        </notes>
      </species>
      <species compartment="c" id="M_preq1_c" initialConcentration="0" name="7-aminomethyl-7-deazaguanine">
        <notes>
          <html:body>
            <html:p>FORMULA: C7H10N5O</html:p>
            <html:p>CHARGE: 1</html:p>
          </html:body>
        </notes>
      </species>
      <species compartment="c" id="M_pro__L_c" initialConcentration="0" name="L-Proline">
        <notes>
          <html:body>
            <html:p>FORMULA: C5H9NO2</html:p>
            <html:p>CHARGE: 0</html:p>
          </html:body>
        </notes>
      </species>
      <species compartment="c" id="M_progly_c" initialConcentration="0" name="L-Prolinylglycine">
        <notes>
          <html:body>
            <html:p>FORMULA: C7H12N2O3</html:p>
            <html:p>CHARGE: 0</html:p>
          </html:body>
        </notes>
      </species>
      <species compartment="c" id="M_protrna_c" initialConcentration="0" name="L-Prolyl-tRNA(Pro)">
        <notes>
          <html:body>
            <html:p>FORMULA: C5H8NOR</html:p>
            <html:p>CHARGE: 1</html:p>
          </html:body>
        </notes>
      </species>
      <species compartment="c" id="M_prpp_c" initialConcentration="0" name="5-Phospho-alpha-D-ribose 1-diphosphate">
        <notes>
          <html:body>
            <html:p>FORMULA: C5H8O14P3</html:p>
            <html:p>CHARGE: -5</html:p>
          </html:body>
        </notes>
      </species>
      <species compartment="c" id="M_ps120_c" initialConcentration="0" name="phosphatidylserine (didodecanoyl, n-C12:0)">
        <notes>
          <html:body>
            <html:p>FORMULA: C30H57N1O10P1</html:p>
            <html:p>CHARGE: -1</html:p>
          </html:body>
        </notes>
      </species>
      <species compartment="c" id="M_ps140_c" initialConcentration="0" name="phosphatidylserine (ditetradecanoyl, n-C14:0)">
        <notes>
          <html:body>
            <html:p>FORMULA: C34H65N1O10P1</html:p>
            <html:p>CHARGE: -1</html:p>
          </html:body>
        </notes>
      </species>
      <species compartment="c" id="M_ps141_c" initialConcentration="0" name="phosphatidylserine (ditetradec-7-enoyl, n-C14:1)">
        <notes>
          <html:body>
            <html:p>FORMULA: C34H61N1O10P1</html:p>
            <html:p>CHARGE: -1</html:p>
          </html:body>
        </notes>
      </species>
      <species compartment="c" id="M_ps160_c" initialConcentration="0" name="phosphatidylserine (dihexadecanoyl, n-C16:0)">
        <notes>
          <html:body>
            <html:p>FORMULA: C38H73N1O10P1</html:p>
            <html:p>CHARGE: -1</html:p>
          </html:body>
        </notes>
      </species>
      <species compartment="c" id="M_ps161_c" initialConcentration="0" name="phosphatidylserine (dihexadec-9-enoyl, n-C16:1)">
        <notes>
          <html:body>
            <html:p>FORMULA: C38H69N1O10P1</html:p>
            <html:p>CHARGE: -1</html:p>
          </html:body>
        </notes>
      </species>
      <species compartment="c" id="M_ps180_c" initialConcentration="0" name="phosphatidylserine (dioctadecanoyl, n-C18:0)">
        <notes>
          <html:body>
            <html:p>FORMULA: C42H81N1O10P1</html:p>
            <html:p>CHARGE: -1</html:p>
          </html:body>
        </notes>
      </species>
      <species compartment="c" id="M_ps181_c" initialConcentration="0" name="phosphatidylserine (dioctadec-11-enoyl, n-C18:1)">
        <notes>
          <html:body>
            <html:p>FORMULA: C42H77N1O10P1</html:p>
            <html:p>CHARGE: -1</html:p>
          </html:body>
        </notes>
      </species>
      <species compartment="c" id="M_pser__L_c" initialConcentration="0" name="O-Phospho-L-serine">
        <notes>
          <html:body>
            <html:p>FORMULA: C3H6NO6P</html:p>
            <html:p>CHARGE: -2</html:p>
          </html:body>
        </notes>
      </species>
      <species compartment="c" id="M_ptrc_c" initialConcentration="0" name="Putrescine">
        <notes>
          <html:body>
            <html:p>FORMULA: C4H14N2</html:p>
            <html:p>CHARGE: 2</html:p>
          </html:body>
        </notes>
      </species>
      <species compartment="c" id="M_pyam5p_c" initialConcentration="0" name="Pyridoxamine 5'-phosphate">
        <notes>
          <html:body>
            <html:p>FORMULA: C8H12N2O5P</html:p>
            <html:p>CHARGE: -1</html:p>
          </html:body>
        </notes>
      </species>
      <species compartment="c" id="M_pydam_c" initialConcentration="0" name="Pyridoxamine">
        <notes>
          <html:body>
            <html:p>FORMULA: C8H13N2O2</html:p>
            <html:p>CHARGE: 1</html:p>
          </html:body>
        </notes>
      </species>
      <species compartment="c" id="M_pydx_c" initialConcentration="0" name="Pyridoxal">
        <notes>
          <html:body>
            <html:p>FORMULA: C8H9NO3</html:p>
            <html:p>CHARGE: 0</html:p>
          </html:body>
        </notes>
      </species>
      <species compartment="c" id="M_pydx5p_c" initialConcentration="0" name="Pyridoxal 5'-phosphate">
        <notes>
          <html:body>
            <html:p>FORMULA: C8H8NO6P</html:p>
            <html:p>CHARGE: -2</html:p>
          </html:body>
        </notes>
      </species>
      <species compartment="c" id="M_pydxn_c" initialConcentration="0" name="Pyridoxine">
        <notes>
          <html:body>
            <html:p>FORMULA: C8H11NO3</html:p>
            <html:p>CHARGE: 0</html:p>
          </html:body>
        </notes>
      </species>
      <species compartment="c" id="M_pyr_c" initialConcentration="0" name="Pyruvate">
        <notes>
          <html:body>
            <html:p>FORMULA: C3H3O3</html:p>
            <html:p>CHARGE: -1</html:p>
          </html:body>
        </notes>
      </species>
      <species compartment="c" id="M_q8_c" initialConcentration="0" name="Ubiquinone-8">
        <notes>
          <html:body>
            <html:p>FORMULA: C49H74O4</html:p>
            <html:p>CHARGE: 0</html:p>
          </html:body>
        </notes>
      </species>
      <species compartment="c" id="M_q8h2_c" initialConcentration="0" name="Ubiquinol-8">
        <notes>
          <html:body>
            <html:p>FORMULA: C49H76O4</html:p>
            <html:p>CHARGE: 0</html:p>
          </html:body>
        </notes>
      </species>
      <species compartment="c" id="M_quln_c" initialConcentration="0" name="Quinolinate">
        <notes>
          <html:body>
            <html:p>FORMULA: C7H3NO4</html:p>
            <html:p>CHARGE: -2</html:p>
          </html:body>
        </notes>
      </species>
      <species compartment="c" id="M_r1p_c" initialConcentration="0" name="alpha-D-Ribose 1-phosphate">
        <notes>
          <html:body>
            <html:p>FORMULA: C5H9O8P</html:p>
            <html:p>CHARGE: -2</html:p>
          </html:body>
        </notes>
      </species>
      <species compartment="c" id="M_r5p_c" initialConcentration="0" name="alpha-D-Ribose 5-phosphate">
        <notes>
          <html:body>
            <html:p>FORMULA: C5H9O8P</html:p>
            <html:p>CHARGE: -2</html:p>
          </html:body>
        </notes>
      </species>
      <species compartment="c" id="M_rbflvrd_c" initialConcentration="0" name="Reduced riboflavin">
        <notes>
          <html:body>
            <html:p>FORMULA: C17H22N4O6</html:p>
            <html:p>CHARGE: 0</html:p>
          </html:body>
        </notes>
      </species>
      <species compartment="c" id="M_rhcys_c" initialConcentration="0" name="S-Ribosyl-L-homocysteine">
        <notes>
          <html:body>
            <html:p>FORMULA: C9H17NO6S</html:p>
            <html:p>CHARGE: 0</html:p>
          </html:body>
        </notes>
      </species>
      <species compartment="c" id="M_ribflv_c" initialConcentration="0" name="Riboflavin">
        <notes>
          <html:body>
            <html:p>FORMULA: C17H20N4O6</html:p>
            <html:p>CHARGE: 0</html:p>
          </html:body>
        </notes>
      </species>
      <species compartment="c" id="M_ru5p__D_c" initialConcentration="0" name="D-Ribulose 5-phosphate">
        <notes>
          <html:body>
            <html:p>FORMULA: C5H9O8P</html:p>
            <html:p>CHARGE: -2</html:p>
          </html:body>
        </notes>
      </species>
      <species compartment="c" id="M_s17bp_c" initialConcentration="0" name="Sedoheptulose 1,7-bisphosphate">
        <notes>
          <html:body>
            <html:p>FORMULA: C7H12O13P2</html:p>
            <html:p>CHARGE: -4</html:p>
          </html:body>
        </notes>
      </species>
      <species compartment="c" id="M_s7p_c" initialConcentration="0" name="Sedoheptulose 7-phosphate">
        <notes>
          <html:body>
            <html:p>FORMULA: C7H13O10P</html:p>
            <html:p>CHARGE: -2</html:p>
          </html:body>
        </notes>
      </species>
      <species compartment="c" id="M_ser__D_c" initialConcentration="0" name="D-Serine">
        <notes>
          <html:body>
            <html:p>FORMULA: C3H7NO3</html:p>
            <html:p>CHARGE: 0</html:p>
          </html:body>
        </notes>
      </species>
      <species compartment="c" id="M_ser__L_c" initialConcentration="0" name="L-Serine">
        <notes>
          <html:body>
            <html:p>FORMULA: C3H7NO3</html:p>
            <html:p>CHARGE: 0</html:p>
          </html:body>
        </notes>
      </species>
      <species compartment="c" id="M_sertrna_c" initialConcentration="0" name="L-Seryl-tRNA(Ser)">
        <notes>
          <html:body>
            <html:p>FORMULA: C3H6NO2R</html:p>
            <html:p>CHARGE: 1</html:p>
          </html:body>
        </notes>
      </species>
      <species compartment="c" id="M_sertrna_sec_c" initialConcentration="0" name="L-Seryl-tRNA(Sec)">
        <notes>
          <html:body>
            <html:p>FORMULA: C3H6NO2R</html:p>
            <html:p>CHARGE: 1</html:p>
          </html:body>
        </notes>
      </species>
      <species compartment="c" id="M_skm_c" initialConcentration="0" name="Shikimate">
        <notes>
          <html:body>
            <html:p>FORMULA: C7H9O5</html:p>
            <html:p>CHARGE: -1</html:p>
          </html:body>
        </notes>
      </species>
      <species compartment="c" id="M_skm5p_c" initialConcentration="0" name="Shikimate 5-phosphate">
        <notes>
          <html:body>
            <html:p>FORMULA: C7H8O8P</html:p>
            <html:p>CHARGE: -3</html:p>
          </html:body>
        </notes>
      </species>
      <species compartment="c" id="M_sl26da_c" initialConcentration="0" name="N-Succinyl-LL-2,6-diaminoheptanedioate">
        <notes>
          <html:body>
            <html:p>FORMULA: C11H16N2O7</html:p>
            <html:p>CHARGE: -2</html:p>
          </html:body>
        </notes>
      </species>
      <species compartment="c" id="M_sl2a6o_c" initialConcentration="0" name="N-Succinyl-2-L-amino-6-oxoheptanedioate">
        <notes>
          <html:body>
            <html:p>FORMULA: C11H12NO8</html:p>
            <html:p>CHARGE: -3</html:p>
          </html:body>
        </notes>
      </species>
      <species compartment="c" id="M_so2_c" initialConcentration="0" name="sulfur dioxide">
        <notes>
          <html:body>
            <html:p>FORMULA: O2S</html:p>
            <html:p>CHARGE: 0</html:p>
          </html:body>
        </notes>
      </species>
      <species compartment="c" id="M_so4_c" initialConcentration="0" name="Sulfate">
        <notes>
          <html:body>
            <html:p>FORMULA: O4S</html:p>
            <html:p>CHARGE: -2</html:p>
          </html:body>
        </notes>
      </species>
      <species compartment="c" id="M_spmd_c" initialConcentration="0" name="Spermidine">
        <notes>
          <html:body>
            <html:p>FORMULA: C7H22N3</html:p>
            <html:p>CHARGE: 3</html:p>
          </html:body>
        </notes>
      </species>
      <species compartment="c" id="M_stcoa_c" initialConcentration="0" name="Stearoyl-CoA (n-C18:0CoA)">
        <notes>
          <html:body>
            <html:p>FORMULA: C39H66N7O17P3S</html:p>
            <html:p>CHARGE: -4</html:p>
          </html:body>
        </notes>
      </species>
      <species compartment="c" id="M_suc6p_c" initialConcentration="0" name="Sucrose 6-phosphate">
        <notes>
          <html:body>
            <html:p>FORMULA: C12H21O14P</html:p>
            <html:p>CHARGE: -2</html:p>
          </html:body>
        </notes>
      </species>
      <species compartment="c" id="M_sucarg_c" initialConcentration="0" name="N2-Succinyl-L-arginine">
        <notes>
          <html:body>
            <html:p>FORMULA: C10H17N4O5</html:p>
            <html:p>CHARGE: -1</html:p>
          </html:body>
        </notes>
      </species>
      <species compartment="c" id="M_succ_c" initialConcentration="0" name="Succinate">
        <notes>
          <html:body>
            <html:p>FORMULA: C4H4O4</html:p>
            <html:p>CHARGE: -2</html:p>
          </html:body>
        </notes>
      </species>
      <species compartment="c" id="M_succoa_c" initialConcentration="0" name="Succinyl-CoA">
        <notes>
          <html:body>
            <html:p>FORMULA: C25H35N7O19P3S</html:p>
            <html:p>CHARGE: -5</html:p>
          </html:body>
        </notes>
      </species>
      <species compartment="c" id="M_sucglu_c" initialConcentration="0" name="N2-Succinyl-L-glutamate">
        <notes>
          <html:body>
            <html:p>FORMULA: C9H10NO7</html:p>
            <html:p>CHARGE: -3</html:p>
          </html:body>
        </notes>
      </species>
      <species compartment="c" id="M_sucgsa_c" initialConcentration="0" name="N2-Succinyl-L-glutamate 5-semialdehyde">
        <notes>
          <html:body>
            <html:p>FORMULA: C9H11NO6</html:p>
            <html:p>CHARGE: -2</html:p>
          </html:body>
        </notes>
      </species>
      <species compartment="c" id="M_sucorn_c" initialConcentration="0" name="N2-Succinyl-L-ornithine">
        <notes>
          <html:body>
            <html:p>FORMULA: C9H15N2O5</html:p>
            <html:p>CHARGE: -1</html:p>
          </html:body>
        </notes>
      </species>
      <species compartment="c" id="M_sucsal_c" initialConcentration="0" name="Succinic semialdehyde">
        <notes>
          <html:body>
            <html:p>FORMULA: C4H5O3</html:p>
            <html:p>CHARGE: -1</html:p>
          </html:body>
        </notes>
      </species>
      <species compartment="c" id="M_sufbcd_c" initialConcentration="0" name="SufBCD scaffold complex">
        <notes>
          <html:body>
            <html:p>FORMULA: H8O2S6R</html:p>
            <html:p>CHARGE: 0</html:p>
          </html:body>
        </notes>
      </species>
      <species compartment="c" id="M_sufbcd_2fe2s_c" initialConcentration="0" name="SufBCD with bound [2Fe-2S] cluster">
        <notes>
          <html:body>
            <html:p>FORMULA: H4O2S8Fe2R</html:p>
            <html:p>CHARGE: -2</html:p>
          </html:body>
        </notes>
      </species>
      <species compartment="c" id="M_sufbcd_2fe2s2_c" initialConcentration="0" name="SufBCD with two bound [2Fe-2S] clusters">
        <notes>
          <html:body>
            <html:p>FORMULA: O2S10Fe4R</html:p>
            <html:p>CHARGE: -4</html:p>
          </html:body>
        </notes>
      </species>
      <species compartment="c" id="M_sufbcd_4fe4s_c" initialConcentration="0" name="SufBCD with bound [4Fe-4S] cluster">
        <notes>
          <html:body>
            <html:p>FORMULA: H4O2S10Fe4R</html:p>
            <html:p>CHARGE: -2</html:p>
          </html:body>
        </notes>
      </species>
      <species compartment="c" id="M_sufse_c" initialConcentration="0" name="SufSE sulfur acceptor complex">
        <notes>
          <html:body>
            <html:p>FORMULA: HSR</html:p>
            <html:p>CHARGE: 0</html:p>
          </html:body>
        </notes>
      </species>
      <species compartment="c" id="M_sufsesh_c" initialConcentration="0" name="SufSE with bound sulfur">
        <notes>
          <html:body>
            <html:p>FORMULA: HS2R</html:p>
            <html:p>CHARGE: 0</html:p>
          </html:body>
        </notes>
      </species>
      <species compartment="c" id="M_t3c11vaceACP_c" initialConcentration="0" name="trans-3-cis-11-vacceoyl-[acyl-carrier protein]">
        <notes>
          <html:body>
            <html:p>FORMULA: C29H51N2O8PRS</html:p>
            <html:p>CHARGE: -1</html:p>
          </html:body>
        </notes>
      </species>
      <species compartment="c" id="M_t3c5ddeceACP_c" initialConcentration="0" name="trans-3-cis-5-dodecenoyl-[acyl-carrier protein]">
        <notes>
          <html:body>
            <html:p>FORMULA: C23H39N2O8PRS</html:p>
            <html:p>CHARGE: -1</html:p>
          </html:body>
        </notes>
      </species>
      <species compartment="c" id="M_t3c7mrseACP_c" initialConcentration="0" name="trans-3-cis-7-myristoleoyl-[acyl-carrier protein]">
        <notes>
          <html:body>
            <html:p>FORMULA: C25H43N2O8PRS</html:p>
            <html:p>CHARGE: -1</html:p>
          </html:body>
        </notes>
      </species>
      <species compartment="c" id="M_t3c9palmeACP_c" initialConcentration="0" name="trans-3-cis-9-palmitoleoyl-[acyl-carrier protein]">
        <notes>
          <html:body>
            <html:p>FORMULA: C27H47N2O8PRS</html:p>
            <html:p>CHARGE: -1</html:p>
          </html:body>
        </notes>
      </species>
      <species compartment="c" id="M_tag6p__D_c" initialConcentration="0" name="D-Tagatose 6-phosphate">
        <notes>
          <html:body>
            <html:p>FORMULA: C6H11O9P</html:p>
            <html:p>CHARGE: -2</html:p>
          </html:body>
        </notes>
      </species>
      <species compartment="c" id="M_tagdp__D_c" initialConcentration="0" name="D-Tagatose 1,6-biphosphate">
        <notes>
          <html:body>
            <html:p>FORMULA: C6H10O12P2</html:p>
            <html:p>CHARGE: -4</html:p>
          </html:body>
        </notes>
      </species>
      <species compartment="c" id="M_td2coa_c" initialConcentration="0" name="trans-Tetradec-2-enoyl-CoA">
        <notes>
          <html:body>
            <html:p>FORMULA: C35H56N7O17P3S</html:p>
            <html:p>CHARGE: -4</html:p>
          </html:body>
        </notes>
      </species>
      <species compartment="c" id="M_tdcoa_c" initialConcentration="0" name="Tetradecanoyl-CoA (n-C14:0CoA)">
        <notes>
          <html:body>
            <html:p>FORMULA: C35H58N7O17P3S</html:p>
            <html:p>CHARGE: -4</html:p>
          </html:body>
        </notes>
      </species>
      <species compartment="c" id="M_tddec2eACP_c" initialConcentration="0" name="trans-Dodec-2-enoyl-[acyl-carrier protein]">
        <notes>
          <html:body>
            <html:p>FORMULA: C23H41N2O8PRS</html:p>
            <html:p>CHARGE: -1</html:p>
          </html:body>
        </notes>
      </species>
      <species compartment="c" id="M_tdeACP_c" initialConcentration="0" name="cis-tetradec-7-enoyl-[acyl-carrier protein] (n-C14:1)">
        <notes>
          <html:body>
            <html:p>FORMULA: C25H45N2O8PRS</html:p>
            <html:p>CHARGE: -1</html:p>
          </html:body>
        </notes>
      </species>
      <species compartment="c" id="M_tdec2eACP_c" initialConcentration="0" name="trans-Dec-2-enoyl-[acyl-carrier protein]">
        <notes>
          <html:body>
            <html:p>FORMULA: C21H37N2O8PRS</html:p>
            <html:p>CHARGE: -1</html:p>
          </html:body>
        </notes>
      </species>
      <species compartment="c" id="M_tdecoa_c" initialConcentration="0" name="Tetradecenoyl-CoA (n-C14:1CoA)">
        <notes>
          <html:body>
            <html:p>FORMULA: C35H56N7O17P3S</html:p>
            <html:p>CHARGE: -4</html:p>
          </html:body>
        </notes>
      </species>
      <species compartment="c" id="M_thdp_c" initialConcentration="0" name="2,3,4,5-Tetrahydrodipicolinate">
        <notes>
          <html:body>
            <html:p>FORMULA: C7H7NO4</html:p>
            <html:p>CHARGE: -2</html:p>
          </html:body>
        </notes>
      </species>
      <species compartment="c" id="M_thex2eACP_c" initialConcentration="0" name="trans-Hex-2-enoyl-[acyl-carrier protein]">
        <notes>
          <html:body>
            <html:p>FORMULA: C17H29N2O8PRS</html:p>
            <html:p>CHARGE: -1</html:p>
          </html:body>
        </notes>
      </species>
      <species compartment="c" id="M_thf_c" initialConcentration="0" name="5,6,7,8-Tetrahydrofolate">
        <notes>
          <html:body>
            <html:p>FORMULA: C19H21N7O6</html:p>
            <html:p>CHARGE: -2</html:p>
          </html:body>
        </notes>
      </species>
      <species compartment="c" id="M_thmmp_c" initialConcentration="0" name="Thiamin monophosphate">
        <notes>
          <html:body>
            <html:p>FORMULA: C12H16N4O4PS</html:p>
            <html:p>CHARGE: -1</html:p>
          </html:body>
        </notes>
      </species>
      <species compartment="c" id="M_thmpp_c" initialConcentration="0" name="Thiamine diphosphate">
        <notes>
          <html:body>
            <html:p>FORMULA: C12H16N4O7P2S</html:p>
            <html:p>CHARGE: -2</html:p>
          </html:body>
        </notes>
      </species>
      <species compartment="c" id="M_thr__L_c" initialConcentration="0" name="L-Threonine">
        <notes>
          <html:body>
            <html:p>FORMULA: C4H9NO3</html:p>
            <html:p>CHARGE: 0</html:p>
          </html:body>
        </notes>
      </species>
      <species compartment="c" id="M_thrtrna_c" initialConcentration="0" name="L-Threonyl-tRNA(Thr)">
        <notes>
          <html:body>
            <html:p>FORMULA: C4H8NO2R</html:p>
            <html:p>CHARGE: 1</html:p>
          </html:body>
        </notes>
      </species>
      <species compartment="c" id="M_thymd_c" initialConcentration="0" name="Thymidine">
        <notes>
          <html:body>
            <html:p>FORMULA: C10H14N2O5</html:p>
            <html:p>CHARGE: 0</html:p>
          </html:body>
        </notes>
      </species>
      <species compartment="c" id="M_tmrs2eACP_c" initialConcentration="0" name="trans-Tetradec-2-enoyl-[acyl-carrier protein]">
        <notes>
          <html:body>
            <html:p>FORMULA: C25H45N2O8PRS</html:p>
            <html:p>CHARGE: -1</html:p>
          </html:body>
        </notes>
      </species>
      <species compartment="c" id="M_toct2eACP_c" initialConcentration="0" name="trans-Oct-2-enoyl-[acyl-carrier protein]">
        <notes>
          <html:body>
            <html:p>FORMULA: C19H33N2O8PRS</html:p>
            <html:p>CHARGE: -1</html:p>
          </html:body>
        </notes>
      </species>
      <species compartment="c" id="M_toctd2eACP_c" initialConcentration="0" name="trans-octadec-2-enoyl-[acyl-carrier protein]">
        <notes>
          <html:body>
            <html:p>FORMULA: C29H53N2O8PRS</html:p>
            <html:p>CHARGE: -1</html:p>
          </html:body>
        </notes>
      </species>
      <species compartment="c" id="M_tpalm2eACP_c" initialConcentration="0" name="trans-Hexadec-2-enoyl-[acyl-carrier protein]">
        <notes>
          <html:body>
            <html:p>FORMULA: C27H49N2O8PRS</html:p>
            <html:p>CHARGE: -1</html:p>
          </html:body>
        </notes>
      </species>
      <species compartment="c" id="M_trdox_c" initialConcentration="0" name="Oxidized thioredoxin">
        <notes>
          <html:body>
            <html:p>FORMULA: X</html:p>
            <html:p>CHARGE: 0</html:p>
          </html:body>
        </notes>
      </species>
      <species compartment="c" id="M_trdrd_c" initialConcentration="0" name="Reduced thioredoxin">
        <notes>
          <html:body>
            <html:p>FORMULA: XH2</html:p>
            <html:p>CHARGE: 0</html:p>
          </html:body>
        </notes>
      </species>
      <species compartment="c" id="M_trnaala_c" initialConcentration="0" name="tRNA(Ala)">
        <notes>
          <html:body>
            <html:p>FORMULA: R</html:p>
            <html:p>CHARGE: 0</html:p>
          </html:body>
        </notes>
      </species>
      <species compartment="c" id="M_trnaarg_c" initialConcentration="0" name="tRNA(Arg)">
        <notes>
          <html:body>
            <html:p>FORMULA: R</html:p>
            <html:p>CHARGE: 0</html:p>
          </html:body>
        </notes>
      </species>
      <species compartment="c" id="M_trnaasn_c" initialConcentration="0" name="tRNA(Asn)">
        <notes>
          <html:body>
            <html:p>FORMULA: C10H17O10PR2</html:p>
            <html:p>CHARGE: 0</html:p>
          </html:body>
        </notes>
      </species>
      <species compartment="c" id="M_trnaasp_c" initialConcentration="0" name="tRNA(Asp)">
        <notes>
          <html:body>
            <html:p>FORMULA: R</html:p>
            <html:p>CHARGE: 0</html:p>
          </html:body>
        </notes>
      </species>
      <species compartment="c" id="M_trnacys_c" initialConcentration="0" name="tRNA(Cys)">
        <notes>
          <html:body>
            <html:p>FORMULA: R</html:p>
            <html:p>CHARGE: 0</html:p>
          </html:body>
        </notes>
      </species>
      <species compartment="c" id="M_trnaglu_c" initialConcentration="0" name="tRNA (Glu)">
        <notes>
          <html:body>
            <html:p>FORMULA: R</html:p>
            <html:p>CHARGE: 0</html:p>
          </html:body>
        </notes>
      </species>
      <species compartment="c" id="M_trnagly_c" initialConcentration="0" name="tRNA(Gly)">
        <notes>
          <html:body>
            <html:p>FORMULA: R</html:p>
            <html:p>CHARGE: 0</html:p>
          </html:body>
        </notes>
      </species>
      <species compartment="c" id="M_trnahis_c" initialConcentration="0" name="tRNA(His)">
        <notes>
          <html:body>
            <html:p>FORMULA: R</html:p>
            <html:p>CHARGE: 0</html:p>
          </html:body>
        </notes>
      </species>
      <species compartment="c" id="M_trnaile_c" initialConcentration="0" name="tRNA(Ile)">
        <notes>
          <html:body>
            <html:p>FORMULA: R</html:p>
            <html:p>CHARGE: 0</html:p>
          </html:body>
        </notes>
      </species>
      <species compartment="c" id="M_trnaleu_c" initialConcentration="0" name="tRNA(Leu)">
        <notes>
          <html:body>
            <html:p>FORMULA: R</html:p>
            <html:p>CHARGE: 0</html:p>
          </html:body>
        </notes>
      </species>
      <species compartment="c" id="M_trnalys_c" initialConcentration="0" name="tRNA(Lys)">
        <notes>
          <html:body>
            <html:p>FORMULA: R</html:p>
            <html:p>CHARGE: 0</html:p>
          </html:body>
        </notes>
      </species>
      <species compartment="c" id="M_trnamet_c" initialConcentration="0" name="tRNA(Met)">
        <notes>
          <html:body>
            <html:p>FORMULA: R</html:p>
            <html:p>CHARGE: 0</html:p>
          </html:body>
        </notes>
      </species>
      <species compartment="c" id="M_trnaphe_c" initialConcentration="0" name="tRNA(Phe)">
        <notes>
          <html:body>
            <html:p>FORMULA: R</html:p>
            <html:p>CHARGE: 0</html:p>
          </html:body>
        </notes>
      </species>
      <species compartment="c" id="M_trnapro_c" initialConcentration="0" name="tRNA(Pro)">
        <notes>
          <html:body>
            <html:p>FORMULA: R</html:p>
            <html:p>CHARGE: 0</html:p>
          </html:body>
        </notes>
      </species>
      <species compartment="c" id="M_trnasecys_c" initialConcentration="0" name="tRNA(SeCys)">
        <notes>
          <html:body>
            <html:p>FORMULA: R</html:p>
            <html:p>CHARGE: 0</html:p>
          </html:body>
        </notes>
      </species>
      <species compartment="c" id="M_trnaser_c" initialConcentration="0" name="tRNA(Ser)">
        <notes>
          <html:body>
            <html:p>FORMULA: R</html:p>
            <html:p>CHARGE: 0</html:p>
          </html:body>
        </notes>
      </species>
      <species compartment="c" id="M_trnathr_c" initialConcentration="0" name="tRNA(Thr)">
        <notes>
          <html:body>
            <html:p>FORMULA: R</html:p>
            <html:p>CHARGE: 0</html:p>
          </html:body>
        </notes>
      </species>
      <species compartment="c" id="M_trnatrp_c" initialConcentration="0" name="tRNA(Trp)">
        <notes>
          <html:body>
            <html:p>FORMULA: R</html:p>
            <html:p>CHARGE: 0</html:p>
          </html:body>
        </notes>
      </species>
      <species compartment="c" id="M_trnatyr_c" initialConcentration="0" name="tRNA(Tyr)">
        <notes>
          <html:body>
            <html:p>FORMULA: R</html:p>
            <html:p>CHARGE: 0</html:p>
          </html:body>
        </notes>
      </species>
      <species compartment="c" id="M_trnaval_c" initialConcentration="0" name="tRNA(Val)">
        <notes>
          <html:body>
            <html:p>FORMULA: R</html:p>
            <html:p>CHARGE: 0</html:p>
          </html:body>
        </notes>
      </species>
      <species compartment="c" id="M_trp__L_c" initialConcentration="0" name="L-Tryptophan">
        <notes>
          <html:body>
            <html:p>FORMULA: C11H12N2O2</html:p>
            <html:p>CHARGE: 0</html:p>
          </html:body>
        </notes>
      </species>
      <species compartment="c" id="M_trptrna_c" initialConcentration="0" name="L-Tryptophanyl-tRNA(Trp)">
        <notes>
          <html:body>
            <html:p>FORMULA: C11H11N2OR</html:p>
            <html:p>CHARGE: 1</html:p>
          </html:body>
        </notes>
      </species>
      <species compartment="c" id="M_ttdca_c" initialConcentration="0" name="tetradecanoate (n-C14:0)">
        <notes>
          <html:body>
            <html:p>FORMULA: C14H27O2</html:p>
            <html:p>CHARGE: -1</html:p>
          </html:body>
        </notes>
      </species>
      <species compartment="c" id="M_ttdcap_c" initialConcentration="0" name="Tetradecanoyl-phosphate (n-C14:0)">
        <notes>
          <html:body>
            <html:p>FORMULA: C14H28O5P</html:p>
            <html:p>CHARGE: -1</html:p>
          </html:body>
        </notes>
      </species>
      <species compartment="c" id="M_ttdcea_c" initialConcentration="0" name="tetradecenoate (n-C14:1)">
        <notes>
          <html:body>
            <html:p>FORMULA: C14H25O2</html:p>
            <html:p>CHARGE: -1</html:p>
          </html:body>
        </notes>
      </species>
      <species compartment="c" id="M_ttdceap_c" initialConcentration="0" name="Tetradecanoyl-phosphate (n-C14:1)">
        <notes>
          <html:body>
            <html:p>FORMULA: C14H26O5P</html:p>
            <html:p>CHARGE: -1</html:p>
          </html:body>
        </notes>
      </species>
      <species compartment="c" id="M_tyr__L_c" initialConcentration="0" name="L-Tyrosine">
        <notes>
          <html:body>
            <html:p>FORMULA: C9H11NO3</html:p>
            <html:p>CHARGE: 0</html:p>
          </html:body>
        </notes>
      </species>
      <species compartment="c" id="M_tyrtrna_c" initialConcentration="0" name="L-Tyrosyl-tRNA(Tyr)">
        <notes>
          <html:body>
            <html:p>FORMULA: C9H10NO2R</html:p>
            <html:p>CHARGE: 1</html:p>
          </html:body>
        </notes>
      </species>
      <species compartment="c" id="M_u23ga_c" initialConcentration="0" name="UDP-2,3-bis(3-hydroxytetradecanoyl)glucosamine">
        <notes>
          <html:body>
            <html:p>FORMULA: C43H75N3O20P2</html:p>
            <html:p>CHARGE: -2</html:p>
          </html:body>
        </notes>
      </species>
      <species compartment="c" id="M_u23ga_PS_c" initialConcentration="0" name="UDP-2(3-hydroxyhexadecanoyl)-3(3-hydroxytetra)glucosamine">
        <notes>
          <html:body>
            <html:p>FORMULA: C45H79N3O20P2</html:p>
            <html:p>CHARGE: -2</html:p>
          </html:body>
        </notes>
      </species>
      <species compartment="c" id="M_u3aga_c" initialConcentration="0" name="UDP-3-O-(3-hydroxytetradecanoyl)-N-acetylglucosamine">
        <notes>
          <html:body>
            <html:p>FORMULA: C31H51N3O19P2</html:p>
            <html:p>CHARGE: -2</html:p>
          </html:body>
        </notes>
      </species>
      <species compartment="c" id="M_u3hga_c" initialConcentration="0" name="UDP-3-O-(3-hydroxytetradecanoyl)-D-glucosamine">
        <notes>
          <html:body>
            <html:p>FORMULA: C29H50N3O18P2</html:p>
            <html:p>CHARGE: -1</html:p>
          </html:body>
        </notes>
      </species>
      <species compartment="c" id="M_uLa4fn_c" initialConcentration="0" name="undecaprenyl phosphate-4-amino-4-formyl-L-arabinose">
        <notes>
          <html:body>
            <html:p>FORMULA: C61H99N1O8P1</html:p>
            <html:p>CHARGE: -1</html:p>
          </html:body>
        </notes>
      </species>
      <species compartment="c" id="M_uLa4n_c" initialConcentration="0" name="undecaprenyl phosphate-4-amino-4-deoxy-L-arabinose">
        <notes>
          <html:body>
            <html:p>FORMULA: C60H100N1O7P1</html:p>
            <html:p>CHARGE: 0</html:p>
          </html:body>
        </notes>
      </species>
      <species compartment="c" id="M_uaagmda_c" initialConcentration="0" name="Undecaprenyl-diphospho-N-acetylmuramoyl-(N-acetylglucosamine)-L-ala-D-glu-meso-2,6-diaminopimeloyl-D-ala-D-ala">
        <notes>
          <html:body>
            <html:p>FORMULA: C95H152N8O28P2</html:p>
            <html:p>CHARGE: -4</html:p>
          </html:body>
        </notes>
      </species>
      <species compartment="c" id="M_uaccg_c" initialConcentration="0" name="UDP-N-acetyl-3-O-(1-carboxyvinyl)-D-glucosamine">
        <notes>
          <html:body>
            <html:p>FORMULA: C20H26N3O19P2</html:p>
            <html:p>CHARGE: -3</html:p>
          </html:body>
        </notes>
      </species>
      <species compartment="c" id="M_uacgam_c" initialConcentration="0" name="UDP-N-acetyl-D-glucosamine">
        <notes>
          <html:body>
            <html:p>FORMULA: C17H25N3O17P2</html:p>
            <html:p>CHARGE: -2</html:p>
          </html:body>
        </notes>
      </species>
      <species compartment="c" id="M_uagmda_c" initialConcentration="0" name="Undecaprenyl-diphospho-N-acetylmuramoyl-L-alanyl-D-glutamyl-meso-2,6-diaminopimeloyl-D-alanyl-D-alanine">
        <notes>
          <html:body>
            <html:p>FORMULA: C87H139N7O23P2</html:p>
            <html:p>CHARGE: -4</html:p>
          </html:body>
        </notes>
      </species>
      <species compartment="c" id="M_uama_c" initialConcentration="0" name="UDP-N-acetylmuramoyl-L-alanine">
        <notes>
          <html:body>
            <html:p>FORMULA: C23H33N4O20P2</html:p>
            <html:p>CHARGE: -3</html:p>
          </html:body>
        </notes>
      </species>
      <species compartment="c" id="M_uamag_c" initialConcentration="0" name="UDP-N-acetylmuramoyl-L-alanyl-D-glutamate">
        <notes>
          <html:body>
            <html:p>FORMULA: C28H39N5O23P2</html:p>
            <html:p>CHARGE: -4</html:p>
          </html:body>
        </notes>
      </species>
      <species compartment="c" id="M_uamr_c" initialConcentration="0" name="UDP-N-acetylmuramate">
        <notes>
          <html:body>
            <html:p>FORMULA: C20H28N3O19P2</html:p>
            <html:p>CHARGE: -3</html:p>
          </html:body>
        </notes>
      </species>
      <species compartment="c" id="M_udcpdp_c" initialConcentration="0" name="Undecaprenyl diphosphate">
        <notes>
          <html:body>
            <html:p>FORMULA: C55H89O7P2</html:p>
            <html:p>CHARGE: -3</html:p>
          </html:body>
        </notes>
      </species>
      <species compartment="c" id="M_udcpp_c" initialConcentration="0" name="Undecaprenyl phosphate">
        <notes>
          <html:body>
            <html:p>FORMULA: C55H89O4P</html:p>
            <html:p>CHARGE: -2</html:p>
          </html:body>
        </notes>
      </species>
      <species compartment="c" id="M_udp_c" initialConcentration="0" name="UDP">
        <notes>
          <html:body>
            <html:p>FORMULA: C9H11N2O12P2</html:p>
            <html:p>CHARGE: -3</html:p>
          </html:body>
        </notes>
      </species>
      <species compartment="c" id="M_udpLa4fn_c" initialConcentration="0" name="uridine 5''-diphospho-{beta}-4-deoxy-4-formamido-L-arabinose">
        <notes>
          <html:body>
            <html:p>FORMULA: C15H21N3O16P2</html:p>
            <html:p>CHARGE: -2</html:p>
          </html:body>
        </notes>
      </species>
      <species compartment="c" id="M_udpLa4n_c" initialConcentration="0" name="uridine 5''-diphospho-{beta}-4-deoxy-4-amino-L-arabinose">
        <notes>
          <html:body>
            <html:p>FORMULA: C14H22N3O15P2</html:p>
            <html:p>CHARGE: -1</html:p>
          </html:body>
        </notes>
      </species>
      <species compartment="c" id="M_udpLa4o_c" initialConcentration="0" name="UDP-4-keto-pyranose">
        <notes>
          <html:body>
            <html:p>FORMULA: C14H18N2O16P2</html:p>
            <html:p>CHARGE: -2</html:p>
          </html:body>
        </notes>
      </species>
      <species compartment="c" id="M_udpg_c" initialConcentration="0" name="UDPglucose">
        <notes>
          <html:body>
            <html:p>FORMULA: C15H22N2O17P2</html:p>
            <html:p>CHARGE: -2</html:p>
          </html:body>
        </notes>
      </species>
      <species compartment="c" id="M_udpgal_c" initialConcentration="0" name="UDPgalactose">
        <notes>
          <html:body>
            <html:p>FORMULA: C15H22N2O17P2</html:p>
            <html:p>CHARGE: -2</html:p>
          </html:body>
        </notes>
      </species>
      <species compartment="c" id="M_udpglcur_c" initialConcentration="0" name="UDP-D-glucuronate">
        <notes>
          <html:body>
            <html:p>FORMULA: C15H19N2O18P2</html:p>
            <html:p>CHARGE: -3</html:p>
          </html:body>
        </notes>
      </species>
      <species compartment="c" id="M_ugmd_c" initialConcentration="0" name="UDP-N-acetylmuramoyl-L-alanyl-D-gamma-glutamyl-meso-2,6-diaminopimelate">
        <notes>
          <html:body>
            <html:p>FORMULA: C35H51N7O26P2</html:p>
            <html:p>CHARGE: -4</html:p>
          </html:body>
        </notes>
      </species>
      <species compartment="c" id="M_ugmda_c" initialConcentration="0" name="UDP-N-acetylmuramoyl-L-alanyl-D-glutamyl-meso-2,6-diaminopimeloyl-D-alanyl-D-alanine">
        <notes>
          <html:body>
            <html:p>FORMULA: C41H61N9O28P2</html:p>
            <html:p>CHARGE: -4</html:p>
          </html:body>
        </notes>
      </species>
      <species compartment="c" id="M_um4p_c" initialConcentration="0" name="UDP-N-acetylmuramoyl-L-alanyl-D-gamma-glutamyl-meso-2,6-diaminopimelate-D-alanine">
        <notes>
          <html:body>
            <html:p>FORMULA: C38H56N8O27P2</html:p>
            <html:p>CHARGE: -4</html:p>
          </html:body>
        </notes>
      </species>
      <species compartment="c" id="M_ump_c" initialConcentration="0" name="UMP">
        <notes>
          <html:body>
            <html:p>FORMULA: C9H11N2O9P</html:p>
            <html:p>CHARGE: -2</html:p>
          </html:body>
        </notes>
      </species>
      <species compartment="c" id="M_uppg3_c" initialConcentration="0" name="Uroporphyrinogen III">
        <notes>
          <html:body>
            <html:p>FORMULA: C40H36N4O16</html:p>
            <html:p>CHARGE: -8</html:p>
          </html:body>
        </notes>
      </species>
      <species compartment="c" id="M_ura_c" initialConcentration="0" name="Uracil">
        <notes>
          <html:body>
            <html:p>FORMULA: C4H4N2O2</html:p>
            <html:p>CHARGE: 0</html:p>
          </html:body>
        </notes>
      </species>
      <species compartment="p" id="M_ura_p" initialConcentration="0" name="Uracil">
        <notes>
          <html:body>
            <html:p>FORMULA: C4H4N2O2</html:p>
            <html:p>CHARGE: 0</html:p>
          </html:body>
        </notes>
      </species>
      <species compartment="e" id="M_ura_e" initialConcentration="0" name="Uracil">
        <notes>
          <html:body>
            <html:p>FORMULA: C4H4N2O2</html:p>
            <html:p>CHARGE: 0</html:p>
          </html:body>
        </notes>
      </species>
      <species compartment="c" id="M_uri_c" initialConcentration="0" name="Uridine">
        <notes>
          <html:body>
            <html:p>FORMULA: C9H12N2O6</html:p>
            <html:p>CHARGE: 0</html:p>
          </html:body>
        </notes>
      </species>
      <species compartment="p" id="M_uri_p" initialConcentration="0" name="Uridine">
        <notes>
          <html:body>
            <html:p>FORMULA: C9H12N2O6</html:p>
            <html:p>CHARGE: 0</html:p>
          </html:body>
        </notes>
      </species>
      <species compartment="e" id="M_uri_e" initialConcentration="0" name="Uridine">
        <notes>
          <html:body>
            <html:p>FORMULA: C9H12N2O6</html:p>
            <html:p>CHARGE: 0</html:p>
          </html:body>
        </notes>
      </species>
      <species compartment="c" id="M_utp_c" initialConcentration="0" name="UTP">
        <notes>
          <html:body>
            <html:p>FORMULA: C9H11N2O15P3</html:p>
            <html:p>CHARGE: -4</html:p>
          </html:body>
        </notes>
      </species>
      <species compartment="c" id="M_val__L_c" initialConcentration="0" name="L-Valine">
        <notes>
          <html:body>
            <html:p>FORMULA: C5H11NO2</html:p>
            <html:p>CHARGE: 0</html:p>
          </html:body>
        </notes>
      </species>
      <species compartment="c" id="M_valtrna_c" initialConcentration="0" name="L-Valyl-tRNA(Val)">
        <notes>
          <html:body>
            <html:p>FORMULA: C5H10NOR</html:p>
            <html:p>CHARGE: 1</html:p>
          </html:body>
        </notes>
      </species>
      <species compartment="c" id="M_xdp_c" initialConcentration="0" name="XDP">
        <notes>
          <html:body>
            <html:p>FORMULA: C10H11N4O12P2</html:p>
            <html:p>CHARGE: -3</html:p>
          </html:body>
        </notes>
      </species>
      <species compartment="c" id="M_xmp_c" initialConcentration="0" name="Xanthosine 5'-phosphate">
        <notes>
          <html:body>
            <html:p>FORMULA: C10H11N4O9P</html:p>
            <html:p>CHARGE: -2</html:p>
          </html:body>
        </notes>
      </species>
      <species compartment="c" id="M_xtp_c" initialConcentration="0" name="XTP">
        <notes>
          <html:body>
            <html:p>FORMULA: C10H11N4O15P3</html:p>
            <html:p>CHARGE: -4</html:p>
          </html:body>
        </notes>
      </species>
      <species compartment="c" id="M_xtsn_c" initialConcentration="0" name="Xanthosine">
        <notes>
          <html:body>
            <html:p>FORMULA: C10H12N4O6</html:p>
            <html:p>CHARGE: 0</html:p>
          </html:body>
        </notes>
      </species>
      <species compartment="p" id="M_xtsn_p" initialConcentration="0" name="Xanthosine">
        <notes>
          <html:body>
            <html:p>FORMULA: C10H12N4O6</html:p>
            <html:p>CHARGE: 0</html:p>
          </html:body>
        </notes>
      </species>
      <species compartment="e" id="M_xtsn_e" initialConcentration="0" name="Xanthosine">
        <notes>
          <html:body>
            <html:p>FORMULA: C10H12N4O6</html:p>
            <html:p>CHARGE: 0</html:p>
          </html:body>
        </notes>
      </species>
      <species compartment="c" id="M_xu5p__D_c" initialConcentration="0" name="D-Xylulose 5-phosphate">
        <notes>
          <html:body>
            <html:p>FORMULA: C5H9O8P</html:p>
            <html:p>CHARGE: -2</html:p>
          </html:body>
        </notes>
      </species>
      <species compartment="c" id="M_zn2_c" initialConcentration="0" name="Zinc">
        <notes>
          <html:body>
            <html:p>FORMULA: Zn</html:p>
            <html:p>CHARGE: 2</html:p>
          </html:body>
        </notes>
      </species>
      <species compartment="e" id="M_26dap__M_e" initialConcentration="0" name="meso-2,6-Diaminoheptanedioate">
        <notes>
          <html:body>
            <html:p>FORMULA: C7H14N2O4</html:p>
            <html:p>CHARGE: 0</html:p>
          </html:body>
        </notes>
      </species>
      <species compartment="e" id="M_3hpp_e" initialConcentration="0" name="3-Hydroxypropanoate">
        <notes>
          <html:body>
            <html:p>FORMULA: C3H5O3</html:p>
            <html:p>CHARGE: -1</html:p>
          </html:body>
        </notes>
      </species>
      <species compartment="e" id="M_4abut_e" initialConcentration="0" name="4-Aminobutanoate">
        <notes>
          <html:body>
            <html:p>FORMULA: C4H9NO2</html:p>
            <html:p>CHARGE: 0</html:p>
          </html:body>
        </notes>
      </species>
      <species compartment="e" id="M_5mtr_e" initialConcentration="0" name="5-Methylthio-D-ribose">
        <notes>
          <html:body>
            <html:p>FORMULA: C6H12O4S</html:p>
            <html:p>CHARGE: 0</html:p>
          </html:body>
        </notes>
      </species>
      <species compartment="e" id="M_LalaDgluMdap_e" initialConcentration="0" name="L-alanine-D-glutamate-meso-2,6-diaminoheptanedioate">
        <notes>
          <html:body>
            <html:p>FORMULA: C15H25N4O8</html:p>
            <html:p>CHARGE: -1</html:p>
          </html:body>
        </notes>
      </species>
      <species compartment="e" id="M_LalaDgluMdapDala_e" initialConcentration="0" name="L-alanine-D-glutamate-meso-2,6-diaminoheptanedioate-D-alanine">
        <notes>
          <html:body>
            <html:p>FORMULA: C18H30N5O9</html:p>
            <html:p>CHARGE: -1</html:p>
          </html:body>
        </notes>
      </species>
      <species compartment="e" id="M_ac_e" initialConcentration="0" name="Acetate">
        <notes>
          <html:body>
            <html:p>FORMULA: C2H3O2</html:p>
            <html:p>CHARGE: -1</html:p>
          </html:body>
        </notes>
      </species>
      <species compartment="e" id="M_acald_e" initialConcentration="0" name="Acetaldehyde">
        <notes>
          <html:body>
            <html:p>FORMULA: C2H4O</html:p>
            <html:p>CHARGE: 0</html:p>
          </html:body>
        </notes>
      </species>
      <species compartment="e" id="M_acgal_e" initialConcentration="0" name="N-Acetyl-D-galactosamine">
        <notes>
          <html:body>
            <html:p>FORMULA: C8H15NO6</html:p>
            <html:p>CHARGE: 0</html:p>
          </html:body>
        </notes>
      </species>
      <species compartment="e" id="M_acgal1p_e" initialConcentration="0" name="N-Acetyl-D-galactosamine 1-phosphate">
        <notes>
          <html:body>
            <html:p>FORMULA: C8H14NO9P</html:p>
            <html:p>CHARGE: -2</html:p>
          </html:body>
        </notes>
      </species>
      <species compartment="e" id="M_acgam_e" initialConcentration="0" name="N-Acetyl-D-glucosamine">
        <notes>
          <html:body>
            <html:p>FORMULA: C8H15NO6</html:p>
            <html:p>CHARGE: 0</html:p>
          </html:body>
        </notes>
      </species>
      <species compartment="e" id="M_acgam1p_e" initialConcentration="0" name="N-Acetyl-D-glucosamine 1-phosphate">
        <notes>
          <html:body>
            <html:p>FORMULA: C8H14NO9P</html:p>
            <html:p>CHARGE: -2</html:p>
          </html:body>
        </notes>
      </species>
      <species compartment="e" id="M_acnam_e" initialConcentration="0" name="N-Acetylneuraminate">
        <notes>
          <html:body>
            <html:p>FORMULA: C11H18NO9</html:p>
            <html:p>CHARGE: -1</html:p>
          </html:body>
        </notes>
      </species>
      <species compartment="e" id="M_ade_e" initialConcentration="0" name="Adenine">
        <notes>
          <html:body>
            <html:p>FORMULA: C5H5N5</html:p>
            <html:p>CHARGE: 0</html:p>
          </html:body>
        </notes>
      </species>
      <species compartment="e" id="M_agm_e" initialConcentration="0" name="Agmatine">
        <notes>
          <html:body>
            <html:p>FORMULA: C5H16N4</html:p>
            <html:p>CHARGE: 2</html:p>
          </html:body>
        </notes>
      </species>
      <species compartment="e" id="M_ala__D_e" initialConcentration="0" name="D-Alanine">
        <notes>
          <html:body>
            <html:p>FORMULA: C3H7NO2</html:p>
            <html:p>CHARGE: 0</html:p>
          </html:body>
        </notes>
      </species>
      <species compartment="e" id="M_ala__L_e" initialConcentration="0" name="L-Alanine">
        <notes>
          <html:body>
            <html:p>FORMULA: C3H7NO2</html:p>
            <html:p>CHARGE: 0</html:p>
          </html:body>
        </notes>
      </species>
      <species compartment="e" id="M_alaala_e" initialConcentration="0" name="D-Alanyl-D-alanine">
        <notes>
          <html:body>
            <html:p>FORMULA: C6H12N2O3</html:p>
            <html:p>CHARGE: 0</html:p>
          </html:body>
        </notes>
      </species>
      <species compartment="e" id="M_anhgm_e" initialConcentration="0" name="N-Acetyl-D-glucosamine(anhydrous)N-Acetylmuramic acid">
        <notes>
          <html:body>
            <html:p>FORMULA: C19H29N2O12</html:p>
            <html:p>CHARGE: -1</html:p>
          </html:body>
        </notes>
      </species>
      <species compartment="e" id="M_arg__L_e" initialConcentration="0" name="L-Arginine">
        <notes>
          <html:body>
            <html:p>FORMULA: C6H15N4O2</html:p>
            <html:p>CHARGE: 1</html:p>
          </html:body>
        </notes>
      </species>
      <species compartment="e" id="M_asn__L_e" initialConcentration="0" name="L-Asparagine">
        <notes>
          <html:body>
            <html:p>FORMULA: C4H8N2O3</html:p>
            <html:p>CHARGE: 0</html:p>
          </html:body>
        </notes>
      </species>
      <species compartment="e" id="M_aso3_e" initialConcentration="0" name="arsenite">
        <notes>
          <html:body>
            <html:p>FORMULA: AsO3</html:p>
            <html:p>CHARGE: -3</html:p>
          </html:body>
        </notes>
      </species>
      <species compartment="e" id="M_asp__L_e" initialConcentration="0" name="L-Aspartate">
        <notes>
          <html:body>
            <html:p>FORMULA: C4H6NO4</html:p>
            <html:p>CHARGE: -1</html:p>
          </html:body>
        </notes>
      </species>
      <species compartment="e" id="M_btn_e" initialConcentration="0" name="Biotin">
        <notes>
          <html:body>
            <html:p>FORMULA: C10H15N2O3S</html:p>
            <html:p>CHARGE: -1</html:p>
          </html:body>
        </notes>
      </species>
      <species compartment="e" id="M_ca2_e" initialConcentration="0" name="Calcium">
        <notes>
          <html:body>
            <html:p>FORMULA: Ca</html:p>
            <html:p>CHARGE: 2</html:p>
          </html:body>
        </notes>
      </species>
      <species compartment="e" id="M_cgly_e" initialConcentration="0" name="Cys-Gly">
        <notes>
          <html:body>
            <html:p>FORMULA: C5H10N2O3S</html:p>
            <html:p>CHARGE: 0</html:p>
          </html:body>
        </notes>
      </species>
      <species compartment="e" id="M_cit_e" initialConcentration="0" name="Citrate">
        <notes>
          <html:body>
            <html:p>FORMULA: C6H5O7</html:p>
            <html:p>CHARGE: -3</html:p>
          </html:body>
        </notes>
      </species>
      <species compartment="e" id="M_cl_e" initialConcentration="0" name="Chloride">
        <notes>
          <html:body>
            <html:p>FORMULA: Cl</html:p>
            <html:p>CHARGE: -1</html:p>
          </html:body>
        </notes>
      </species>
      <species compartment="e" id="M_cm_e" initialConcentration="0" name="Chloramphenicol">
        <notes>
          <html:body>
            <html:p>FORMULA: C11H12Cl2N2O5</html:p>
            <html:p>CHARGE: 0</html:p>
          </html:body>
        </notes>
      </species>
      <species compartment="e" id="M_co2_e" initialConcentration="0" name="CO2">
        <notes>
          <html:body>
            <html:p>FORMULA: CO2</html:p>
            <html:p>CHARGE: 0</html:p>
          </html:body>
        </notes>
      </species>
      <species compartment="e" id="M_cobalt2_e" initialConcentration="0" name="Co2+">
        <notes>
          <html:body>
            <html:p>FORMULA: Co</html:p>
            <html:p>CHARGE: 2</html:p>
          </html:body>
        </notes>
      </species>
      <species compartment="e" id="M_cu2_e" initialConcentration="0" name="Cu2+">
        <notes>
          <html:body>
            <html:p>FORMULA: Cu</html:p>
            <html:p>CHARGE: 2</html:p>
          </html:body>
        </notes>
      </species>
      <species compartment="e" id="M_cyan_e" initialConcentration="0" name="Hydrogen cyanide">
        <notes>
          <html:body>
            <html:p>FORMULA: CHN</html:p>
            <html:p>CHARGE: 0</html:p>
          </html:body>
        </notes>
      </species>
      <species compartment="e" id="M_cys__L_e" initialConcentration="0" name="L-Cysteine">
        <notes>
          <html:body>
            <html:p>FORMULA: C3H7NO2S</html:p>
            <html:p>CHARGE: 0</html:p>
          </html:body>
        </notes>
      </species>
      <species compartment="e" id="M_cytd_e" initialConcentration="0" name="Cytidine">
        <notes>
          <html:body>
            <html:p>FORMULA: C9H13N3O5</html:p>
            <html:p>CHARGE: 0</html:p>
          </html:body>
        </notes>
      </species>
      <species compartment="e" id="M_ddca_e" initialConcentration="0" name="Dodecanoate (n-C12:0)">
        <notes>
          <html:body>
            <html:p>FORMULA: C12H23O2</html:p>
            <html:p>CHARGE: -1</html:p>
          </html:body>
        </notes>
      </species>
      <species compartment="e" id="M_etoh_e" initialConcentration="0" name="Ethanol">
        <notes>
          <html:body>
            <html:p>FORMULA: C2H6O</html:p>
            <html:p>CHARGE: 0</html:p>
          </html:body>
        </notes>
      </species>
      <species compartment="e" id="M_fe2_e" initialConcentration="0" name="Fe2+">
        <notes>
          <html:body>
            <html:p>FORMULA: Fe</html:p>
            <html:p>CHARGE: 2</html:p>
          </html:body>
        </notes>
      </species>
      <species compartment="e" id="M_fe3_e" initialConcentration="0" name="Fe3+">
        <notes>
          <html:body>
            <html:p>FORMULA: Fe</html:p>
            <html:p>CHARGE: 3</html:p>
          </html:body>
        </notes>
      </species>
      <species compartment="e" id="M_fe3hox_e" initialConcentration="0" name="Fe(III)hydroxamate">
        <notes>
          <html:body>
            <html:p>FORMULA: C9H18O6N3Fe</html:p>
            <html:p>CHARGE: 0</html:p>
          </html:body>
        </notes>
      </species>
      <species compartment="e" id="M_fe3hox_un_e" initialConcentration="0" name="Fe(III)hydoxamate, unloaded">
        <notes>
          <html:body>
            <html:p>FORMULA: C9H18O6N3</html:p>
            <html:p>CHARGE: -3</html:p>
          </html:body>
        </notes>
      </species>
      <species compartment="e" id="M_fecrm_e" initialConcentration="0" name="Ferrichrome">
        <notes>
          <html:body>
            <html:p>FORMULA: C27H42FeN9O12</html:p>
            <html:p>CHARGE: 0</html:p>
          </html:body>
        </notes>
      </species>
      <species compartment="e" id="M_fecrm_un_e" initialConcentration="0" name="Ferrichrome minus Fe(III)">
        <notes>
          <html:body>
            <html:p>FORMULA: C27H42N9O12</html:p>
            <html:p>CHARGE: -3</html:p>
          </html:body>
        </notes>
      </species>
      <species compartment="e" id="M_feoxam_e" initialConcentration="0" name="ferroxamine">
        <notes>
          <html:body>
            <html:p>FORMULA: C25H46FeN6O8</html:p>
            <html:p>CHARGE: 1</html:p>
          </html:body>
        </notes>
      </species>
      <species compartment="e" id="M_feoxam_un_e" initialConcentration="0" name="ferroxamine minus Fe(3)">
        <notes>
          <html:body>
            <html:p>FORMULA: C25H46N6O8</html:p>
            <html:p>CHARGE: -2</html:p>
          </html:body>
        </notes>
      </species>
      <species compartment="e" id="M_fum_e" initialConcentration="0" name="Fumarate">
        <notes>
          <html:body>
            <html:p>FORMULA: C4H2O4</html:p>
            <html:p>CHARGE: -2</html:p>
          </html:body>
        </notes>
      </species>
      <species compartment="e" id="M_fusa_e" initialConcentration="0" name="fusidic acid">
        <notes>
          <html:body>
            <html:p>FORMULA: C31H48O5</html:p>
            <html:p>CHARGE: 0</html:p>
          </html:body>
        </notes>
      </species>
      <species compartment="e" id="M_gal_e" initialConcentration="0" name="D-Galactose">
        <notes>
          <html:body>
            <html:p>FORMULA: C6H12O6</html:p>
            <html:p>CHARGE: 0</html:p>
          </html:body>
        </notes>
      </species>
      <species compartment="e" id="M_glc__D_e" initialConcentration="0" name="D-Glucose">
        <notes>
          <html:body>
            <html:p>FORMULA: C6H12O6</html:p>
            <html:p>CHARGE: 0</html:p>
          </html:body>
        </notes>
      </species>
      <species compartment="e" id="M_gln__L_e" initialConcentration="0" name="L-Glutamine">
        <notes>
          <html:body>
            <html:p>FORMULA: C5H10N2O3</html:p>
            <html:p>CHARGE: 0</html:p>
          </html:body>
        </notes>
      </species>
      <species compartment="e" id="M_glu__L_e" initialConcentration="0" name="L-Glutamate">
        <notes>
          <html:body>
            <html:p>FORMULA: C5H8NO4</html:p>
            <html:p>CHARGE: -1</html:p>
          </html:body>
        </notes>
      </species>
      <species compartment="e" id="M_gly_e" initialConcentration="0" name="Glycine">
        <notes>
          <html:body>
            <html:p>FORMULA: C2H5NO2</html:p>
            <html:p>CHARGE: 0</html:p>
          </html:body>
        </notes>
      </species>
      <species compartment="e" id="M_glyald_e" initialConcentration="0" name="D-Glyceraldehyde">
        <notes>
          <html:body>
            <html:p>FORMULA: C3H6O3</html:p>
            <html:p>CHARGE: 0</html:p>
          </html:body>
        </notes>
      </species>
      <species compartment="e" id="M_glyc_e" initialConcentration="0" name="Glycerol">
        <notes>
          <html:body>
            <html:p>FORMULA: C3H8O3</html:p>
            <html:p>CHARGE: 0</html:p>
          </html:body>
        </notes>
      </species>
      <species compartment="e" id="M_glyc3p_e" initialConcentration="0" name="Glycerol 3-phosphate">
        <notes>
          <html:body>
            <html:p>FORMULA: C3H7O6P</html:p>
            <html:p>CHARGE: -2</html:p>
          </html:body>
        </notes>
      </species>
      <species compartment="e" id="M_gthox_e" initialConcentration="0" name="Oxidized glutathione">
        <notes>
          <html:body>
            <html:p>FORMULA: C20H30N6O12S2</html:p>
            <html:p>CHARGE: -2</html:p>
          </html:body>
        </notes>
      </species>
      <species compartment="e" id="M_gthrd_e" initialConcentration="0" name="Reduced glutathione">
        <notes>
          <html:body>
            <html:p>FORMULA: C10H16N3O6S</html:p>
            <html:p>CHARGE: -1</html:p>
          </html:body>
        </notes>
      </species>
      <species compartment="e" id="M_h_e" initialConcentration="0" name="H+">
        <notes>
          <html:body>
            <html:p>FORMULA: H</html:p>
            <html:p>CHARGE: 1</html:p>
          </html:body>
        </notes>
      </species>
      <species compartment="e" id="M_h2o_e" initialConcentration="0" name="H2O">
        <notes>
          <html:body>
            <html:p>FORMULA: H2O</html:p>
            <html:p>CHARGE: 0</html:p>
          </html:body>
        </notes>
      </species>
      <species compartment="e" id="M_h2o2_e" initialConcentration="0" name="Hydrogen peroxide">
        <notes>
          <html:body>
            <html:p>FORMULA: H2O2</html:p>
            <html:p>CHARGE: 0</html:p>
          </html:body>
        </notes>
      </species>
      <species compartment="e" id="M_h2s_e" initialConcentration="0" name="Hydrogen sulfide">
        <notes>
          <html:body>
            <html:p>FORMULA: H2S</html:p>
            <html:p>CHARGE: 0</html:p>
          </html:body>
        </notes>
      </species>
      <species compartment="e" id="M_hdca_e" initialConcentration="0" name="Hexadecanoate (n-C16:0)">
        <notes>
          <html:body>
            <html:p>FORMULA: C16H31O2</html:p>
            <html:p>CHARGE: -1</html:p>
          </html:body>
        </notes>
      </species>
      <species compartment="e" id="M_hdcea_e" initialConcentration="0" name="Hexadecenoate (n-C16:1)">
        <notes>
          <html:body>
            <html:p>FORMULA: C16H29O2</html:p>
            <html:p>CHARGE: -1</html:p>
          </html:body>
        </notes>
      </species>
      <species compartment="e" id="M_hg2_e" initialConcentration="0" name="Hg2+">
        <notes>
          <html:body>
            <html:p>FORMULA: Hg</html:p>
            <html:p>CHARGE: 2</html:p>
          </html:body>
        </notes>
      </species>
      <species compartment="e" id="M_his__L_e" initialConcentration="0" name="L-Histidine">
        <notes>
          <html:body>
            <html:p>FORMULA: C6H9N3O2</html:p>
            <html:p>CHARGE: 0</html:p>
          </html:body>
        </notes>
      </species>
      <species compartment="e" id="M_hom__L_e" initialConcentration="0" name="L-Homoserine">
        <notes>
          <html:body>
            <html:p>FORMULA: C4H9NO3</html:p>
            <html:p>CHARGE: 0</html:p>
          </html:body>
        </notes>
      </species>
      <species compartment="e" id="M_hxa_e" initialConcentration="0" name="Hexanoate (n-C6:0)">
        <notes>
          <html:body>
            <html:p>FORMULA: C6H11O2</html:p>
            <html:p>CHARGE: -1</html:p>
          </html:body>
        </notes>
      </species>
      <species compartment="e" id="M_hxan_e" initialConcentration="0" name="Hypoxanthine">
        <notes>
          <html:body>
            <html:p>FORMULA: C5H4N4O</html:p>
            <html:p>CHARGE: 0</html:p>
          </html:body>
        </notes>
      </species>
      <species compartment="e" id="M_ile__L_e" initialConcentration="0" name="L-Isoleucine">
        <notes>
          <html:body>
            <html:p>FORMULA: C6H13NO2</html:p>
            <html:p>CHARGE: 0</html:p>
          </html:body>
        </notes>
      </species>
      <species compartment="e" id="M_indole_e" initialConcentration="0" name="Indole">
        <notes>
          <html:body>
            <html:p>FORMULA: C8H7N</html:p>
            <html:p>CHARGE: 0</html:p>
          </html:body>
        </notes>
      </species>
      <species compartment="e" id="M_inost_e" initialConcentration="0" name="myo-Inositol">
        <notes>
          <html:body>
            <html:p>FORMULA: C6H12O6</html:p>
            <html:p>CHARGE: 0</html:p>
          </html:body>
        </notes>
      </species>
      <species compartment="e" id="M_k_e" initialConcentration="0" name="potassium">
        <notes>
          <html:body>
            <html:p>FORMULA: K</html:p>
            <html:p>CHARGE: 1</html:p>
          </html:body>
        </notes>
      </species>
      <species compartment="e" id="M_kdo2lipid4_PS_e" initialConcentration="0" name="KDO(2)-lipid IV(A)">
        <notes>
          <html:body>
            <html:p>FORMULA: C86H152N2O37P2</html:p>
            <html:p>CHARGE: -6</html:p>
          </html:body>
        </notes>
      </species>
      <species compartment="e" id="M_leu__L_e" initialConcentration="0" name="L-Leucine">
        <notes>
          <html:body>
            <html:p>FORMULA: C6H13NO2</html:p>
            <html:p>CHARGE: 0</html:p>
          </html:body>
        </notes>
      </species>
      <species compartment="e" id="M_lys__L_e" initialConcentration="0" name="L-Lysine">
        <notes>
          <html:body>
            <html:p>FORMULA: C6H15N2O2</html:p>
            <html:p>CHARGE: 1</html:p>
          </html:body>
        </notes>
      </species>
      <species compartment="e" id="M_mal__L_e" initialConcentration="0" name="L-Malate">
        <notes>
          <html:body>
            <html:p>FORMULA: C4H4O5</html:p>
            <html:p>CHARGE: -2</html:p>
          </html:body>
        </notes>
      </species>
      <species compartment="e" id="M_meoh_e" initialConcentration="0" name="Methanol">
        <notes>
          <html:body>
            <html:p>FORMULA: CH4O1</html:p>
            <html:p>CHARGE: 0</html:p>
          </html:body>
        </notes>
      </species>
      <species compartment="e" id="M_met__L_e" initialConcentration="0" name="L-Methionine">
        <notes>
          <html:body>
            <html:p>FORMULA: C5H11NO2S</html:p>
            <html:p>CHARGE: 0</html:p>
          </html:body>
        </notes>
      </species>
      <species compartment="e" id="M_mg2_e" initialConcentration="0" name="magnesium">
        <notes>
          <html:body>
            <html:p>FORMULA: Mg</html:p>
            <html:p>CHARGE: 2</html:p>
          </html:body>
        </notes>
      </species>
      <species compartment="e" id="M_mn2_e" initialConcentration="0" name="Mn2+">
        <notes>
          <html:body>
            <html:p>FORMULA: Mn</html:p>
            <html:p>CHARGE: 2</html:p>
          </html:body>
        </notes>
      </species>
      <species compartment="e" id="M_na1_e" initialConcentration="0" name="Sodium">
        <notes>
          <html:body>
            <html:p>FORMULA: Na</html:p>
            <html:p>CHARGE: 1</html:p>
          </html:body>
        </notes>
      </species>
      <species compartment="e" id="M_nh4_e" initialConcentration="0" name="Ammonium">
        <notes>
          <html:body>
            <html:p>FORMULA: H4N</html:p>
            <html:p>CHARGE: 1</html:p>
          </html:body>
        </notes>
      </species>
      <species compartment="e" id="M_no_e" initialConcentration="0" name="Nitric oxide">
        <notes>
          <html:body>
            <html:p>FORMULA: NO</html:p>
            <html:p>CHARGE: 0</html:p>
          </html:body>
        </notes>
      </species>
      <species compartment="e" id="M_o2_e" initialConcentration="0" name="O2">
        <notes>
          <html:body>
            <html:p>FORMULA: O2</html:p>
            <html:p>CHARGE: 0</html:p>
          </html:body>
        </notes>
      </species>
      <species compartment="e" id="M_o2s_e" initialConcentration="0" name="Superoxide anion">
        <notes>
          <html:body>
            <html:p>FORMULA: O2</html:p>
            <html:p>CHARGE: -1</html:p>
          </html:body>
        </notes>
      </species>
      <species compartment="e" id="M_ocdca_e" initialConcentration="0" name="octadecanoate (n-C18:0)">
        <notes>
          <html:body>
            <html:p>FORMULA: C18H35O2</html:p>
            <html:p>CHARGE: -1</html:p>
          </html:body>
        </notes>
      </species>
      <species compartment="e" id="M_ocdcea_e" initialConcentration="0" name="octadecenoate (n-C18:1)">
        <notes>
          <html:body>
            <html:p>FORMULA: C18H33O2</html:p>
            <html:p>CHARGE: -1</html:p>
          </html:body>
        </notes>
      </species>
      <species compartment="e" id="M_octa_e" initialConcentration="0" name="octanoate (n-C8:0)">
        <notes>
          <html:body>
            <html:p>FORMULA: C8H15O2</html:p>
            <html:p>CHARGE: -1</html:p>
          </html:body>
        </notes>
      </species>
      <species compartment="e" id="M_orot_e" initialConcentration="0" name="Orotate">
        <notes>
          <html:body>
            <html:p>FORMULA: C5H3N2O4</html:p>
            <html:p>CHARGE: -1</html:p>
          </html:body>
        </notes>
      </species>
      <species compartment="e" id="M_pheme_e" initialConcentration="0" name="Protoheme">
        <notes>
          <html:body>
            <html:p>FORMULA: C34H30FeN4O4</html:p>
            <html:p>CHARGE: -2</html:p>
          </html:body>
        </notes>
      </species>
      <species compartment="e" id="M_pi_e" initialConcentration="0" name="Phosphate">
        <notes>
          <html:body>
            <html:p>FORMULA: HO4P</html:p>
            <html:p>CHARGE: -2</html:p>
          </html:body>
        </notes>
      </species>
      <species compartment="e" id="M_pnto__R_e" initialConcentration="0" name="(R)-Pantothenate">
        <notes>
          <html:body>
            <html:p>FORMULA: C9H16NO5</html:p>
            <html:p>CHARGE: -1</html:p>
          </html:body>
        </notes>
      </species>
      <species compartment="e" id="M_pro__L_e" initialConcentration="0" name="L-Proline">
        <notes>
          <html:body>
            <html:p>FORMULA: C5H9NO2</html:p>
            <html:p>CHARGE: 0</html:p>
          </html:body>
        </notes>
      </species>
      <species compartment="e" id="M_pydam_e" initialConcentration="0" name="Pyridoxamine">
        <notes>
          <html:body>
            <html:p>FORMULA: C8H13N2O2</html:p>
            <html:p>CHARGE: 1</html:p>
          </html:body>
        </notes>
      </species>
      <species compartment="e" id="M_pydx_e" initialConcentration="0" name="Pyridoxal">
        <notes>
          <html:body>
            <html:p>FORMULA: C8H9NO3</html:p>
            <html:p>CHARGE: 0</html:p>
          </html:body>
        </notes>
      </species>
      <species compartment="e" id="M_pydxn_e" initialConcentration="0" name="Pyridoxine">
        <notes>
          <html:body>
            <html:p>FORMULA: C8H11NO3</html:p>
            <html:p>CHARGE: 0</html:p>
          </html:body>
        </notes>
      </species>
      <species compartment="e" id="M_pyr_e" initialConcentration="0" name="Pyruvate">
        <notes>
          <html:body>
            <html:p>FORMULA: C3H3O3</html:p>
            <html:p>CHARGE: -1</html:p>
          </html:body>
        </notes>
      </species>
      <species compartment="e" id="M_ser__L_e" initialConcentration="0" name="L-Serine">
        <notes>
          <html:body>
            <html:p>FORMULA: C3H7NO3</html:p>
            <html:p>CHARGE: 0</html:p>
          </html:body>
        </notes>
      </species>
      <species compartment="e" id="M_so2_e" initialConcentration="0" name="sulfur dioxide">
        <notes>
          <html:body>
            <html:p>FORMULA: O2S</html:p>
            <html:p>CHARGE: 0</html:p>
          </html:body>
        </notes>
      </species>
      <species compartment="e" id="M_so3_e" initialConcentration="0" name="Sulfite">
        <notes>
          <html:body>
            <html:p>FORMULA: O3S</html:p>
            <html:p>CHARGE: -2</html:p>
          </html:body>
        </notes>
      </species>
      <species compartment="e" id="M_so4_e" initialConcentration="0" name="Sulfate">
        <notes>
          <html:body>
            <html:p>FORMULA: O4S</html:p>
            <html:p>CHARGE: -2</html:p>
          </html:body>
        </notes>
      </species>
      <species compartment="e" id="M_succ_e" initialConcentration="0" name="Succinate">
        <notes>
          <html:body>
            <html:p>FORMULA: C4H4O4</html:p>
            <html:p>CHARGE: -2</html:p>
          </html:body>
        </notes>
      </species>
      <species compartment="e" id="M_thr__L_e" initialConcentration="0" name="L-Threonine">
        <notes>
          <html:body>
            <html:p>FORMULA: C4H9NO3</html:p>
            <html:p>CHARGE: 0</html:p>
          </html:body>
        </notes>
      </species>
      <species compartment="e" id="M_thymd_e" initialConcentration="0" name="Thymidine">
        <notes>
          <html:body>
            <html:p>FORMULA: C10H14N2O5</html:p>
            <html:p>CHARGE: 0</html:p>
          </html:body>
        </notes>
      </species>
      <species compartment="e" id="M_trp__L_e" initialConcentration="0" name="L-Tryptophan">
        <notes>
          <html:body>
            <html:p>FORMULA: C11H12N2O2</html:p>
            <html:p>CHARGE: 0</html:p>
          </html:body>
        </notes>
      </species>
      <species compartment="e" id="M_tsul_e" initialConcentration="0" name="Thiosulfate">
        <notes>
          <html:body>
            <html:p>FORMULA: O3S2</html:p>
            <html:p>CHARGE: -2</html:p>
          </html:body>
        </notes>
      </species>
      <species compartment="e" id="M_ttdca_e" initialConcentration="0" name="tetradecanoate (n-C14:0)">
        <notes>
          <html:body>
            <html:p>FORMULA: C14H27O2</html:p>
            <html:p>CHARGE: -1</html:p>
          </html:body>
        </notes>
      </species>
      <species compartment="e" id="M_ttdcea_e" initialConcentration="0" name="tetradecenoate (n-C14:1)">
        <notes>
          <html:body>
            <html:p>FORMULA: C14H25O2</html:p>
            <html:p>CHARGE: -1</html:p>
          </html:body>
        </notes>
      </species>
      <species compartment="e" id="M_tyr__L_e" initialConcentration="0" name="L-Tyrosine">
        <notes>
          <html:body>
            <html:p>FORMULA: C9H11NO3</html:p>
            <html:p>CHARGE: 0</html:p>
          </html:body>
        </notes>
      </species>
      <species compartment="e" id="M_val__L_e" initialConcentration="0" name="L-Valine">
        <notes>
          <html:body>
            <html:p>FORMULA: C5H11NO2</html:p>
            <html:p>CHARGE: 0</html:p>
          </html:body>
        </notes>
      </species>
      <species compartment="e" id="M_zn2_e" initialConcentration="0" name="Zinc">
        <notes>
          <html:body>
            <html:p>FORMULA: Zn</html:p>
            <html:p>CHARGE: 2</html:p>
          </html:body>
        </notes>
      </species>
      <species compartment="p" id="M_12dgr120_p" initialConcentration="0" name="1,2-Diacyl-sn-glycerol (didodecanoyl, n-C12:0)">
        <notes>
          <html:body>
            <html:p>FORMULA: C27H52O5</html:p>
            <html:p>CHARGE: 0</html:p>
          </html:body>
        </notes>
      </species>
      <species compartment="p" id="M_12dgr140_p" initialConcentration="0" name="1,2-Diacyl-sn-glycerol (ditetradecanoyl, n-C14:0)">
        <notes>
          <html:body>
            <html:p>FORMULA: C31H60O5</html:p>
            <html:p>CHARGE: 0</html:p>
          </html:body>
        </notes>
      </species>
      <species compartment="p" id="M_12dgr141_p" initialConcentration="0" name="1,2-Diacyl-sn-glycerol (ditetradec-7-enoyl, n-C14:1)">
        <notes>
          <html:body>
            <html:p>FORMULA: C31H56O5</html:p>
            <html:p>CHARGE: 0</html:p>
          </html:body>
        </notes>
      </species>
      <species compartment="p" id="M_12dgr160_p" initialConcentration="0" name="1,2-Diacyl-sn-glycerol (dihexadecanoyl, n-C16:0)">
        <notes>
          <html:body>
            <html:p>FORMULA: C35H68O5</html:p>
            <html:p>CHARGE: 0</html:p>
          </html:body>
        </notes>
      </species>
      <species compartment="p" id="M_12dgr161_p" initialConcentration="0" name="1,2-Diacyl-sn-glycerol (dihexadec-9-enoyl, n-C16:1)">
        <notes>
          <html:body>
            <html:p>FORMULA: C35H64O5</html:p>
            <html:p>CHARGE: 0</html:p>
          </html:body>
        </notes>
      </species>
      <species compartment="p" id="M_12dgr180_p" initialConcentration="0" name="1,2-Diacyl-sn-glycerol (dioctadecanoyl, n-C18:0)">
        <notes>
          <html:body>
            <html:p>FORMULA: C39H76O5</html:p>
            <html:p>CHARGE: 0</html:p>
          </html:body>
        </notes>
      </species>
      <species compartment="p" id="M_12dgr181_p" initialConcentration="0" name="1,2-Diacyl-sn-glycerol (dioctadec-11-enoyl, n-C18:1)">
        <notes>
          <html:body>
            <html:p>FORMULA: C39H72O5</html:p>
            <html:p>CHARGE: 0</html:p>
          </html:body>
        </notes>
      </species>
      <species compartment="p" id="M_1agpe120_p" initialConcentration="0" name="1-Acyl-sn-glycero-3-phosphoethanolamine (n-C12:0)">
        <notes>
          <html:body>
            <html:p>FORMULA: C17H36NO7P1</html:p>
            <html:p>CHARGE: 0</html:p>
          </html:body>
        </notes>
      </species>
      <species compartment="p" id="M_1agpe140_p" initialConcentration="0" name="1-Acyl-sn-glycero-3-phosphoethanolamine (n-C14:0)">
        <notes>
          <html:body>
            <html:p>FORMULA: C19H40NO7P1</html:p>
            <html:p>CHARGE: 0</html:p>
          </html:body>
        </notes>
      </species>
      <species compartment="p" id="M_1agpe141_p" initialConcentration="0" name="1-Acyl-sn-glycero-3-phosphoethanolamine (n-C14:1)">
        <notes>
          <html:body>
            <html:p>FORMULA: C19H38NO7P1</html:p>
            <html:p>CHARGE: 0</html:p>
          </html:body>
        </notes>
      </species>
      <species compartment="p" id="M_1agpe160_p" initialConcentration="0" name="1-Acyl-sn-glycero-3-phosphoethanolamine (n-C16:0)">
        <notes>
          <html:body>
            <html:p>FORMULA: C21H44NO7P1</html:p>
            <html:p>CHARGE: 0</html:p>
          </html:body>
        </notes>
      </species>
      <species compartment="p" id="M_1agpe161_p" initialConcentration="0" name="1-Acyl-sn-glycero-3-phosphoethanolamine (n-C16:1)">
        <notes>
          <html:body>
            <html:p>FORMULA: C21H42NO7P1</html:p>
            <html:p>CHARGE: 0</html:p>
          </html:body>
        </notes>
      </species>
      <species compartment="p" id="M_1agpe180_p" initialConcentration="0" name="1-Acyl-sn-glycero-3-phosphoethanolamine (n-C18:0)">
        <notes>
          <html:body>
            <html:p>FORMULA: C23H48NO7P1</html:p>
            <html:p>CHARGE: 0</html:p>
          </html:body>
        </notes>
      </species>
      <species compartment="p" id="M_1agpe181_p" initialConcentration="0" name="1-Acyl-sn-glycero-3-phosphoethanolamine (n-C18:1)">
        <notes>
          <html:body>
            <html:p>FORMULA: C23H46NO7P1</html:p>
            <html:p>CHARGE: 0</html:p>
          </html:body>
        </notes>
      </species>
      <species compartment="p" id="M_1agpg120_p" initialConcentration="0" name="1-Acyl-sn-glycero-3-phosphoglycerol (n-C12:0)">
        <notes>
          <html:body>
            <html:p>FORMULA: C18H36O9P1</html:p>
            <html:p>CHARGE: -1</html:p>
          </html:body>
        </notes>
      </species>
      <species compartment="p" id="M_1agpg140_p" initialConcentration="0" name="1-Acyl-sn-glycero-3-phosphoglycerol (n-C14:0)">
        <notes>
          <html:body>
            <html:p>FORMULA: C20H40O9P1</html:p>
            <html:p>CHARGE: -1</html:p>
          </html:body>
        </notes>
      </species>
      <species compartment="p" id="M_1agpg141_p" initialConcentration="0" name="1-Acyl-sn-glycero-3-phosphoglycerol (n-C14:1)">
        <notes>
          <html:body>
            <html:p>FORMULA: C20H38O9P1</html:p>
            <html:p>CHARGE: -1</html:p>
          </html:body>
        </notes>
      </species>
      <species compartment="p" id="M_1agpg160_p" initialConcentration="0" name="1-Acyl-sn-glycero-3-phosphoglycerol (n-C16:0)">
        <notes>
          <html:body>
            <html:p>FORMULA: C22H44O9P1</html:p>
            <html:p>CHARGE: -1</html:p>
          </html:body>
        </notes>
      </species>
      <species compartment="p" id="M_1agpg161_p" initialConcentration="0" name="1-Acyl-sn-glycero-3-phosphoglycerol (n-C16:1)">
        <notes>
          <html:body>
            <html:p>FORMULA: C22H42O9P1</html:p>
            <html:p>CHARGE: -1</html:p>
          </html:body>
        </notes>
      </species>
      <species compartment="p" id="M_1agpg180_p" initialConcentration="0" name="1-Acyl-sn-glycero-3-phosphoglycerol (n-C18:0)">
        <notes>
          <html:body>
            <html:p>FORMULA: C24H48O9P1</html:p>
            <html:p>CHARGE: -1</html:p>
          </html:body>
        </notes>
      </species>
      <species compartment="p" id="M_1agpg181_p" initialConcentration="0" name="1-Acyl-sn-glycero-3-phosphoglycerol (n-C18:1)">
        <notes>
          <html:body>
            <html:p>FORMULA: C24H46O9P1</html:p>
            <html:p>CHARGE: -1</html:p>
          </html:body>
        </notes>
      </species>
      <species compartment="p" id="M_1ddecg3p_p" initialConcentration="0" name="1-dodecanoyl-sn-glycerol 3-phosphate">
        <notes>
          <html:body>
            <html:p>FORMULA: C15H29O7P1</html:p>
            <html:p>CHARGE: -2</html:p>
          </html:body>
        </notes>
      </species>
      <species compartment="p" id="M_1hdec9eg3p_p" initialConcentration="0" name="1-hexadec-9-enoyl-sn-glycerol 3-phosphate">
        <notes>
          <html:body>
            <html:p>FORMULA: C19H35O7P1</html:p>
            <html:p>CHARGE: -2</html:p>
          </html:body>
        </notes>
      </species>
      <species compartment="p" id="M_1hdecg3p_p" initialConcentration="0" name="1-hexadecanoyl-sn-glycerol 3-phosphate">
        <notes>
          <html:body>
            <html:p>FORMULA: C19H37O7P1</html:p>
            <html:p>CHARGE: -2</html:p>
          </html:body>
        </notes>
      </species>
      <species compartment="p" id="M_1odec11eg3p_p" initialConcentration="0" name="1-octadec-11-enoyl-sn-glycerol 3-phosphate">
        <notes>
          <html:body>
            <html:p>FORMULA: C21H39O7P1</html:p>
            <html:p>CHARGE: -2</html:p>
          </html:body>
        </notes>
      </species>
      <species compartment="p" id="M_1odecg3p_p" initialConcentration="0" name="1-octadecanoyl-sn-glycerol 3-phosphate">
        <notes>
          <html:body>
            <html:p>FORMULA: C21H41O7P1</html:p>
            <html:p>CHARGE: -2</html:p>
          </html:body>
        </notes>
      </species>
      <species compartment="p" id="M_1tdec7eg3p_p" initialConcentration="0" name="1-tetradec-7-enoyl-sn-glycerol 3-phosphate">
        <notes>
          <html:body>
            <html:p>FORMULA: C17H31O7P1</html:p>
            <html:p>CHARGE: -2</html:p>
          </html:body>
        </notes>
      </species>
      <species compartment="p" id="M_1tdecg3p_p" initialConcentration="0" name="1-tetradecanoyl-sn-glycerol 3-phosphate">
        <notes>
          <html:body>
            <html:p>FORMULA: C17H33O7P1</html:p>
            <html:p>CHARGE: -2</html:p>
          </html:body>
        </notes>
      </species>
      <species compartment="p" id="M_26dap__M_p" initialConcentration="0" name="meso-2,6-Diaminoheptanedioate">
        <notes>
          <html:body>
            <html:p>FORMULA: C7H14N2O4</html:p>
            <html:p>CHARGE: 0</html:p>
          </html:body>
        </notes>
      </species>
      <species compartment="p" id="M_2agpe120_p" initialConcentration="0" name="2-Acyl-sn-glycero-3-phosphoethanolamine (n-C12:0)">
        <notes>
          <html:body>
            <html:p>FORMULA: C17H36NO7P1</html:p>
            <html:p>CHARGE: 0</html:p>
          </html:body>
        </notes>
      </species>
      <species compartment="p" id="M_2agpe140_p" initialConcentration="0" name="2-Acyl-sn-glycero-3-phosphoethanolamine (n-C14:0)">
        <notes>
          <html:body>
            <html:p>FORMULA: C19H40NO7P1</html:p>
            <html:p>CHARGE: 0</html:p>
          </html:body>
        </notes>
      </species>
      <species compartment="p" id="M_2agpe141_p" initialConcentration="0" name="2-Acyl-sn-glycero-3-phosphoethanolamine (n-C14:1)">
        <notes>
          <html:body>
            <html:p>FORMULA: C19H38NO7P1</html:p>
            <html:p>CHARGE: 0</html:p>
          </html:body>
        </notes>
      </species>
      <species compartment="p" id="M_2agpe160_p" initialConcentration="0" name="2-Acyl-sn-glycero-3-phosphoethanolamine (n-C16:0)">
        <notes>
          <html:body>
            <html:p>FORMULA: C21H44NO7P1</html:p>
            <html:p>CHARGE: 0</html:p>
          </html:body>
        </notes>
      </species>
      <species compartment="p" id="M_2agpe161_p" initialConcentration="0" name="2-Acyl-sn-glycero-3-phosphoethanolamine (n-C16:1)">
        <notes>
          <html:body>
            <html:p>FORMULA: C21H42NO7P1</html:p>
            <html:p>CHARGE: 0</html:p>
          </html:body>
        </notes>
      </species>
      <species compartment="p" id="M_2agpe180_p" initialConcentration="0" name="2-Acyl-sn-glycero-3-phosphoethanolamine (n-C18:0)">
        <notes>
          <html:body>
            <html:p>FORMULA: C23H48NO7P1</html:p>
            <html:p>CHARGE: 0</html:p>
          </html:body>
        </notes>
      </species>
      <species compartment="p" id="M_2agpe181_p" initialConcentration="0" name="2-Acyl-sn-glycero-3-phosphoethanolamine (n-C18:1)">
        <notes>
          <html:body>
            <html:p>FORMULA: C23H46NO7P1</html:p>
            <html:p>CHARGE: 0</html:p>
          </html:body>
        </notes>
      </species>
      <species compartment="p" id="M_2agpg120_p" initialConcentration="0" name="2-Acyl-sn-glycero-3-phosphoglycerol (n-C12:0)">
        <notes>
          <html:body>
            <html:p>FORMULA: C18H36O9P1</html:p>
            <html:p>CHARGE: -1</html:p>
          </html:body>
        </notes>
      </species>
      <species compartment="p" id="M_2agpg140_p" initialConcentration="0" name="2-Acyl-sn-glycero-3-phosphoglycerol (n-C14:0)">
        <notes>
          <html:body>
            <html:p>FORMULA: C20H40O9P1</html:p>
            <html:p>CHARGE: -1</html:p>
          </html:body>
        </notes>
      </species>
      <species compartment="p" id="M_2agpg141_p" initialConcentration="0" name="2-Acyl-sn-glycero-3-phosphoglycerol (n-C14:1)">
        <notes>
          <html:body>
            <html:p>FORMULA: C20H38O9P1</html:p>
            <html:p>CHARGE: -1</html:p>
          </html:body>
        </notes>
      </species>
      <species compartment="p" id="M_2agpg160_p" initialConcentration="0" name="2-Acyl-sn-glycero-3-phosphoglycerol (n-C16:0)">
        <notes>
          <html:body>
            <html:p>FORMULA: C22H44O9P1</html:p>
            <html:p>CHARGE: -1</html:p>
          </html:body>
        </notes>
      </species>
      <species compartment="p" id="M_2agpg161_p" initialConcentration="0" name="2-Acyl-sn-glycero-3-phosphoglycerol (n-C16:1)">
        <notes>
          <html:body>
            <html:p>FORMULA: C22H42O9P1</html:p>
            <html:p>CHARGE: -1</html:p>
          </html:body>
        </notes>
      </species>
      <species compartment="p" id="M_2agpg180_p" initialConcentration="0" name="2-Acyl-sn-glycero-3-phosphoglycerol (n-C18:0)">
        <notes>
          <html:body>
            <html:p>FORMULA: C24H48O9P1</html:p>
            <html:p>CHARGE: -1</html:p>
          </html:body>
        </notes>
      </species>
      <species compartment="p" id="M_2agpg181_p" initialConcentration="0" name="2-Acyl-sn-glycero-3-phosphoglycerol (n-C18:1)">
        <notes>
          <html:body>
            <html:p>FORMULA: C24H46O9P1</html:p>
            <html:p>CHARGE: -1</html:p>
          </html:body>
        </notes>
      </species>
      <species compartment="p" id="M_2ddecg3p_p" initialConcentration="0" name="2-dodecanoyl-sn-glycerol 3-phosphate">
        <notes>
          <html:body>
            <html:p>FORMULA: C15H30O7P1</html:p>
            <html:p>CHARGE: -1</html:p>
          </html:body>
        </notes>
      </species>
      <species compartment="p" id="M_2hdec9eg3p_p" initialConcentration="0" name="2-hexadec-9-enoyl-sn-glycerol 3-phosphate">
        <notes>
          <html:body>
            <html:p>FORMULA: C19H36O7P1</html:p>
            <html:p>CHARGE: -1</html:p>
          </html:body>
        </notes>
      </species>
      <species compartment="p" id="M_2hdecg3p_p" initialConcentration="0" name="2-hexadecanoyl-sn-glycerol 3-phosphate">
        <notes>
          <html:body>
            <html:p>FORMULA: C19H38O7P1</html:p>
            <html:p>CHARGE: -1</html:p>
          </html:body>
        </notes>
      </species>
      <species compartment="p" id="M_2odec11eg3p_p" initialConcentration="0" name="2-octadec-11-enoyl-sn-glycerol 3-phosphate">
        <notes>
          <html:body>
            <html:p>FORMULA: C21H40O7P1</html:p>
            <html:p>CHARGE: -1</html:p>
          </html:body>
        </notes>
      </species>
      <species compartment="p" id="M_2odecg3p_p" initialConcentration="0" name="2-octadecanoyl-sn-glycerol 3-phosphate">
        <notes>
          <html:body>
            <html:p>FORMULA: C21H42O7P1</html:p>
            <html:p>CHARGE: -1</html:p>
          </html:body>
        </notes>
      </species>
      <species compartment="p" id="M_2tdec7eg3p_p" initialConcentration="0" name="2-tetradec-7-enoyl-sn-glycerol 3-phosphate">
        <notes>
          <html:body>
            <html:p>FORMULA: C17H32O7P1</html:p>
            <html:p>CHARGE: -1</html:p>
          </html:body>
        </notes>
      </species>
      <species compartment="p" id="M_2tdecg3p_p" initialConcentration="0" name="2-tetradecanoyl-sn-glycerol 3-phosphate">
        <notes>
          <html:body>
            <html:p>FORMULA: C17H34O7P1</html:p>
            <html:p>CHARGE: -1</html:p>
          </html:body>
        </notes>
      </species>
      <species compartment="p" id="M_3hpp_p" initialConcentration="0" name="3-Hydroxypropanoate">
        <notes>
          <html:body>
            <html:p>FORMULA: C3H5O3</html:p>
            <html:p>CHARGE: -1</html:p>
          </html:body>
        </notes>
      </species>
      <species compartment="p" id="M_4abut_p" initialConcentration="0" name="4-Aminobutanoate">
        <notes>
          <html:body>
            <html:p>FORMULA: C4H9NO2</html:p>
            <html:p>CHARGE: 0</html:p>
          </html:body>
        </notes>
      </species>
      <species compartment="p" id="M_5mtr_p" initialConcentration="0" name="5-Methylthio-D-ribose">
        <notes>
          <html:body>
            <html:p>FORMULA: C6H12O4S</html:p>
            <html:p>CHARGE: 0</html:p>
          </html:body>
        </notes>
      </species>
      <species compartment="p" id="M_LalaDgluMdap_p" initialConcentration="0" name="L-alanine-D-glutamate-meso-2,6-diaminoheptanedioate">
        <notes>
          <html:body>
            <html:p>FORMULA: C15H25N4O8</html:p>
            <html:p>CHARGE: -1</html:p>
          </html:body>
        </notes>
      </species>
      <species compartment="p" id="M_LalaDgluMdapDala_p" initialConcentration="0" name="L-alanine-D-glutamate-meso-2,6-diaminoheptanedioate-D-alanine">
        <notes>
          <html:body>
            <html:p>FORMULA: C18H30N5O9</html:p>
            <html:p>CHARGE: -1</html:p>
          </html:body>
        </notes>
      </species>
      <species compartment="p" id="M_ac_p" initialConcentration="0" name="Acetate">
        <notes>
          <html:body>
            <html:p>FORMULA: C2H3O2</html:p>
            <html:p>CHARGE: -1</html:p>
          </html:body>
        </notes>
      </species>
      <species compartment="p" id="M_acald_p" initialConcentration="0" name="Acetaldehyde">
        <notes>
          <html:body>
            <html:p>FORMULA: C2H4O</html:p>
            <html:p>CHARGE: 0</html:p>
          </html:body>
        </notes>
      </species>
      <species compartment="p" id="M_acgal_p" initialConcentration="0" name="N-Acetyl-D-galactosamine">
        <notes>
          <html:body>
            <html:p>FORMULA: C8H15NO6</html:p>
            <html:p>CHARGE: 0</html:p>
          </html:body>
        </notes>
      </species>
      <species compartment="p" id="M_acgal1p_p" initialConcentration="0" name="N-Acetyl-D-galactosamine 1-phosphate">
        <notes>
          <html:body>
            <html:p>FORMULA: C8H14NO9P</html:p>
            <html:p>CHARGE: -2</html:p>
          </html:body>
        </notes>
      </species>
      <species compartment="p" id="M_acgam_p" initialConcentration="0" name="N-Acetyl-D-glucosamine">
        <notes>
          <html:body>
            <html:p>FORMULA: C8H15NO6</html:p>
            <html:p>CHARGE: 0</html:p>
          </html:body>
        </notes>
      </species>
      <species compartment="p" id="M_acgam1p_p" initialConcentration="0" name="N-Acetyl-D-glucosamine 1-phosphate">
        <notes>
          <html:body>
            <html:p>FORMULA: C8H14NO9P</html:p>
            <html:p>CHARGE: -2</html:p>
          </html:body>
        </notes>
      </species>
      <species compartment="p" id="M_acnam_p" initialConcentration="0" name="N-Acetylneuraminate">
        <notes>
          <html:body>
            <html:p>FORMULA: C11H18NO9</html:p>
            <html:p>CHARGE: -1</html:p>
          </html:body>
        </notes>
      </species>
      <species compartment="p" id="M_ade_p" initialConcentration="0" name="Adenine">
        <notes>
          <html:body>
            <html:p>FORMULA: C5H5N5</html:p>
            <html:p>CHARGE: 0</html:p>
          </html:body>
        </notes>
      </species>
      <species compartment="p" id="M_agm_p" initialConcentration="0" name="Agmatine">
        <notes>
          <html:body>
            <html:p>FORMULA: C5H16N4</html:p>
            <html:p>CHARGE: 2</html:p>
          </html:body>
        </notes>
      </species>
      <species compartment="p" id="M_ala__D_p" initialConcentration="0" name="D-Alanine">
        <notes>
          <html:body>
            <html:p>FORMULA: C3H7NO2</html:p>
            <html:p>CHARGE: 0</html:p>
          </html:body>
        </notes>
      </species>
      <species compartment="p" id="M_ala__L_p" initialConcentration="0" name="L-Alanine">
        <notes>
          <html:body>
            <html:p>FORMULA: C3H7NO2</html:p>
            <html:p>CHARGE: 0</html:p>
          </html:body>
        </notes>
      </species>
      <species compartment="p" id="M_alaala_p" initialConcentration="0" name="D-Alanyl-D-alanine">
        <notes>
          <html:body>
            <html:p>FORMULA: C6H12N2O3</html:p>
            <html:p>CHARGE: 0</html:p>
          </html:body>
        </notes>
      </species>
      <species compartment="p" id="M_alpp_p" initialConcentration="0" name="applipoprotein">
        <notes>
          <html:body>
            <html:p>FORMULA: X</html:p>
            <html:p>CHARGE: 0</html:p>
          </html:body>
        </notes>
      </species>
      <species compartment="p" id="M_anhgm_p" initialConcentration="0" name="N-Acetyl-D-glucosamine(anhydrous)N-Acetylmuramic acid">
        <notes>
          <html:body>
            <html:p>FORMULA: C19H29N2O12</html:p>
            <html:p>CHARGE: -1</html:p>
          </html:body>
        </notes>
      </species>
      <species compartment="p" id="M_anhgm3p_p" initialConcentration="0" name="N-Acetyl-D-glucosamine(anhydrous)N-Acetylmuramyl-tripeptide">
        <notes>
          <html:body>
            <html:p>FORMULA: C34H52N6O19</html:p>
            <html:p>CHARGE: -2</html:p>
          </html:body>
        </notes>
      </species>
      <species compartment="p" id="M_anhgm4p_p" initialConcentration="0" name="N-Acetyl-D-glucosamine(anhydrous)N-Acetylmuramyl-tetrapeptide">
        <notes>
          <html:body>
            <html:p>FORMULA: C37H57N7O20</html:p>
            <html:p>CHARGE: -2</html:p>
          </html:body>
        </notes>
      </species>
      <species compartment="p" id="M_arg__L_p" initialConcentration="0" name="L-Arginine">
        <notes>
          <html:body>
            <html:p>FORMULA: C6H15N4O2</html:p>
            <html:p>CHARGE: 1</html:p>
          </html:body>
        </notes>
      </species>
      <species compartment="p" id="M_asn__L_p" initialConcentration="0" name="L-Asparagine">
        <notes>
          <html:body>
            <html:p>FORMULA: C4H8N2O3</html:p>
            <html:p>CHARGE: 0</html:p>
          </html:body>
        </notes>
      </species>
      <species compartment="p" id="M_aso3_p" initialConcentration="0" name="arsenite">
        <notes>
          <html:body>
            <html:p>FORMULA: AsO3</html:p>
            <html:p>CHARGE: -3</html:p>
          </html:body>
        </notes>
      </species>
      <species compartment="p" id="M_asp__L_p" initialConcentration="0" name="L-Aspartate">
        <notes>
          <html:body>
            <html:p>FORMULA: C4H6NO4</html:p>
            <html:p>CHARGE: -1</html:p>
          </html:body>
        </notes>
      </species>
      <species compartment="p" id="M_btn_p" initialConcentration="0" name="Biotin">
        <notes>
          <html:body>
            <html:p>FORMULA: C10H15N2O3S</html:p>
            <html:p>CHARGE: -1</html:p>
          </html:body>
        </notes>
      </species>
      <species compartment="p" id="M_ca2_p" initialConcentration="0" name="Calcium">
        <notes>
          <html:body>
            <html:p>FORMULA: Ca</html:p>
            <html:p>CHARGE: 2</html:p>
          </html:body>
        </notes>
      </species>
      <species compartment="p" id="M_cd2_p" initialConcentration="0" name="Cadmium">
        <notes>
          <html:body>
            <html:p>FORMULA: Cd</html:p>
            <html:p>CHARGE: 2</html:p>
          </html:body>
        </notes>
      </species>
      <species compartment="p" id="M_cgly_p" initialConcentration="0" name="Cys-Gly">
        <notes>
          <html:body>
            <html:p>FORMULA: C5H10N2O3S</html:p>
            <html:p>CHARGE: 0</html:p>
          </html:body>
        </notes>
      </species>
      <species compartment="p" id="M_chol_p" initialConcentration="0" name="Choline">
        <notes>
          <html:body>
            <html:p>FORMULA: C5H14NO</html:p>
            <html:p>CHARGE: 1</html:p>
          </html:body>
        </notes>
      </species>
      <species compartment="p" id="M_cit_p" initialConcentration="0" name="Citrate">
        <notes>
          <html:body>
            <html:p>FORMULA: C6H5O7</html:p>
            <html:p>CHARGE: -3</html:p>
          </html:body>
        </notes>
      </species>
      <species compartment="p" id="M_cl_p" initialConcentration="0" name="Chloride">
        <notes>
          <html:body>
            <html:p>FORMULA: Cl</html:p>
            <html:p>CHARGE: -1</html:p>
          </html:body>
        </notes>
      </species>
      <species compartment="p" id="M_cm_p" initialConcentration="0" name="Chloramphenicol">
        <notes>
          <html:body>
            <html:p>FORMULA: C11H12Cl2N2O5</html:p>
            <html:p>CHARGE: 0</html:p>
          </html:body>
        </notes>
      </species>
      <species compartment="p" id="M_co2_p" initialConcentration="0" name="CO2">
        <notes>
          <html:body>
            <html:p>FORMULA: CO2</html:p>
            <html:p>CHARGE: 0</html:p>
          </html:body>
        </notes>
      </species>
      <species compartment="p" id="M_cobalt2_p" initialConcentration="0" name="Co2+">
        <notes>
          <html:body>
            <html:p>FORMULA: Co</html:p>
            <html:p>CHARGE: 2</html:p>
          </html:body>
        </notes>
      </species>
      <species compartment="p" id="M_cu2_p" initialConcentration="0" name="Cu2+">
        <notes>
          <html:body>
            <html:p>FORMULA: Cu</html:p>
            <html:p>CHARGE: 2</html:p>
          </html:body>
        </notes>
      </species>
      <species compartment="p" id="M_cyan_p" initialConcentration="0" name="Hydrogen cyanide">
        <notes>
          <html:body>
            <html:p>FORMULA: CHN</html:p>
            <html:p>CHARGE: 0</html:p>
          </html:body>
        </notes>
      </species>
      <species compartment="p" id="M_cys__L_p" initialConcentration="0" name="L-Cysteine">
        <notes>
          <html:body>
            <html:p>FORMULA: C3H7NO2S</html:p>
            <html:p>CHARGE: 0</html:p>
          </html:body>
        </notes>
      </species>
      <species compartment="p" id="M_cytd_p" initialConcentration="0" name="Cytidine">
        <notes>
          <html:body>
            <html:p>FORMULA: C9H13N3O5</html:p>
            <html:p>CHARGE: 0</html:p>
          </html:body>
        </notes>
      </species>
      <species compartment="p" id="M_dca_p" initialConcentration="0" name="Decanoate (n-C10:0)">
        <notes>
          <html:body>
            <html:p>FORMULA: C10H19O2</html:p>
            <html:p>CHARGE: -1</html:p>
          </html:body>
        </notes>
      </species>
      <species compartment="p" id="M_ddca_p" initialConcentration="0" name="Dodecanoate (n-C12:0)">
        <notes>
          <html:body>
            <html:p>FORMULA: C12H23O2</html:p>
            <html:p>CHARGE: -1</html:p>
          </html:body>
        </notes>
      </species>
      <species compartment="p" id="M_dsbgox_p" initialConcentration="0" name="periplasmic disulfide isomerase/thiol-disulphide oxidase (oxidized)">
        <notes>
          <html:body>
            <html:p>FORMULA: X</html:p>
            <html:p>CHARGE: 0</html:p>
          </html:body>
        </notes>
      </species>
      <species compartment="p" id="M_dsbgrd_p" initialConcentration="0" name="periplasmic disulfide isomerase/thiol-disulphide oxidase (reduced)">
        <notes>
          <html:body>
            <html:p>FORMULA: XH2</html:p>
            <html:p>CHARGE: 0</html:p>
          </html:body>
        </notes>
      </species>
      <species compartment="p" id="M_etha_p" initialConcentration="0" name="Ethanolamine">
        <notes>
          <html:body>
            <html:p>FORMULA: C2H8NO</html:p>
            <html:p>CHARGE: 1</html:p>
          </html:body>
        </notes>
      </species>
      <species compartment="p" id="M_etoh_p" initialConcentration="0" name="Ethanol">
        <notes>
          <html:body>
            <html:p>FORMULA: C2H6O</html:p>
            <html:p>CHARGE: 0</html:p>
          </html:body>
        </notes>
      </species>
      <species compartment="p" id="M_fe2_p" initialConcentration="0" name="Fe2+">
        <notes>
          <html:body>
            <html:p>FORMULA: Fe</html:p>
            <html:p>CHARGE: 2</html:p>
          </html:body>
        </notes>
      </species>
      <species compartment="p" id="M_fe3_p" initialConcentration="0" name="Fe3+">
        <notes>
          <html:body>
            <html:p>FORMULA: Fe</html:p>
            <html:p>CHARGE: 3</html:p>
          </html:body>
        </notes>
      </species>
      <species compartment="p" id="M_fe3hox_p" initialConcentration="0" name="Fe(III)hydroxamate">
        <notes>
          <html:body>
            <html:p>FORMULA: C9H18O6N3Fe</html:p>
            <html:p>CHARGE: 0</html:p>
          </html:body>
        </notes>
      </species>
      <species compartment="p" id="M_fe3hox_un_p" initialConcentration="0" name="Fe(III)hydoxamate, unloaded">
        <notes>
          <html:body>
            <html:p>FORMULA: C9H18O6N3</html:p>
            <html:p>CHARGE: -3</html:p>
          </html:body>
        </notes>
      </species>
      <species compartment="p" id="M_fecrm_p" initialConcentration="0" name="Ferrichrome">
        <notes>
          <html:body>
            <html:p>FORMULA: C27H42FeN9O12</html:p>
            <html:p>CHARGE: 0</html:p>
          </html:body>
        </notes>
      </species>
      <species compartment="p" id="M_fecrm_un_p" initialConcentration="0" name="Ferrichrome minus Fe(III)">
        <notes>
          <html:body>
            <html:p>FORMULA: C27H42N9O12</html:p>
            <html:p>CHARGE: -3</html:p>
          </html:body>
        </notes>
      </species>
      <species compartment="p" id="M_feoxam_p" initialConcentration="0" name="ferroxamine">
        <notes>
          <html:body>
            <html:p>FORMULA: C25H46FeN6O8</html:p>
            <html:p>CHARGE: 1</html:p>
          </html:body>
        </notes>
      </species>
      <species compartment="p" id="M_feoxam_un_p" initialConcentration="0" name="ferroxamine minus Fe(3)">
        <notes>
          <html:body>
            <html:p>FORMULA: C25H46N6O8</html:p>
            <html:p>CHARGE: -2</html:p>
          </html:body>
        </notes>
      </species>
      <species compartment="p" id="M_fum_p" initialConcentration="0" name="Fumarate">
        <notes>
          <html:body>
            <html:p>FORMULA: C4H2O4</html:p>
            <html:p>CHARGE: -2</html:p>
          </html:body>
        </notes>
      </species>
      <species compartment="p" id="M_fusa_p" initialConcentration="0" name="fusidic acid">
        <notes>
          <html:body>
            <html:p>FORMULA: C31H48O5</html:p>
            <html:p>CHARGE: 0</html:p>
          </html:body>
        </notes>
      </species>
      <species compartment="p" id="M_g3pc_p" initialConcentration="0" name="sn-Glycero-3-phosphocholine">
        <notes>
          <html:body>
            <html:p>FORMULA: C8H20NO6P</html:p>
            <html:p>CHARGE: 0</html:p>
          </html:body>
        </notes>
      </species>
      <species compartment="p" id="M_g3pe_p" initialConcentration="0" name="sn-Glycero-3-phosphoethanolamine">
        <notes>
          <html:body>
            <html:p>FORMULA: C5H14NO6P</html:p>
            <html:p>CHARGE: 0</html:p>
          </html:body>
        </notes>
      </species>
      <species compartment="p" id="M_g3pg_p" initialConcentration="0" name="Glycerophosphoglycerol">
        <notes>
          <html:body>
            <html:p>FORMULA: C6H14O8P</html:p>
            <html:p>CHARGE: -1</html:p>
          </html:body>
        </notes>
      </species>
      <species compartment="p" id="M_g3pi_p" initialConcentration="0" name="sn-Glycero-3-phospho-1-inositol">
        <notes>
          <html:body>
            <html:p>FORMULA: C9H18O11P</html:p>
            <html:p>CHARGE: -1</html:p>
          </html:body>
        </notes>
      </species>
      <species compartment="p" id="M_g3ps_p" initialConcentration="0" name="Glycerophosphoserine">
        <notes>
          <html:body>
            <html:p>FORMULA: C6H13NO8P</html:p>
            <html:p>CHARGE: -1</html:p>
          </html:body>
        </notes>
      </species>
      <species compartment="p" id="M_gal_p" initialConcentration="0" name="D-Galactose">
        <notes>
          <html:body>
            <html:p>FORMULA: C6H12O6</html:p>
            <html:p>CHARGE: 0</html:p>
          </html:body>
        </notes>
      </species>
      <species compartment="p" id="M_glc__D_p" initialConcentration="0" name="D-Glucose">
        <notes>
          <html:body>
            <html:p>FORMULA: C6H12O6</html:p>
            <html:p>CHARGE: 0</html:p>
          </html:body>
        </notes>
      </species>
      <species compartment="p" id="M_gln__L_p" initialConcentration="0" name="L-Glutamine">
        <notes>
          <html:body>
            <html:p>FORMULA: C5H10N2O3</html:p>
            <html:p>CHARGE: 0</html:p>
          </html:body>
        </notes>
      </species>
      <species compartment="p" id="M_glu__L_p" initialConcentration="0" name="L-Glutamate">
        <notes>
          <html:body>
            <html:p>FORMULA: C5H8NO4</html:p>
            <html:p>CHARGE: -1</html:p>
          </html:body>
        </notes>
      </species>
      <species compartment="p" id="M_gly_p" initialConcentration="0" name="Glycine">
        <notes>
          <html:body>
            <html:p>FORMULA: C2H5NO2</html:p>
            <html:p>CHARGE: 0</html:p>
          </html:body>
        </notes>
      </species>
      <species compartment="p" id="M_glyald_p" initialConcentration="0" name="D-Glyceraldehyde">
        <notes>
          <html:body>
            <html:p>FORMULA: C3H6O3</html:p>
            <html:p>CHARGE: 0</html:p>
          </html:body>
        </notes>
      </species>
      <species compartment="p" id="M_glyc_p" initialConcentration="0" name="Glycerol">
        <notes>
          <html:body>
            <html:p>FORMULA: C3H8O3</html:p>
            <html:p>CHARGE: 0</html:p>
          </html:body>
        </notes>
      </species>
      <species compartment="p" id="M_glyc3p_p" initialConcentration="0" name="Glycerol 3-phosphate">
        <notes>
          <html:body>
            <html:p>FORMULA: C3H7O6P</html:p>
            <html:p>CHARGE: -2</html:p>
          </html:body>
        </notes>
      </species>
      <species compartment="p" id="M_gthox_p" initialConcentration="0" name="Oxidized glutathione">
        <notes>
          <html:body>
            <html:p>FORMULA: C20H30N6O12S2</html:p>
            <html:p>CHARGE: -2</html:p>
          </html:body>
        </notes>
      </species>
      <species compartment="p" id="M_gthrd_p" initialConcentration="0" name="Reduced glutathione">
        <notes>
          <html:body>
            <html:p>FORMULA: C10H16N3O6S</html:p>
            <html:p>CHARGE: -1</html:p>
          </html:body>
        </notes>
      </species>
      <species compartment="p" id="M_h_p" initialConcentration="0" name="H+">
        <notes>
          <html:body>
            <html:p>FORMULA: H</html:p>
            <html:p>CHARGE: 1</html:p>
          </html:body>
        </notes>
      </species>
      <species compartment="p" id="M_h2o_p" initialConcentration="0" name="H2O">
        <notes>
          <html:body>
            <html:p>FORMULA: H2O</html:p>
            <html:p>CHARGE: 0</html:p>
          </html:body>
        </notes>
      </species>
      <species compartment="p" id="M_h2o2_p" initialConcentration="0" name="Hydrogen peroxide">
        <notes>
          <html:body>
            <html:p>FORMULA: H2O2</html:p>
            <html:p>CHARGE: 0</html:p>
          </html:body>
        </notes>
      </species>
      <species compartment="p" id="M_h2s_p" initialConcentration="0" name="Hydrogen sulfide">
        <notes>
          <html:body>
            <html:p>FORMULA: H2S</html:p>
            <html:p>CHARGE: 0</html:p>
          </html:body>
        </notes>
      </species>
      <species compartment="p" id="M_hdca_p" initialConcentration="0" name="Hexadecanoate (n-C16:0)">
        <notes>
          <html:body>
            <html:p>FORMULA: C16H31O2</html:p>
            <html:p>CHARGE: -1</html:p>
          </html:body>
        </notes>
      </species>
      <species compartment="p" id="M_hdcea_p" initialConcentration="0" name="Hexadecenoate (n-C16:1)">
        <notes>
          <html:body>
            <html:p>FORMULA: C16H29O2</html:p>
            <html:p>CHARGE: -1</html:p>
          </html:body>
        </notes>
      </species>
      <species compartment="p" id="M_hg2_p" initialConcentration="0" name="Hg2+">
        <notes>
          <html:body>
            <html:p>FORMULA: Hg</html:p>
            <html:p>CHARGE: 2</html:p>
          </html:body>
        </notes>
      </species>
      <species compartment="p" id="M_his__L_p" initialConcentration="0" name="L-Histidine">
        <notes>
          <html:body>
            <html:p>FORMULA: C6H9N3O2</html:p>
            <html:p>CHARGE: 0</html:p>
          </html:body>
        </notes>
      </species>
      <species compartment="p" id="M_hom__L_p" initialConcentration="0" name="L-Homoserine">
        <notes>
          <html:body>
            <html:p>FORMULA: C4H9NO3</html:p>
            <html:p>CHARGE: 0</html:p>
          </html:body>
        </notes>
      </species>
      <species compartment="p" id="M_hxa_p" initialConcentration="0" name="Hexanoate (n-C6:0)">
        <notes>
          <html:body>
            <html:p>FORMULA: C6H11O2</html:p>
            <html:p>CHARGE: -1</html:p>
          </html:body>
        </notes>
      </species>
      <species compartment="p" id="M_hxan_p" initialConcentration="0" name="Hypoxanthine">
        <notes>
          <html:body>
            <html:p>FORMULA: C5H4N4O</html:p>
            <html:p>CHARGE: 0</html:p>
          </html:body>
        </notes>
      </species>
      <species compartment="p" id="M_ile__L_p" initialConcentration="0" name="L-Isoleucine">
        <notes>
          <html:body>
            <html:p>FORMULA: C6H13NO2</html:p>
            <html:p>CHARGE: 0</html:p>
          </html:body>
        </notes>
      </species>
      <species compartment="p" id="M_indole_p" initialConcentration="0" name="Indole">
        <notes>
          <html:body>
            <html:p>FORMULA: C8H7N</html:p>
            <html:p>CHARGE: 0</html:p>
          </html:body>
        </notes>
      </species>
      <species compartment="p" id="M_inost_p" initialConcentration="0" name="myo-Inositol">
        <notes>
          <html:body>
            <html:p>FORMULA: C6H12O6</html:p>
            <html:p>CHARGE: 0</html:p>
          </html:body>
        </notes>
      </species>
      <species compartment="p" id="M_k_p" initialConcentration="0" name="potassium">
        <notes>
          <html:body>
            <html:p>FORMULA: K</html:p>
            <html:p>CHARGE: 1</html:p>
          </html:body>
        </notes>
      </species>
      <species compartment="p" id="M_kdo2lipid4_PS_p" initialConcentration="0" name="KDO(2)-lipid IV(A)">
        <notes>
          <html:body>
            <html:p>FORMULA: C86H152N2O37P2</html:p>
            <html:p>CHARGE: -6</html:p>
          </html:body>
        </notes>
      </species>
      <species compartment="p" id="M_leu__L_p" initialConcentration="0" name="L-Leucine">
        <notes>
          <html:body>
            <html:p>FORMULA: C6H13NO2</html:p>
            <html:p>CHARGE: 0</html:p>
          </html:body>
        </notes>
      </species>
      <species compartment="p" id="M_lpp_p" initialConcentration="0" name="lipoprotein">
        <notes>
          <html:body>
            <html:p>FORMULA: XC16H30O1</html:p>
            <html:p>CHARGE: 0</html:p>
          </html:body>
        </notes>
      </species>
      <species compartment="p" id="M_lys__L_p" initialConcentration="0" name="L-Lysine">
        <notes>
          <html:body>
            <html:p>FORMULA: C6H15N2O2</html:p>
            <html:p>CHARGE: 1</html:p>
          </html:body>
        </notes>
      </species>
      <species compartment="p" id="M_mal__L_p" initialConcentration="0" name="L-Malate">
        <notes>
          <html:body>
            <html:p>FORMULA: C4H4O5</html:p>
            <html:p>CHARGE: -2</html:p>
          </html:body>
        </notes>
      </species>
      <species compartment="p" id="M_meoh_p" initialConcentration="0" name="Methanol">
        <notes>
          <html:body>
            <html:p>FORMULA: CH4O1</html:p>
            <html:p>CHARGE: 0</html:p>
          </html:body>
        </notes>
      </species>
      <species compartment="p" id="M_met__L_p" initialConcentration="0" name="L-Methionine">
        <notes>
          <html:body>
            <html:p>FORMULA: C5H11NO2S</html:p>
            <html:p>CHARGE: 0</html:p>
          </html:body>
        </notes>
      </species>
      <species compartment="p" id="M_mg2_p" initialConcentration="0" name="magnesium">
        <notes>
          <html:body>
            <html:p>FORMULA: Mg</html:p>
            <html:p>CHARGE: 2</html:p>
          </html:body>
        </notes>
      </species>
      <species compartment="p" id="M_mn2_p" initialConcentration="0" name="Mn2+">
        <notes>
          <html:body>
            <html:p>FORMULA: Mn</html:p>
            <html:p>CHARGE: 2</html:p>
          </html:body>
        </notes>
      </species>
      <species compartment="p" id="M_murein3p3p_p" initialConcentration="0" name="two linked disacharide tripeptide murein units (uncrosslinked, middle of chain)">
        <notes>
          <html:body>
            <html:p>FORMULA: C68H104N12O38</html:p>
            <html:p>CHARGE: -4</html:p>
          </html:body>
        </notes>
      </species>
      <species compartment="p" id="M_murein3px3p_p" initialConcentration="0" name="two disacharide linked murein units, tripeptide crosslinked tripeptide (A2pm-&gt;A2pm) (middle of chain)">
        <notes>
          <html:body>
            <html:p>FORMULA: C68H102N12O37</html:p>
            <html:p>CHARGE: -4</html:p>
          </html:body>
        </notes>
      </species>
      <species compartment="p" id="M_murein3px4p_p" initialConcentration="0" name="two disacharide linked murein units, tripeptide crosslinked tetrapeptide (A2pm-&gt;D-ala) (middle of chain)">
        <notes>
          <html:body>
            <html:p>FORMULA: C71H107N13O38</html:p>
            <html:p>CHARGE: -4</html:p>
          </html:body>
        </notes>
      </species>
      <species compartment="p" id="M_murein4p3p_p" initialConcentration="0" name="two linked disacharide tetrapeptide and tripeptide murein units (uncrosslinked, middle of chain)">
        <notes>
          <html:body>
            <html:p>FORMULA: C71H109N13O39</html:p>
            <html:p>CHARGE: -4</html:p>
          </html:body>
        </notes>
      </species>
      <species compartment="p" id="M_murein4p4p_p" initialConcentration="0" name="two linked disacharide tetrapeptide murein units (uncrosslinked, middle of chain)">
        <notes>
          <html:body>
            <html:p>FORMULA: C74H114N14O40</html:p>
            <html:p>CHARGE: -4</html:p>
          </html:body>
        </notes>
      </species>
      <species compartment="p" id="M_murein4px4p_p" initialConcentration="0" name="two disacharide linked murein units, tetrapeptide corsslinked tetrapeptide (A2pm-&gt;D-ala) (middle of chain)">
        <notes>
          <html:body>
            <html:p>FORMULA: C74H112N14O39</html:p>
            <html:p>CHARGE: -4</html:p>
          </html:body>
        </notes>
      </species>
      <species compartment="p" id="M_murein4px4p4p_p" initialConcentration="0" name="three disacharide linked murein units (tetrapeptide crosslinked tetrapeptide (A2pm-&gt;D-ala), one uncrosslinked tetrapaptide) (middle of chain)">
        <notes>
          <html:body>
            <html:p>FORMULA: C111H169N21O59</html:p>
            <html:p>CHARGE: -6</html:p>
          </html:body>
        </notes>
      </species>
      <species compartment="p" id="M_murein4px4px4p_p" initialConcentration="0" name="three disacharide linked murein units (tetrapeptide crosslinked tetrapeptide (A2pm-&gt;D-ala) &amp; tetrapeptide corsslinked tetrapeptide (A2pm-&gt;D-ala)) (middle of chain)">
        <notes>
          <html:body>
            <html:p>FORMULA: C111H167N21O58</html:p>
            <html:p>CHARGE: -6</html:p>
          </html:body>
        </notes>
      </species>
      <species compartment="p" id="M_murein5p3p_p" initialConcentration="0" name="two linked disacharide pentapeptide and tripeptide murein units (uncrosslinked, middle of chain)">
        <notes>
          <html:body>
            <html:p>FORMULA: C74H114N14O40</html:p>
            <html:p>CHARGE: -4</html:p>
          </html:body>
        </notes>
      </species>
      <species compartment="p" id="M_murein5p4p_p" initialConcentration="0" name="two linked disacharide pentapeptide and tetrapeptide murein units (uncrosslinked, middle of chain)">
        <notes>
          <html:body>
            <html:p>FORMULA: C77H119N15O41</html:p>
            <html:p>CHARGE: -4</html:p>
          </html:body>
        </notes>
      </species>
      <species compartment="p" id="M_murein5p5p_p" initialConcentration="0" name="two linked disacharide pentapeptide murein units (uncrosslinked, middle of chain)">
        <notes>
          <html:body>
            <html:p>FORMULA: C80H124N16O42</html:p>
            <html:p>CHARGE: -4</html:p>
          </html:body>
        </notes>
      </species>
      <species compartment="p" id="M_murein5p5p5p_p" initialConcentration="0" name="three linked disacharide pentapeptide murein units (uncrosslinked, middle of chain)">
        <notes>
          <html:body>
            <html:p>FORMULA: C120H186N24O63</html:p>
            <html:p>CHARGE: -6</html:p>
          </html:body>
        </notes>
      </species>
      <species compartment="p" id="M_murein5px3p_p" initialConcentration="0" name="two disacharide linked murein units, pentapeptide corsslinked tripeptide (A2pm-&gt;A2pm) (middle of chain)">
        <notes>
          <html:body>
            <html:p>FORMULA: C74H112N14O39</html:p>
            <html:p>CHARGE: -4</html:p>
          </html:body>
        </notes>
      </species>
      <species compartment="p" id="M_murein5px4p_p" initialConcentration="0" name="two disacharide linked murein units, pentapeptide crosslinked tetrapeptide (A2pm-&gt;D-ala) (middle of chain)">
        <notes>
          <html:body>
            <html:p>FORMULA: C77H117N15O40</html:p>
            <html:p>CHARGE: -4</html:p>
          </html:body>
        </notes>
      </species>
      <species compartment="p" id="M_murein5px4px4p_p" initialConcentration="0" name="three disacharide linked murein units (pentapeptide crosslinked tetrapeptide (A2pm-&gt;D-ala) tetrapeptide corsslinked tetrapeptide (A2pm-&gt;D-ala)) (middle of chain)">
        <notes>
          <html:body>
            <html:p>FORMULA: C114H172N22O59</html:p>
            <html:p>CHARGE: -6</html:p>
          </html:body>
        </notes>
      </species>
      <species compartment="p" id="M_na1_p" initialConcentration="0" name="Sodium">
        <notes>
          <html:body>
            <html:p>FORMULA: Na</html:p>
            <html:p>CHARGE: 1</html:p>
          </html:body>
        </notes>
      </species>
      <species compartment="p" id="M_nh4_p" initialConcentration="0" name="Ammonium">
        <notes>
          <html:body>
            <html:p>FORMULA: H4N</html:p>
            <html:p>CHARGE: 1</html:p>
          </html:body>
        </notes>
      </species>
      <species compartment="p" id="M_ni2_p" initialConcentration="0" name="nickel">
        <notes>
          <html:body>
            <html:p>FORMULA: Ni</html:p>
            <html:p>CHARGE: 2</html:p>
          </html:body>
        </notes>
      </species>
      <species compartment="p" id="M_no_p" initialConcentration="0" name="Nitric oxide">
        <notes>
          <html:body>
            <html:p>FORMULA: NO</html:p>
            <html:p>CHARGE: 0</html:p>
          </html:body>
        </notes>
      </species>
      <species compartment="p" id="M_o2_p" initialConcentration="0" name="O2">
        <notes>
          <html:body>
            <html:p>FORMULA: O2</html:p>
            <html:p>CHARGE: 0</html:p>
          </html:body>
        </notes>
      </species>
      <species compartment="p" id="M_o2s_p" initialConcentration="0" name="Superoxide anion">
        <notes>
          <html:body>
            <html:p>FORMULA: O2</html:p>
            <html:p>CHARGE: -1</html:p>
          </html:body>
        </notes>
      </species>
      <species compartment="p" id="M_ocdca_p" initialConcentration="0" name="octadecanoate (n-C18:0)">
        <notes>
          <html:body>
            <html:p>FORMULA: C18H35O2</html:p>
            <html:p>CHARGE: -1</html:p>
          </html:body>
        </notes>
      </species>
      <species compartment="p" id="M_ocdcea_p" initialConcentration="0" name="octadecenoate (n-C18:1)">
        <notes>
          <html:body>
            <html:p>FORMULA: C18H33O2</html:p>
            <html:p>CHARGE: -1</html:p>
          </html:body>
        </notes>
      </species>
      <species compartment="p" id="M_octa_p" initialConcentration="0" name="octanoate (n-C8:0)">
        <notes>
          <html:body>
            <html:p>FORMULA: C8H15O2</html:p>
            <html:p>CHARGE: -1</html:p>
          </html:body>
        </notes>
      </species>
      <species compartment="p" id="M_orot_p" initialConcentration="0" name="Orotate">
        <notes>
          <html:body>
            <html:p>FORMULA: C5H3N2O4</html:p>
            <html:p>CHARGE: -1</html:p>
          </html:body>
        </notes>
      </species>
      <species compartment="p" id="M_pa120_p" initialConcentration="0" name="1,2-didodecanoyl-sn-glycerol 3-phosphate">
        <notes>
          <html:body>
            <html:p>FORMULA: C27H51O8P1</html:p>
            <html:p>CHARGE: -2</html:p>
          </html:body>
        </notes>
      </species>
      <species compartment="p" id="M_pa140_p" initialConcentration="0" name="1,2-ditetradecanoyl-sn-glycerol 3-phosphate">
        <notes>
          <html:body>
            <html:p>FORMULA: C31H59O8P1</html:p>
            <html:p>CHARGE: -2</html:p>
          </html:body>
        </notes>
      </species>
      <species compartment="p" id="M_pa141_p" initialConcentration="0" name="1,2-ditetradec-7-enoyl-sn-glycerol 3-phosphate">
        <notes>
          <html:body>
            <html:p>FORMULA: C31H55O8P1</html:p>
            <html:p>CHARGE: -2</html:p>
          </html:body>
        </notes>
      </species>
      <species compartment="p" id="M_pa160_p" initialConcentration="0" name="1,2-dihexadecanoyl-sn-glycerol 3-phosphate">
        <notes>
          <html:body>
            <html:p>FORMULA: C35H67O8P1</html:p>
            <html:p>CHARGE: -2</html:p>
          </html:body>
        </notes>
      </species>
      <species compartment="p" id="M_pa161_p" initialConcentration="0" name="1,2-dihexadec-9-enoyl-sn-glycerol 3-phosphate">
        <notes>
          <html:body>
            <html:p>FORMULA: C35H63O8P1</html:p>
            <html:p>CHARGE: -2</html:p>
          </html:body>
        </notes>
      </species>
      <species compartment="p" id="M_pa180_p" initialConcentration="0" name="1,2-dioctadecanoyl-sn-glycerol 3-phosphate">
        <notes>
          <html:body>
            <html:p>FORMULA: C39H75O8P1</html:p>
            <html:p>CHARGE: -2</html:p>
          </html:body>
        </notes>
      </species>
      <species compartment="p" id="M_pa181_p" initialConcentration="0" name="1,2-dioctadec-11-enoyl-sn-glycerol 3-phosphate">
        <notes>
          <html:body>
            <html:p>FORMULA: C39H71O8P1</html:p>
            <html:p>CHARGE: -2</html:p>
          </html:body>
        </notes>
      </species>
      <species compartment="p" id="M_pe120_p" initialConcentration="0" name="phosphatidylethanolamine (didodecanoyl, n-C12:0)">
        <notes>
          <html:body>
            <html:p>FORMULA: C29H58N1O8P1</html:p>
            <html:p>CHARGE: 0</html:p>
          </html:body>
        </notes>
      </species>
      <species compartment="p" id="M_pe140_p" initialConcentration="0" name="phosphatidylethanolamine (ditetradecanoyl, n-C14:0)">
        <notes>
          <html:body>
            <html:p>FORMULA: C33H66N1O8P1</html:p>
            <html:p>CHARGE: 0</html:p>
          </html:body>
        </notes>
      </species>
      <species compartment="p" id="M_pe141_p" initialConcentration="0" name="phosphatidylethanolamine (ditetradec-7-enoyl, n-C14:1)">
        <notes>
          <html:body>
            <html:p>FORMULA: C33H62N1O8P1</html:p>
            <html:p>CHARGE: 0</html:p>
          </html:body>
        </notes>
      </species>
      <species compartment="p" id="M_pe160_p" initialConcentration="0" name="phosphatidylethanolamine (dihexadecanoyl, n-C16:0)">
        <notes>
          <html:body>
            <html:p>FORMULA: C37H74N1O8P1</html:p>
            <html:p>CHARGE: 0</html:p>
          </html:body>
        </notes>
      </species>
      <species compartment="p" id="M_pe161_p" initialConcentration="0" name="phosphatidylethanolamine (dihexadec-9enoyl, n-C16:1)">
        <notes>
          <html:body>
            <html:p>FORMULA: C37H70N1O8P1</html:p>
            <html:p>CHARGE: 0</html:p>
          </html:body>
        </notes>
      </species>
      <species compartment="p" id="M_pe180_p" initialConcentration="0" name="phosphatidylethanolamine (dioctadecanoyl, n-C18:0)">
        <notes>
          <html:body>
            <html:p>FORMULA: C41H82N1O8P1</html:p>
            <html:p>CHARGE: 0</html:p>
          </html:body>
        </notes>
      </species>
      <species compartment="p" id="M_pe181_p" initialConcentration="0" name="phosphatidylethanolamine (dioctadec-11-enoyl, n-C18:1)">
        <notes>
          <html:body>
            <html:p>FORMULA: C41H78N1O8P1</html:p>
            <html:p>CHARGE: 0</html:p>
          </html:body>
        </notes>
      </species>
      <species compartment="p" id="M_pg120_p" initialConcentration="0" name="Phosphatidylglycerol (didodecanoyl, n-C12:0)">
        <notes>
          <html:body>
            <html:p>FORMULA: C30H58O10P1</html:p>
            <html:p>CHARGE: -1</html:p>
          </html:body>
        </notes>
      </species>
      <species compartment="p" id="M_pg140_p" initialConcentration="0" name="Phosphatidylglycerol (ditetradecanoyl, n-C14:0)">
        <notes>
          <html:body>
            <html:p>FORMULA: C34H66O10P1</html:p>
            <html:p>CHARGE: -1</html:p>
          </html:body>
        </notes>
      </species>
      <species compartment="p" id="M_pg141_p" initialConcentration="0" name="Phosphatidylglycerol (ditetradec-7-enoyl, n-C14:1)">
        <notes>
          <html:body>
            <html:p>FORMULA: C34H62O10P1</html:p>
            <html:p>CHARGE: -1</html:p>
          </html:body>
        </notes>
      </species>
      <species compartment="p" id="M_pg160_p" initialConcentration="0" name="Phosphatidylglycerol (dihexadecanoyl, n-C16:0)">
        <notes>
          <html:body>
            <html:p>FORMULA: C38H74O10P1</html:p>
            <html:p>CHARGE: -1</html:p>
          </html:body>
        </notes>
      </species>
      <species compartment="p" id="M_pg161_p" initialConcentration="0" name="Phosphatidylglycerol (dihexadec-9-enoyl, n-C16:1)">
        <notes>
          <html:body>
            <html:p>FORMULA: C38H70O10P1</html:p>
            <html:p>CHARGE: -1</html:p>
          </html:body>
        </notes>
      </species>
      <species compartment="p" id="M_pg180_p" initialConcentration="0" name="Phosphatidylglycerol (dioctadecanoyl, n-C18:0)">
        <notes>
          <html:body>
            <html:p>FORMULA: C42H82O10P1</html:p>
            <html:p>CHARGE: -1</html:p>
          </html:body>
        </notes>
      </species>
      <species compartment="p" id="M_pg181_p" initialConcentration="0" name="Phosphatidylglycerol (dioctadec-11-enoyl, n-C18:1)">
        <notes>
          <html:body>
            <html:p>FORMULA: C42H78O10P1</html:p>
            <html:p>CHARGE: -1</html:p>
          </html:body>
        </notes>
      </species>
      <species compartment="p" id="M_pgp120_p" initialConcentration="0" name="Phosphatidylglycerophosphate (didodecanoyl, n-C12:0)">
        <notes>
          <html:body>
            <html:p>FORMULA: C30H57O13P2</html:p>
            <html:p>CHARGE: -3</html:p>
          </html:body>
        </notes>
      </species>
      <species compartment="p" id="M_pgp140_p" initialConcentration="0" name="Phosphatidylglycerophosphate (ditetradecanoyl, n-C14:0)">
        <notes>
          <html:body>
            <html:p>FORMULA: C34H65O13P2</html:p>
            <html:p>CHARGE: -3</html:p>
          </html:body>
        </notes>
      </species>
      <species compartment="p" id="M_pgp141_p" initialConcentration="0" name="Phosphatidylglycerophosphate (ditetradec-7-enoyl, n-C14:1)">
        <notes>
          <html:body>
            <html:p>FORMULA: C34H61O13P2</html:p>
            <html:p>CHARGE: -3</html:p>
          </html:body>
        </notes>
      </species>
      <species compartment="p" id="M_pgp160_p" initialConcentration="0" name="Phosphatidylglycerophosphate (dihexadecanoyl, n-C16:0)">
        <notes>
          <html:body>
            <html:p>FORMULA: C38H73O13P2</html:p>
            <html:p>CHARGE: -3</html:p>
          </html:body>
        </notes>
      </species>
      <species compartment="p" id="M_pgp161_p" initialConcentration="0" name="Phosphatidylglycerophosphate (dihexadec-9-enoyl, n-C16:1)">
        <notes>
          <html:body>
            <html:p>FORMULA: C38H69O13P2</html:p>
            <html:p>CHARGE: -3</html:p>
          </html:body>
        </notes>
      </species>
      <species compartment="p" id="M_pgp180_p" initialConcentration="0" name="Phosphatidylglycerophosphate (dioctadecanoyl, n-C18:0)">
        <notes>
          <html:body>
            <html:p>FORMULA: C42H81O13P2</html:p>
            <html:p>CHARGE: -3</html:p>
          </html:body>
        </notes>
      </species>
      <species compartment="p" id="M_pgp181_p" initialConcentration="0" name="Phosphatidylglycerophosphate (dioctadec-11-enoyl, n-C18:1)">
        <notes>
          <html:body>
            <html:p>FORMULA: C42H77O13P2</html:p>
            <html:p>CHARGE: -3</html:p>
          </html:body>
        </notes>
      </species>
      <species compartment="p" id="M_pheme_p" initialConcentration="0" name="Protoheme">
        <notes>
          <html:body>
            <html:p>FORMULA: C34H30FeN4O4</html:p>
            <html:p>CHARGE: -2</html:p>
          </html:body>
        </notes>
      </species>
      <species compartment="p" id="M_pi_p" initialConcentration="0" name="Phosphate">
        <notes>
          <html:body>
            <html:p>FORMULA: HO4P</html:p>
            <html:p>CHARGE: -2</html:p>
          </html:body>
        </notes>
      </species>
      <species compartment="p" id="M_pnto__R_p" initialConcentration="0" name="(R)-Pantothenate">
        <notes>
          <html:body>
            <html:p>FORMULA: C9H16NO5</html:p>
            <html:p>CHARGE: -1</html:p>
          </html:body>
        </notes>
      </species>
      <species compartment="p" id="M_ppa_p" initialConcentration="0" name="Propionate (n-C3:0)">
        <notes>
          <html:body>
            <html:p>FORMULA: C3H5O2</html:p>
            <html:p>CHARGE: -1</html:p>
          </html:body>
        </notes>
      </species>
      <species compartment="p" id="M_pro__L_p" initialConcentration="0" name="L-Proline">
        <notes>
          <html:body>
            <html:p>FORMULA: C5H9NO2</html:p>
            <html:p>CHARGE: 0</html:p>
          </html:body>
        </notes>
      </species>
      <species compartment="p" id="M_pydam_p" initialConcentration="0" name="Pyridoxamine">
        <notes>
          <html:body>
            <html:p>FORMULA: C8H13N2O2</html:p>
            <html:p>CHARGE: 1</html:p>
          </html:body>
        </notes>
      </species>
      <species compartment="p" id="M_pydx_p" initialConcentration="0" name="Pyridoxal">
        <notes>
          <html:body>
            <html:p>FORMULA: C8H9NO3</html:p>
            <html:p>CHARGE: 0</html:p>
          </html:body>
        </notes>
      </species>
      <species compartment="p" id="M_pydxn_p" initialConcentration="0" name="Pyridoxine">
        <notes>
          <html:body>
            <html:p>FORMULA: C8H11NO3</html:p>
            <html:p>CHARGE: 0</html:p>
          </html:body>
        </notes>
      </species>
      <species compartment="p" id="M_pyr_p" initialConcentration="0" name="Pyruvate">
        <notes>
          <html:body>
            <html:p>FORMULA: C3H3O3</html:p>
            <html:p>CHARGE: -1</html:p>
          </html:body>
        </notes>
      </species>
      <species compartment="p" id="M_ser__L_p" initialConcentration="0" name="L-Serine">
        <notes>
          <html:body>
            <html:p>FORMULA: C3H7NO3</html:p>
            <html:p>CHARGE: 0</html:p>
          </html:body>
        </notes>
      </species>
      <species compartment="p" id="M_so2_p" initialConcentration="0" name="sulfur dioxide">
        <notes>
          <html:body>
            <html:p>FORMULA: O2S</html:p>
            <html:p>CHARGE: 0</html:p>
          </html:body>
        </notes>
      </species>
      <species compartment="p" id="M_so3_p" initialConcentration="0" name="Sulfite">
        <notes>
          <html:body>
            <html:p>FORMULA: O3S</html:p>
            <html:p>CHARGE: -2</html:p>
          </html:body>
        </notes>
      </species>
      <species compartment="p" id="M_so4_p" initialConcentration="0" name="Sulfate">
        <notes>
          <html:body>
            <html:p>FORMULA: O4S</html:p>
            <html:p>CHARGE: -2</html:p>
          </html:body>
        </notes>
      </species>
      <species compartment="p" id="M_succ_p" initialConcentration="0" name="Succinate">
        <notes>
          <html:body>
            <html:p>FORMULA: C4H4O4</html:p>
            <html:p>CHARGE: -2</html:p>
          </html:body>
        </notes>
      </species>
      <species compartment="p" id="M_tcynt_p" initialConcentration="0" name="Thiocyanate">
        <notes>
          <html:body>
            <html:p>FORMULA: CNS</html:p>
            <html:p>CHARGE: -1</html:p>
          </html:body>
        </notes>
      </species>
      <species compartment="p" id="M_thr__L_p" initialConcentration="0" name="L-Threonine">
        <notes>
          <html:body>
            <html:p>FORMULA: C4H9NO3</html:p>
            <html:p>CHARGE: 0</html:p>
          </html:body>
        </notes>
      </species>
      <species compartment="p" id="M_thymd_p" initialConcentration="0" name="Thymidine">
        <notes>
          <html:body>
            <html:p>FORMULA: C10H14N2O5</html:p>
            <html:p>CHARGE: 0</html:p>
          </html:body>
        </notes>
      </species>
      <species compartment="p" id="M_trp__L_p" initialConcentration="0" name="L-Tryptophan">
        <notes>
          <html:body>
            <html:p>FORMULA: C11H12N2O2</html:p>
            <html:p>CHARGE: 0</html:p>
          </html:body>
        </notes>
      </species>
      <species compartment="p" id="M_tsul_p" initialConcentration="0" name="Thiosulfate">
        <notes>
          <html:body>
            <html:p>FORMULA: O3S2</html:p>
            <html:p>CHARGE: -2</html:p>
          </html:body>
        </notes>
      </species>
      <species compartment="p" id="M_ttdca_p" initialConcentration="0" name="tetradecanoate (n-C14:0)">
        <notes>
          <html:body>
            <html:p>FORMULA: C14H27O2</html:p>
            <html:p>CHARGE: -1</html:p>
          </html:body>
        </notes>
      </species>
      <species compartment="p" id="M_ttdcea_p" initialConcentration="0" name="tetradecenoate (n-C14:1)">
        <notes>
          <html:body>
            <html:p>FORMULA: C14H25O2</html:p>
            <html:p>CHARGE: -1</html:p>
          </html:body>
        </notes>
      </species>
      <species compartment="p" id="M_tyr__L_p" initialConcentration="0" name="L-Tyrosine">
        <notes>
          <html:body>
            <html:p>FORMULA: C9H11NO3</html:p>
            <html:p>CHARGE: 0</html:p>
          </html:body>
        </notes>
      </species>
      <species compartment="p" id="M_uLa4n_p" initialConcentration="0" name="undecaprenyl phosphate-4-amino-4-deoxy-L-arabinose">
        <notes>
          <html:body>
            <html:p>FORMULA: C60H100N1O7P1</html:p>
            <html:p>CHARGE: 0</html:p>
          </html:body>
        </notes>
      </species>
      <species compartment="p" id="M_udcpdp_p" initialConcentration="0" name="Undecaprenyl diphosphate">
        <notes>
          <html:body>
            <html:p>FORMULA: C55H89O7P2</html:p>
            <html:p>CHARGE: -3</html:p>
          </html:body>
        </notes>
      </species>
      <species compartment="p" id="M_udcpp_p" initialConcentration="0" name="Undecaprenyl phosphate">
        <notes>
          <html:body>
            <html:p>FORMULA: C55H89O4P</html:p>
            <html:p>CHARGE: -2</html:p>
          </html:body>
        </notes>
      </species>
      <species compartment="p" id="M_val__L_p" initialConcentration="0" name="L-Valine">
        <notes>
          <html:body>
            <html:p>FORMULA: C5H11NO2</html:p>
            <html:p>CHARGE: 0</html:p>
          </html:body>
        </notes>
      </species>
      <species compartment="p" id="M_zn2_p" initialConcentration="0" name="Zinc">
        <notes>
          <html:body>
            <html:p>FORMULA: Zn</html:p>
            <html:p>CHARGE: 2</html:p>
          </html:body>
        </notes>
      </species>
      <species compartment="c" id="M_2mb2coa_c" initialConcentration="0" name="trans-2-Methylbut-2-enoyl-CoA">
        <notes>
          <html:body>
            <html:p>FORMULA: C26H38N7O17P3S</html:p>
            <html:p>CHARGE: -4</html:p>
          </html:body>
        </notes>
      </species>
      <species compartment="c" id="M_36dahx_c" initialConcentration="0" name="(3S)-3,6-Diaminohexanoate">
        <notes>
          <html:body>
            <html:p>FORMULA: C6H15N2O2</html:p>
            <html:p>CHARGE: 1</html:p>
          </html:body>
        </notes>
      </species>
      <species compartment="c" id="M_3hbcoa__R_c" initialConcentration="0" name="(R)-3-Hydroxybutanoyl-CoA">
        <notes>
          <html:body>
            <html:p>FORMULA: C25H38N7O18P3S</html:p>
            <html:p>CHARGE: -4</html:p>
          </html:body>
        </notes>
      </species>
      <species compartment="c" id="M_3hmbcoa_c" initialConcentration="0" name="(S)-3-Hydroxy-2-methylbutyryl-CoA">
        <notes>
          <html:body>
            <html:p>FORMULA: C26H40N7O18P3S</html:p>
            <html:p>CHARGE: -4</html:p>
          </html:body>
        </notes>
      </species>
      <species compartment="c" id="M_4fumacac_c" initialConcentration="0" name="M_4_Fumarylacetoacetate_C8H6O6">
        <notes>
          <html:body>
            <html:p>FORMULA: C8H6O6</html:p>
            <html:p>CHARGE: -2</html:p>
          </html:body>
        </notes>
      </species>
      <species compartment="c" id="M_4izp_c" initialConcentration="0" name="4-Imidazolone-5-propanoate">
        <notes>
          <html:body>
            <html:p>FORMULA: C6H7N2O3</html:p>
            <html:p>CHARGE: -1</html:p>
          </html:body>
        </notes>
      </species>
      <species compartment="c" id="M_4met2obut_c" initialConcentration="0" name="4-Methylthio-2-oxobutanoate">
        <notes>
          <html:body>
            <html:p>FORMULA: C5H7O3S</html:p>
            <html:p>CHARGE: -1</html:p>
          </html:body>
        </notes>
      </species>
      <species compartment="c" id="M_4mlacac_c" initialConcentration="0" name="M_4_Maleylacetoacetate_C8H6O6">
        <notes>
          <html:body>
            <html:p>FORMULA: C8H6O6</html:p>
            <html:p>CHARGE: -2</html:p>
          </html:body>
        </notes>
      </species>
      <species compartment="c" id="M_5dpmev_c" initialConcentration="0" name="M__R__5_Diphosphomevalonate_C6H10O10P2">
        <notes>
          <html:body>
            <html:p>FORMULA: C6H10O10P2</html:p>
            <html:p>CHARGE: -4</html:p>
          </html:body>
        </notes>
      </species>
      <species compartment="c" id="M_5mdr1p_c" initialConcentration="0" name="5-Methylthio-5-deoxy-D-ribose 1-phosphate">
        <notes>
          <html:body>
            <html:p>FORMULA: C6H11O7PS</html:p>
            <html:p>CHARGE: -2</html:p>
          </html:body>
        </notes>
      </species>
      <species compartment="c" id="M_5mdru1p_c" initialConcentration="0" name="5-Methylthio-5-deoxy-D-ribulose 1-phosphate">
        <notes>
          <html:body>
            <html:p>FORMULA: C6H11O7PS</html:p>
            <html:p>CHARGE: -2</html:p>
          </html:body>
        </notes>
      </species>
      <species compartment="c" id="M_5pmev_c" initialConcentration="0" name="M__R__5_Phosphomevalonate_C6H10O7P">
        <notes>
          <html:body>
            <html:p>FORMULA: C6H10O7P</html:p>
            <html:p>CHARGE: -3</html:p>
          </html:body>
        </notes>
      </species>
      <species compartment="c" id="M_6pthp_c" initialConcentration="0" name="6-Pyruvoyl-5,6,7,8-tetrahydropterin">
        <notes>
          <html:body>
            <html:p>FORMULA: C9H11N5O3</html:p>
            <html:p>CHARGE: 0</html:p>
          </html:body>
        </notes>
      </species>
      <species compartment="c" id="M_Ncbmpts_c" initialConcentration="0" name="N-Carbamoylputrescine">
        <notes>
          <html:body>
            <html:p>FORMULA: C5H13N3O</html:p>
            <html:p>CHARGE: 0</html:p>
          </html:body>
        </notes>
      </species>
      <species compartment="c" id="M_PHB_c" initialConcentration="0" name="PHB granule">
        <notes>
          <html:body>
            <html:p>FORMULA: C4H6O2R</html:p>
            <html:p>CHARGE: 0</html:p>
          </html:body>
        </notes>
      </species>
      <species compartment="c" id="M_bhb_c" initialConcentration="0" name="(R)-3-Hydroxybutanoate">
        <notes>
          <html:body>
            <html:p>FORMULA: C4H7O3</html:p>
            <html:p>CHARGE: -1</html:p>
          </html:body>
        </notes>
      </species>
      <species compartment="c" id="M_cdigmp_c" initialConcentration="0" name="cyclic diguanosine monophosphate">
        <notes>
          <html:body>
            <html:p>FORMULA: C20H22N10O14P2</html:p>
            <html:p>CHARGE: -2</html:p>
          </html:body>
        </notes>
      </species>
      <species compartment="c" id="M_cdpglyc_c" initialConcentration="0" name="CDPglycerol">
        <notes>
          <html:body>
            <html:p>FORMULA: C12H19N3O13P2</html:p>
            <html:p>CHARGE: -2</html:p>
          </html:body>
        </notes>
      </species>
      <species compartment="c" id="M_dhbpt_c" initialConcentration="0" name="6,7-Dihydrobiopterin">
        <notes>
          <html:body>
            <html:p>FORMULA: C9H13N5O3</html:p>
            <html:p>CHARGE: 0</html:p>
          </html:body>
        </notes>
      </species>
      <species compartment="c" id="M_dhmtp_c" initialConcentration="0" name="1,2-Dihydroxy-5-(methylthio)pent-1-en-3-one">
        <notes>
          <html:body>
            <html:p>FORMULA: C6H9O3S</html:p>
            <html:p>CHARGE: -1</html:p>
          </html:body>
        </notes>
      </species>
      <species compartment="c" id="M_dkmpp_c" initialConcentration="0" name="2,3-diketo-5-methylthio-1-phosphopentane">
        <notes>
          <html:body>
            <html:p>FORMULA: C6H9O6PS</html:p>
            <html:p>CHARGE: -2</html:p>
          </html:body>
        </notes>
      </species>
      <species compartment="c" id="M_forglu_c" initialConcentration="0" name="N-Formimidoyl-L-glutamate">
        <notes>
          <html:body>
            <html:p>FORMULA: C6H8N2O4</html:p>
            <html:p>CHARGE: -2</html:p>
          </html:body>
        </notes>
      </species>
      <species compartment="c" id="M_frmd_c" initialConcentration="0" name="Formamide">
        <notes>
          <html:body>
            <html:p>FORMULA: CH3NO</html:p>
            <html:p>CHARGE: 0</html:p>
          </html:body>
        </notes>
      </species>
      <species compartment="c" id="M_glutrna_gln_c" initialConcentration="0" name="L-Glutamyl-tRNA(Gln)">
        <notes>
          <html:body>
            <html:p>FORMULA: C5H7NO3R</html:p>
            <html:p>CHARGE: 0</html:p>
          </html:body>
        </notes>
      </species>
      <species compartment="c" id="M_hgentis_c" initialConcentration="0" name="M_Homogentisate_C8H7O4">
        <notes>
          <html:body>
            <html:p>FORMULA: C8H7O4</html:p>
            <html:p>CHARGE: -1</html:p>
          </html:body>
        </notes>
      </species>
      <species compartment="c" id="M_hkmpp_c" initialConcentration="0" name="2-Hydroxy-3-keto-5-methylthiopentenyl-1-phosphate">
        <notes>
          <html:body>
            <html:p>FORMULA: C6H9O6PS</html:p>
            <html:p>CHARGE: -2</html:p>
          </html:body>
        </notes>
      </species>
      <species compartment="c" id="M_hmgcoa_c" initialConcentration="0" name="M_Hydroxymethylglutaryl_CoA_C27H39N7O20P3S">
        <notes>
          <html:body>
            <html:p>FORMULA: C27H39N7O20P3S</html:p>
            <html:p>CHARGE: -5</html:p>
          </html:body>
        </notes>
      </species>
      <species compartment="c" id="M_mev__R_c" initialConcentration="0" name="M__R__Mevalonate_C6H11O4">
        <notes>
          <html:body>
            <html:p>FORMULA: C6H11O4</html:p>
            <html:p>CHARGE: -1</html:p>
          </html:body>
        </notes>
      </species>
      <species compartment="c" id="M_phbg_c" initialConcentration="0" name="Growing PHB granule">
        <notes>
          <html:body>
            <html:p>FORMULA: R</html:p>
            <html:p>CHARGE: 0</html:p>
          </html:body>
        </notes>
      </species>
      <species compartment="c" id="M_pmcoa_c" initialConcentration="0" name="Pimeloyl-CoA">
        <notes>
          <html:body>
            <html:p>FORMULA: C28H41N7O19P3S</html:p>
            <html:p>CHARGE: -5</html:p>
          </html:body>
        </notes>
      </species>
      <species compartment="c" id="M_thbpt4acam_c" initialConcentration="0" name="Tetrahydrobiopterin-4a-carbinolamine">
        <notes>
          <html:body>
            <html:p>FORMULA: C9H15N5O4</html:p>
            <html:p>CHARGE: 0</html:p>
          </html:body>
        </notes>
      </species>
      <species compartment="c" id="M_thbpt_c" initialConcentration="0" name="Tetrahydrobiopterin">
        <notes>
          <html:body>
            <html:p>FORMULA: C9H15N5O3</html:p>
            <html:p>CHARGE: 0</html:p>
          </html:body>
        </notes>
      </species>
      <species compartment="c" id="M_urcan_c" initialConcentration="0" name="Urocanate">
        <notes>
          <html:body>
            <html:p>FORMULA: C6H5N2O2</html:p>
            <html:p>CHARGE: -1</html:p>
          </html:body>
        </notes>
      </species>
      <species compartment="c" id="M_CPD_10750_c" initialConcentration="0" name="UDP-2-acetamido-2,6-dideoxy-beta-L-arabino-4-hexulose">
        <notes>
          <html:body>
            <html:p>FORMULA: C17H23N3O16P2</html:p>
            <html:p>CHARGE: -2</html:p>
          </html:body>
        </notes>
      </species>
      <species compartment="c" id="M_CPD_10751_c" initialConcentration="0" name="UDP-4-amino-4,6-dideoxy-N-acetyl-beta-L-altrosamine">
        <notes>
          <html:body>
            <html:p>FORMULA: C17H27N4O15P2</html:p>
            <html:p>CHARGE: -1</html:p>
          </html:body>
        </notes>
      </species>
      <species compartment="c" id="M_CPD_10752_c" initialConcentration="0" name="UDP-2,4-diacetamido-2,4,6-trideoxy-beta-L-altropyranose">
        <notes>
          <html:body>
            <html:p>FORMULA: C19H28N4O16P2</html:p>
            <html:p>CHARGE: -2</html:p>
          </html:body>
        </notes>
      </species>
      <species compartment="c" id="M_CPD_10753_c" initialConcentration="0" name="2,4-diacetamido-2,4,6-trideoxy-beta-L-altropyranose">
        <notes>
          <html:body>
            <html:p>FORMULA: C10H18N2O5</html:p>
            <html:p>CHARGE: 0</html:p>
          </html:body>
        </notes>
      </species>
      <species compartment="c" id="M_CPD_10754_c" initialConcentration="0" name="pseudaminate">
        <notes>
          <html:body>
            <html:p>FORMULA: C13H21N2O8</html:p>
            <html:p>CHARGE: -1</html:p>
          </html:body>
        </notes>
      </species>
      <species compartment="c" id="M_CPD_10755_c" initialConcentration="0" name="CMP-pseudaminate">
        <notes>
          <html:body>
            <html:p>FORMULA: C22H32N5O15P</html:p>
            <html:p>CHARGE: -2</html:p>
          </html:body>
        </notes>
      </species>
      <species compartment="c" id="M_lipaPisci_c" initialConcentration="0" name="Piscirickettsia salmonis lipid A">
        <notes>
          <html:body>
            <html:p>FORMULA: C188H328O91N8P2</html:p>
            <html:p>CHARGE: 0</html:p>
          </html:body>
        </notes>
      </species>
      <species compartment="p" id="M_lipaPisci_p" initialConcentration="0" name="Piscirickettsia salmonis lipid A">
        <notes>
          <html:body>
            <html:p>FORMULA: C188H328O91N8P2</html:p>
            <html:p>CHARGE: 0</html:p>
          </html:body>
        </notes>
      </species>
      <species compartment="e" id="M_lipaPisci_e" initialConcentration="0" name="Piscirickettsia salmonis lipid A">
        <notes>
          <html:body>
            <html:p>FORMULA: C188H328O91N8P2</html:p>
            <html:p>CHARGE: 0</html:p>
          </html:body>
        </notes>
      </species>
      <species compartment="p" id="M_4mpetz_p" initialConcentration="0" name="4-Methyl-5-(2-phosphoethyl)-thiazole">
        <notes>
          <html:body>
            <html:p>FORMULA: C6H8NO4PS</html:p>
            <html:p>CHARGE: -2</html:p>
          </html:body>
        </notes>
      </species>
      <species compartment="e" id="M_4mpetz_e" initialConcentration="0" name="4-Methyl-5-(2-phosphoethyl)-thiazole">
        <notes>
          <html:body>
            <html:p>FORMULA: C6H8NO4PS</html:p>
            <html:p>CHARGE: -2</html:p>
          </html:body>
        </notes>
      </species>
      <species compartment="c" id="M_btamp_c" initialConcentration="0" name="Biotinyl 5  AMP C20H27N7O9PS">
        <notes>
          <html:body>
            <html:p>FORMULA: C20H27N7O9PS</html:p>
            <html:p>CHARGE: -1</html:p>
          </html:body>
        </notes>
      </species>
      <species compartment="c" id="M_23ddhb_c" initialConcentration="0" name="2,3-Dihydro-2,3-dihydroxybenzoate">
        <notes>
          <html:body>
            <html:p>FORMULA: C7H7O4</html:p>
            <html:p>CHARGE: -1</html:p>
          </html:body>
        </notes>
      </species>
      <species compartment="c" id="M_ichor_c" initialConcentration="0" name="Isochorismate">
        <notes>
          <html:body>
            <html:p>FORMULA: C10H8O6</html:p>
            <html:p>CHARGE: -2</html:p>
          </html:body>
        </notes>
      </species>
      <species compartment="c" id="M_fmet_c" initialConcentration="0" name="N Formyl L methionine C6H10NO3S">
        <notes>
          <html:body>
            <html:p>FORMULA: C6H10NO3S</html:p>
            <html:p>CHARGE: -1</html:p>
          </html:body>
        </notes>
      </species>
      <species compartment="c" id="M_glyc__R_c" initialConcentration="0" name="(R)-Glycerate">
        <notes>
          <html:body>
            <html:p>FORMULA: C3H5O4</html:p>
            <html:p>CHARGE: -1</html:p>
          </html:body>
        </notes>
      </species>
      <species compartment="c" id="M_hpyr_c" initialConcentration="0" name="Hydroxypyruvate">
        <notes>
          <html:body>
            <html:p>FORMULA: C3H3O4</html:p>
            <html:p>CHARGE: -1</html:p>
          </html:body>
        </notes>
      </species>
      <species compartment="c" id="M_T2_C4_DECADIENYL_COA_c" initialConcentration="0" name="trans-delta2, cis-delta4-decadienoyl-CoA">
        <notes>
          <html:body>
            <html:p>FORMULA: C31H46N7O17P3S</html:p>
            <html:p>CHARGE: -4</html:p>
          </html:body>
        </notes>
      </species>
      <species compartment="c" id="M_1_AMINO_PROPAN_2_ONE_3_PHOSPHATE_c" initialConcentration="0" name="3-amino-1-hydroxyacetone 1-phosphate">
        <notes>
          <html:body>
            <html:p>FORMULA: C3H7NO5P</html:p>
            <html:p>CHARGE: -1</html:p>
          </html:body>
        </notes>
      </species>
      <species compartment="c" id="M_hlipa_PS_c" name="PS heptosyl-kdo2-lipidA">
        <notes>
          <html:body>
            <html:p>FORMULA: C121H216N2O45P2</html:p>
            <html:p>CHARGE: -6</html:p>
          </html:body>
        </notes>
      </species>
      <species compartment="c" id="M_hhlipa_PS_c" name="PS heptosyl-heptosyl-kdo2-lipidA">
        <notes>
          <html:body>
            <html:p>FORMULA: C128H228N2O51P2</html:p>
            <html:p>CHARGE: -6</html:p>
          </html:body>
        </notes>
      </species>
      <species compartment="c" id="M_lipa_PS_c" name="PS KDO(2)-lipid (A)">
        <notes>
          <html:body>
            <html:p>FORMULA: C114H204N2O39P2</html:p>
            <html:p>CHARGE: -6</html:p>
          </html:body>
        </notes>
      </species>
      <species compartment="c" id="M_pa161_160_c" initialConcentration="0" name="1-16:1-2:16:0-phosphatidate">
        <notes>
          <html:body>
            <html:p>FORMULA: C35H65O8P1</html:p>
            <html:p>CHARGE: -2</html:p>
          </html:body>
        </notes>
      </species>
      <species compartment="c" id="M_pa181_180_c" initialConcentration="0" name="1-18:1-2:18:0-phosphatidate">
        <notes>
          <html:body>
            <html:p>FORMULA: C39H73O8P1</html:p>
            <html:p>CHARGE: -2</html:p>
          </html:body>
        </notes>
      </species>
      <species compartment="c" id="M_CPD-12279_c" initialConcentration="0" name="2-iminoacetate">
        <notes>
          <html:body>
            <html:p>FORMULA: C2H2NO2</html:p>
            <html:p>CHARGE: -1</html:p>
          </html:body>
        </notes>
      </species>
      <species compartment="c" id="M_2agpe120_c" name="2-Acyl-sn-glycero-3-phosphoethanolamine (n-C12:0)">
        <notes>
          <html:body>
            <html:p>FORMULA: C17H36NO7P1</html:p>
            <html:p>CHARGE: 0</html:p>
          </html:body>
        </notes>
      </species>
      <species compartment="c" id="M_2agpe140_c" name="2-Acyl-sn-glycero-3-phosphoethanolamine (n-C14:0)">
        <notes>
          <html:body>
            <html:p>FORMULA: C19H40NO7P1</html:p>
            <html:p>CHARGE: 0</html:p>
          </html:body>
        </notes>
      </species>
      <species compartment="c" id="M_2agpe141_c" name="2-Acyl-sn-glycero-3-phosphoethanolamine (n-C14:1)">
        <notes>
          <html:body>
            <html:p>FORMULA: C19H38NO7P1</html:p>
            <html:p>CHARGE: 0</html:p>
          </html:body>
        </notes>
      </species>
      <species compartment="c" id="M_2agpe160_c" name="2-Acyl-sn-glycero-3-phosphoethanolamine (n-C16:0)">
        <notes>
          <html:body>
            <html:p>FORMULA: C21H44NO7P1</html:p>
            <html:p>CHARGE: 0</html:p>
          </html:body>
        </notes>
      </species>
      <species compartment="c" id="M_2agpe161_c" name="2-Acyl-sn-glycero-3-phosphoethanolamine (n-C16:1)">
        <notes>
          <html:body>
            <html:p>FORMULA: C21H42NO7P1</html:p>
            <html:p>CHARGE: 0</html:p>
          </html:body>
        </notes>
      </species>
      <species compartment="c" id="M_2agpe180_c" name="2-Acyl-sn-glycero-3-phosphoethanolamine (n-C18:0)">
        <notes>
          <html:body>
            <html:p>FORMULA: C23H48NO7P1</html:p>
            <html:p>CHARGE: 0</html:p>
          </html:body>
        </notes>
      </species>
      <species compartment="c" id="M_2agpe181_c" name="2-Acyl-sn-glycero-3-phosphoethanolamine (n-C18:1)">
        <notes>
          <html:body>
            <html:p>FORMULA: C23H46NO7P1</html:p>
            <html:p>CHARGE: 0</html:p>
          </html:body>
        </notes>
      </species>
      <species compartment="c" id="M_2agpg120_c" name="2-Acyl-sn-glycero-3-phosphoglycerol (n-C12:0)">
        <notes>
          <html:body>
            <html:p>FORMULA: C18H36O9P1</html:p>
            <html:p>CHARGE: -1</html:p>
          </html:body>
        </notes>
      </species>
      <species compartment="c" id="M_2agpg140_c" name="2-Acyl-sn-glycero-3-phosphoglycerol (n-C14:0)">
        <notes>
          <html:body>
            <html:p>FORMULA: C20H40O9P1</html:p>
            <html:p>CHARGE: -1</html:p>
          </html:body>
        </notes>
      </species>
      <species compartment="c" id="M_2agpg141_c" name="2-Acyl-sn-glycero-3-phosphoglycerol (n-C14:1)">
        <notes>
          <html:body>
            <html:p>FORMULA: C20H38O9P1</html:p>
            <html:p>CHARGE: -1</html:p>
          </html:body>
        </notes>
      </species>
      <species compartment="c" id="M_2agpg160_c" name="2-Acyl-sn-glycero-3-phosphoglycerol (n-C16:0)">
        <notes>
          <html:body>
            <html:p>FORMULA: C22H44O9P1</html:p>
            <html:p>CHARGE: -1</html:p>
          </html:body>
        </notes>
      </species>
      <species compartment="c" id="M_2agpg161_c" name="2-Acyl-sn-glycero-3-phosphoglycerol (n-C16:1)">
        <notes>
          <html:body>
            <html:p>FORMULA: C22H42O9P1</html:p>
            <html:p>CHARGE: -1</html:p>
          </html:body>
        </notes>
      </species>
      <species compartment="c" id="M_2agpg180_c" name="2-Acyl-sn-glycero-3-phosphoglycerol (n-C18:0)">
        <notes>
          <html:body>
            <html:p>FORMULA: C24H48O9P1</html:p>
            <html:p>CHARGE: -1</html:p>
          </html:body>
        </notes>
      </species>
      <species compartment="c" id="M_2agpg181_c" name="2-Acyl-sn-glycero-3-phosphoglycerol (n-C18:1)">
        <notes>
          <html:body>
            <html:p>FORMULA: C24H46O9P1</html:p>
            <html:p>CHARGE: -1</html:p>
          </html:body>
        </notes>
      </species>
      <species compartment="c" id="M_2ddecg3p_c" name="2-dodecanoyl-sn-glycerol 3-phosphate">
        <notes>
          <html:body>
            <html:p>FORMULA: C15H30O7P1</html:p>
            <html:p>CHARGE: -1</html:p>
          </html:body>
        </notes>
      </species>
      <species compartment="c" id="M_2hdec9eg3p_c" name="2-hexadec-9-enoyl-sn-glycerol 3-phosphate">
        <notes>
          <html:body>
            <html:p>FORMULA: C19H36O7P1</html:p>
            <html:p>CHARGE: -1</html:p>
          </html:body>
        </notes>
      </species>
      <species compartment="c" id="M_2hdecg3p_c" name="2-hexadecanoyl-sn-glycerol 3-phosphate">
        <notes>
          <html:body>
            <html:p>FORMULA: C19H38O7P1</html:p>
            <html:p>CHARGE: -1</html:p>
          </html:body>
        </notes>
      </species>
      <species compartment="c" id="M_2odec11eg3p_c" name="2-octadec-11-enoyl-sn-glycerol 3-phosphate">
        <notes>
          <html:body>
            <html:p>FORMULA: C21H40O7P1</html:p>
            <html:p>CHARGE: -1</html:p>
          </html:body>
        </notes>
      </species>
      <species compartment="c" id="M_2odecg3p_c" name="2-octadecanoyl-sn-glycerol 3-phosphate">
        <notes>
          <html:body>
            <html:p>FORMULA: C21H42O7P1</html:p>
            <html:p>CHARGE: -1</html:p>
          </html:body>
        </notes>
      </species>
      <species compartment="c" id="M_2tdec7eg3p_c" name="2-tetradec-7-enoyl-sn-glycerol 3-phosphate">
        <notes>
          <html:body>
            <html:p>FORMULA: C17H32O7P1</html:p>
            <html:p>CHARGE: -1</html:p>
          </html:body>
        </notes>
      </species>
      <species compartment="c" id="M_2tdecg3p_c" name="2-tetradecanoyl-sn-glycerol 3-phosphate">
        <notes>
          <html:body>
            <html:p>FORMULA: C17H34O7P1</html:p>
            <html:p>CHARGE: -1</html:p>
          </html:body>
        </notes>
      </species>
      <species compartment="c" id="M_apg120_c" name="acyl phosphatidylglycerol (n-C12:0)">
        <notes>
          <html:body>
            <html:p>FORMULA: C42H80O11P</html:p>
            <html:p>CHARGE: -1</html:p>
          </html:body>
        </notes>
      </species>
      <species compartment="c" id="M_apg140_c" name="acyl phosphatidylglycerol (n-C14:0)">
        <notes>
          <html:body>
            <html:p>FORMULA: C48H92O11P</html:p>
            <html:p>CHARGE: -1</html:p>
          </html:body>
        </notes>
      </species>
      <species compartment="c" id="M_apg141_c" name="acyl phosphatidylglycerol (n-C14:1)">
        <notes>
          <html:body>
            <html:p>FORMULA: C48H86O11P</html:p>
            <html:p>CHARGE: -1</html:p>
          </html:body>
        </notes>
      </species>
      <species compartment="c" id="M_apg160_c" name="acyl phosphatidylglycerol (n-C16:0)">
        <notes>
          <html:body>
            <html:p>FORMULA: C54H104O11P</html:p>
            <html:p>CHARGE: -1</html:p>
          </html:body>
        </notes>
      </species>
      <species compartment="c" id="M_apg161_c" name="acyl phosphatidylglycerol (n-C16:1)">
        <notes>
          <html:body>
            <html:p>FORMULA: C54H98O11P</html:p>
            <html:p>CHARGE: -1</html:p>
          </html:body>
        </notes>
      </species>
      <species compartment="c" id="M_apg180_c" name="acyl phosphatidylglycerol (n-C18:0)">
        <notes>
          <html:body>
            <html:p>FORMULA: C60H116O11P</html:p>
            <html:p>CHARGE: -1</html:p>
          </html:body>
        </notes>
      </species>
      <species compartment="c" id="M_apg181_c" name="acyl phosphatidylglycerol (n-C18:1)">
        <notes>
          <html:body>
            <html:p>FORMULA: C60H110O11P</html:p>
            <html:p>CHARGE: -1</html:p>
          </html:body>
        </notes>
      </species>
      <species compartment="c" id="M_ppp9_c" name="Protoporphyrin">
        <notes>
          <html:body>
            <html:p>FORMULA: C34H32N4O4</html:p>
            <html:p>CHARGE: -2</html:p>
          </html:body>
        </notes>
      </species>
      <species compartment="c" id="M_achms_c" name="O Acetyl L homoserine C6H11NO4">
        <notes>
          <html:body>
            <html:p>FORMULA: C6H11NO4</html:p>
            <html:p>CHARGE: 0</html:p>
          </html:body>
        </notes>
      </species>
      <species compartment="c" id="M_hcys__L_c" name="L-Homocysteine">
        <notes>
          <html:body>
            <html:p>FORMULA: C4H9NO2S</html:p>
            <html:p>CHARGE: 0</html:p>
          </html:body>
        </notes>
      </species>
      <species compartment="c" id="M_so3_c" name="Sulfite">
        <notes>
          <html:body>
            <html:p>FORMULA: O3S</html:p>
            <html:p>CHARGE: -2</html:p>
          </html:body>
        </notes>
      </species>
      <species compartment="c" id="M_taur_c" name="Taurine">
        <notes>
          <html:body>
            <html:p>FORMULA: C2H7NO3S</html:p>
            <html:p>CHARGE: 0</html:p>
          </html:body>
        </notes>
      </species>
      <species compartment="c" id="M_aacald_c" name="Aminoacetaldehyde">
        <notes>
          <html:body>
            <html:p>FORMULA: C2H6NO</html:p>
            <html:p>CHARGE: 1</html:p>
          </html:body>
        </notes>
      </species>
      <species compartment="c" id="M_thm_c" name="Thiamin">
        <notes>
          <html:body>
            <html:p>FORMULA: C12H17N4OS</html:p>
            <html:p>CHARGE: 1</html:p>
          </html:body>
        </notes>
      </species>
      <species compartment="p" id="M_thm_p" name="Thiamin">
        <notes>
          <html:body>
            <html:p>FORMULA: C12H17N4OS</html:p>
            <html:p>CHARGE: 1</html:p>
          </html:body>
        </notes>
      </species>
      <species compartment="e" id="M_thm_e" name="Thiamin">
        <notes>
          <html:body>
            <html:p>FORMULA: C12H17N4OS</html:p>
            <html:p>CHARGE: 1</html:p>
          </html:body>
        </notes>
      </species>
      <species compartment="c" id="M_Lfmkynr_c" name="L Formylkynurenine">
        <notes>
          <html:body>
            <html:p>FORMULA: C11H12N2O4</html:p>
            <html:p>CHARGE: 0</html:p>
          </html:body>
        </notes>
      </species>
      <species compartment="c" id="M_apoACP_c" name="apoprotein [acyl carrier protein]">
        <notes>
          <html:body>
            <html:p>FORMULA: RHO</html:p>
            <html:p>CHARGE: 0</html:p>
          </html:body>
        </notes>
      </species>
      <species compartment="c" id="M_cu_c" name="Cu+">
        <notes>
          <html:body>
            <html:p>FORMULA: Cu</html:p>
            <html:p>CHARGE: 1</html:p>
          </html:body>
        </notes>
      </species>
      <species compartment="c" id="M_urea_c" name="Urea">
        <notes>
          <html:body>
            <html:p>FORMULA: CH4N2O</html:p>
            <html:p>CHARGE: 0</html:p>
          </html:body>
        </notes>
      </species>
      <species compartment="p" id="M_urea_p" name="Urea">
        <notes>
          <html:body>
            <html:p>FORMULA: CH4N2O</html:p>
            <html:p>CHARGE: 0</html:p>
          </html:body>
        </notes>
      </species>
      <species compartment="e" id="M_urea_e" name="Urea">
        <notes>
          <html:body>
            <html:p>FORMULA: CH4N2O</html:p>
            <html:p>CHARGE: 0</html:p>
          </html:body>
        </notes>
      </species>
    </listOfSpecies>
    <listOfReactions>
      <reaction id="R_DM_5DRIB" name="Sink needed to allow 5'-deoxyribose to leave system" reversible="false">
        <notes>
          <html:body>
            <html:p>GENE_ASSOCIATION: </html:p>
            <html:p>SUBSYSTEM: Exchange</html:p>
            <html:p>EC Number: </html:p>
          </html:body>
        </notes>
        <listOfReactants>
          <speciesReference species="M_5drib_c" />
        </listOfReactants>
        <kineticLaw>
          <ns2:math>
            <ns2:ci> FLUX_VALUE </ns2:ci>
          </ns2:math>
          <listOfParameters>
            <parameter id="LOWER_BOUND" units="mmol_per_gDW_per_hr" value="0" />
            <parameter id="UPPER_BOUND" units="mmol_per_gDW_per_hr" value="1000" />
            <parameter id="FLUX_VALUE" units="mmol_per_gDW_per_hr" value="0" />
            <parameter id="OBJECTIVE_COEFFICIENT" units="mmol_per_gDW_per_hr" value="0" />
          </listOfParameters>
        </kineticLaw>
      </reaction>
      <reaction id="R_DM_AMOB" name="Sink needed to allow S-Adenosyl-4-methylthio-2-oxobutanoate to leave system" reversible="false">
        <notes>
          <html:body>
            <html:p>GENE_ASSOCIATION: </html:p>
            <html:p>SUBSYSTEM: Exchange</html:p>
            <html:p>EC Number: </html:p>
          </html:body>
        </notes>
        <listOfReactants>
          <speciesReference species="M_amob_c" />
        </listOfReactants>
        <kineticLaw>
          <ns2:math>
            <ns2:ci> FLUX_VALUE </ns2:ci>
          </ns2:math>
          <listOfParameters>
            <parameter id="LOWER_BOUND" units="mmol_per_gDW_per_hr" value="0" />
            <parameter id="UPPER_BOUND" units="mmol_per_gDW_per_hr" value="1000" />
            <parameter id="FLUX_VALUE" units="mmol_per_gDW_per_hr" value="0" />
            <parameter id="OBJECTIVE_COEFFICIENT" units="mmol_per_gDW_per_hr" value="0" />
          </listOfParameters>
        </kineticLaw>
      </reaction>
      <reaction id="R_EX_26dap_M_e" name="meso-2,6-Diaminoheptanedioate exchange" reversible="false">
        <notes>
          <html:body>
            <html:p>GENE_ASSOCIATION: </html:p>
            <html:p>SUBSYSTEM: Exchange</html:p>
            <html:p>EC Number: </html:p>
          </html:body>
        </notes>
        <listOfReactants>
          <speciesReference species="M_26dap__M_e" />
        </listOfReactants>
        <kineticLaw>
          <ns2:math>
            <ns2:ci> FLUX_VALUE </ns2:ci>
          </ns2:math>
          <listOfParameters>
            <parameter id="LOWER_BOUND" units="mmol_per_gDW_per_hr" value="0" />
            <parameter id="UPPER_BOUND" units="mmol_per_gDW_per_hr" value="1000" />
            <parameter id="FLUX_VALUE" units="mmol_per_gDW_per_hr" value="0" />
            <parameter id="OBJECTIVE_COEFFICIENT" units="mmol_per_gDW_per_hr" value="0" />
          </listOfParameters>
        </kineticLaw>
      </reaction>
      <reaction id="R_EX_3hpp_e" name="3-Hydroxypropanoate exchange" reversible="false">
        <notes>
          <html:body>
            <html:p>GENE_ASSOCIATION: </html:p>
            <html:p>SUBSYSTEM: Exchange</html:p>
            <html:p>EC Number: </html:p>
          </html:body>
        </notes>
        <listOfReactants>
          <speciesReference species="M_3hpp_e" />
        </listOfReactants>
        <kineticLaw>
          <ns2:math>
            <ns2:ci> FLUX_VALUE </ns2:ci>
          </ns2:math>
          <listOfParameters>
            <parameter id="LOWER_BOUND" units="mmol_per_gDW_per_hr" value="0" />
            <parameter id="UPPER_BOUND" units="mmol_per_gDW_per_hr" value="1000" />
            <parameter id="FLUX_VALUE" units="mmol_per_gDW_per_hr" value="0" />
            <parameter id="OBJECTIVE_COEFFICIENT" units="mmol_per_gDW_per_hr" value="0" />
          </listOfParameters>
        </kineticLaw>
      </reaction>
      <reaction id="R_EX_4abut_e" name="4-Aminobutanoate exchange" reversible="true">
        <notes>
          <html:body>
            <html:p>GENE_ASSOCIATION: </html:p>
            <html:p>SUBSYSTEM: Exchange</html:p>
            <html:p>EC Number: </html:p>
          </html:body>
        </notes>
        <listOfReactants>
          <speciesReference species="M_4abut_e" />
        </listOfReactants>
        <kineticLaw>
          <ns2:math>
            <ns2:ci> FLUX_VALUE </ns2:ci>
          </ns2:math>
          <listOfParameters>
            <parameter id="LOWER_BOUND" units="mmol_per_gDW_per_hr" value="0" />
            <parameter id="UPPER_BOUND" units="mmol_per_gDW_per_hr" value="1000" />
            <parameter id="FLUX_VALUE" units="mmol_per_gDW_per_hr" value="0" />
            <parameter id="OBJECTIVE_COEFFICIENT" units="mmol_per_gDW_per_hr" value="0" />
          </listOfParameters>
        </kineticLaw>
      </reaction>
      <reaction id="R_EX_5mtr_e" name="5-Methylthio-D-ribose exchange" reversible="false">
        <notes>
          <html:body>
            <html:p>GENE_ASSOCIATION: </html:p>
            <html:p>SUBSYSTEM: Exchange</html:p>
            <html:p>EC Number: </html:p>
          </html:body>
        </notes>
        <listOfReactants>
          <speciesReference species="M_5mtr_e" />
        </listOfReactants>
        <kineticLaw>
          <ns2:math>
            <ns2:ci> FLUX_VALUE </ns2:ci>
          </ns2:math>
          <listOfParameters>
            <parameter id="LOWER_BOUND" units="mmol_per_gDW_per_hr" value="0" />
            <parameter id="UPPER_BOUND" units="mmol_per_gDW_per_hr" value="1000" />
            <parameter id="FLUX_VALUE" units="mmol_per_gDW_per_hr" value="0" />
            <parameter id="OBJECTIVE_COEFFICIENT" units="mmol_per_gDW_per_hr" value="0" />
          </listOfParameters>
        </kineticLaw>
      </reaction>
      <reaction id="R_EX_LalaDgluMdap_e" name="L-alanine-D-glutamate-meso-2,6-diaminoheptanedioate exchange" reversible="false">
        <notes>
          <html:body>
            <html:p>GENE_ASSOCIATION: </html:p>
            <html:p>SUBSYSTEM: Exchange</html:p>
            <html:p>EC Number: </html:p>
          </html:body>
        </notes>
        <listOfReactants>
          <speciesReference species="M_LalaDgluMdap_e" />
        </listOfReactants>
        <kineticLaw>
          <ns2:math>
            <ns2:ci> FLUX_VALUE </ns2:ci>
          </ns2:math>
          <listOfParameters>
            <parameter id="LOWER_BOUND" units="mmol_per_gDW_per_hr" value="0" />
            <parameter id="UPPER_BOUND" units="mmol_per_gDW_per_hr" value="1000" />
            <parameter id="FLUX_VALUE" units="mmol_per_gDW_per_hr" value="0" />
            <parameter id="OBJECTIVE_COEFFICIENT" units="mmol_per_gDW_per_hr" value="0" />
          </listOfParameters>
        </kineticLaw>
      </reaction>
      <reaction id="R_EX_LalaDgluMdapDala_e" name="L-alanine-D-glutamate-meso-2,6-diaminoheptanedioate-D-alanine exchange" reversible="false">
        <notes>
          <html:body>
            <html:p>GENE_ASSOCIATION: </html:p>
            <html:p>SUBSYSTEM: Exchange</html:p>
            <html:p>EC Number: </html:p>
          </html:body>
        </notes>
        <listOfReactants>
          <speciesReference species="M_LalaDgluMdapDala_e" />
        </listOfReactants>
        <kineticLaw>
          <ns2:math>
            <ns2:ci> FLUX_VALUE </ns2:ci>
          </ns2:math>
          <listOfParameters>
            <parameter id="LOWER_BOUND" units="mmol_per_gDW_per_hr" value="0" />
            <parameter id="UPPER_BOUND" units="mmol_per_gDW_per_hr" value="1000" />
            <parameter id="FLUX_VALUE" units="mmol_per_gDW_per_hr" value="0" />
            <parameter id="OBJECTIVE_COEFFICIENT" units="mmol_per_gDW_per_hr" value="0" />
          </listOfParameters>
        </kineticLaw>
      </reaction>
      <reaction id="R_EX_acald_e" name="Acetaldehyde exchange" reversible="false">
        <notes>
          <html:body>
            <html:p>GENE_ASSOCIATION: </html:p>
            <html:p>SUBSYSTEM: Exchange</html:p>
            <html:p>EC Number: </html:p>
          </html:body>
        </notes>
        <listOfReactants>
          <speciesReference species="M_acald_e" />
        </listOfReactants>
        <kineticLaw>
          <ns2:math>
            <ns2:ci> FLUX_VALUE </ns2:ci>
          </ns2:math>
          <listOfParameters>
            <parameter id="LOWER_BOUND" units="mmol_per_gDW_per_hr" value="0" />
            <parameter id="UPPER_BOUND" units="mmol_per_gDW_per_hr" value="1000" />
            <parameter id="FLUX_VALUE" units="mmol_per_gDW_per_hr" value="0" />
            <parameter id="OBJECTIVE_COEFFICIENT" units="mmol_per_gDW_per_hr" value="0" />
          </listOfParameters>
        </kineticLaw>
      </reaction>
      <reaction id="R_EX_acgal_e" name="N-Acetyl-D-galactosamine exchange" reversible="false">
        <notes>
          <html:body>
            <html:p>GENE_ASSOCIATION: </html:p>
            <html:p>SUBSYSTEM: Exchange</html:p>
            <html:p>EC Number: </html:p>
          </html:body>
        </notes>
        <listOfReactants>
          <speciesReference species="M_acgal_e" />
        </listOfReactants>
        <kineticLaw>
          <ns2:math>
            <ns2:ci> FLUX_VALUE </ns2:ci>
          </ns2:math>
          <listOfParameters>
            <parameter id="LOWER_BOUND" units="mmol_per_gDW_per_hr" value="0" />
            <parameter id="UPPER_BOUND" units="mmol_per_gDW_per_hr" value="1000" />
            <parameter id="FLUX_VALUE" units="mmol_per_gDW_per_hr" value="0" />
            <parameter id="OBJECTIVE_COEFFICIENT" units="mmol_per_gDW_per_hr" value="0" />
          </listOfParameters>
        </kineticLaw>
      </reaction>
      <reaction id="R_EX_acgal1p_e" name="N-Acetyl-D-galactosamine 1-phosphate exchange" reversible="false">
        <notes>
          <html:body>
            <html:p>GENE_ASSOCIATION: </html:p>
            <html:p>SUBSYSTEM: Exchange</html:p>
            <html:p>EC Number: </html:p>
          </html:body>
        </notes>
        <listOfReactants>
          <speciesReference species="M_acgal1p_e" />
        </listOfReactants>
        <kineticLaw>
          <ns2:math>
            <ns2:ci> FLUX_VALUE </ns2:ci>
          </ns2:math>
          <listOfParameters>
            <parameter id="LOWER_BOUND" units="mmol_per_gDW_per_hr" value="0" />
            <parameter id="UPPER_BOUND" units="mmol_per_gDW_per_hr" value="1000" />
            <parameter id="FLUX_VALUE" units="mmol_per_gDW_per_hr" value="0" />
            <parameter id="OBJECTIVE_COEFFICIENT" units="mmol_per_gDW_per_hr" value="0" />
          </listOfParameters>
        </kineticLaw>
      </reaction>
      <reaction id="R_EX_acgam_e" name="N-Acetyl-D-glucosamine exchange" reversible="false">
        <notes>
          <html:body>
            <html:p>GENE_ASSOCIATION: </html:p>
            <html:p>SUBSYSTEM: Exchange</html:p>
            <html:p>EC Number: </html:p>
          </html:body>
        </notes>
        <listOfReactants>
          <speciesReference species="M_acgam_e" />
        </listOfReactants>
        <kineticLaw>
          <ns2:math>
            <ns2:ci> FLUX_VALUE </ns2:ci>
          </ns2:math>
          <listOfParameters>
            <parameter id="LOWER_BOUND" units="mmol_per_gDW_per_hr" value="0" />
            <parameter id="UPPER_BOUND" units="mmol_per_gDW_per_hr" value="1000" />
            <parameter id="FLUX_VALUE" units="mmol_per_gDW_per_hr" value="0" />
            <parameter id="OBJECTIVE_COEFFICIENT" units="mmol_per_gDW_per_hr" value="0" />
          </listOfParameters>
        </kineticLaw>
      </reaction>
      <reaction id="R_EX_acgam1p_e" name="N-Acetyl-D-glucosamine 1-phosphate exchange" reversible="false">
        <notes>
          <html:body>
            <html:p>GENE_ASSOCIATION: </html:p>
            <html:p>SUBSYSTEM: Exchange</html:p>
            <html:p>EC Number: </html:p>
          </html:body>
        </notes>
        <listOfReactants>
          <speciesReference species="M_acgam1p_e" />
        </listOfReactants>
        <kineticLaw>
          <ns2:math>
            <ns2:ci> FLUX_VALUE </ns2:ci>
          </ns2:math>
          <listOfParameters>
            <parameter id="LOWER_BOUND" units="mmol_per_gDW_per_hr" value="0" />
            <parameter id="UPPER_BOUND" units="mmol_per_gDW_per_hr" value="1000" />
            <parameter id="FLUX_VALUE" units="mmol_per_gDW_per_hr" value="0" />
            <parameter id="OBJECTIVE_COEFFICIENT" units="mmol_per_gDW_per_hr" value="0" />
          </listOfParameters>
        </kineticLaw>
      </reaction>
      <reaction id="R_EX_acnam_e" name="N-Acetylneuraminate exchange" reversible="false">
        <notes>
          <html:body>
            <html:p>GENE_ASSOCIATION: </html:p>
            <html:p>SUBSYSTEM: Exchange</html:p>
            <html:p>EC Number: </html:p>
          </html:body>
        </notes>
        <listOfReactants>
          <speciesReference species="M_acnam_e" />
        </listOfReactants>
        <kineticLaw>
          <ns2:math>
            <ns2:ci> FLUX_VALUE </ns2:ci>
          </ns2:math>
          <listOfParameters>
            <parameter id="LOWER_BOUND" units="mmol_per_gDW_per_hr" value="0" />
            <parameter id="UPPER_BOUND" units="mmol_per_gDW_per_hr" value="1000" />
            <parameter id="FLUX_VALUE" units="mmol_per_gDW_per_hr" value="0" />
            <parameter id="OBJECTIVE_COEFFICIENT" units="mmol_per_gDW_per_hr" value="0" />
          </listOfParameters>
        </kineticLaw>
      </reaction>
      <reaction id="R_EX_ade_e" name="Adenine exchange" reversible="false">
        <notes>
          <html:body>
            <html:p>GENE_ASSOCIATION: </html:p>
            <html:p>SUBSYSTEM: Exchange</html:p>
            <html:p>EC Number: </html:p>
          </html:body>
        </notes>
        <listOfReactants>
          <speciesReference species="M_ade_e" />
        </listOfReactants>
        <kineticLaw>
          <ns2:math>
            <ns2:ci> FLUX_VALUE </ns2:ci>
          </ns2:math>
          <listOfParameters>
            <parameter id="LOWER_BOUND" units="mmol_per_gDW_per_hr" value="0" />
            <parameter id="UPPER_BOUND" units="mmol_per_gDW_per_hr" value="1000" />
            <parameter id="FLUX_VALUE" units="mmol_per_gDW_per_hr" value="0" />
            <parameter id="OBJECTIVE_COEFFICIENT" units="mmol_per_gDW_per_hr" value="0" />
          </listOfParameters>
        </kineticLaw>
      </reaction>
      <reaction id="R_EX_agm_e" name="Agmatine exchange" reversible="false">
        <notes>
          <html:body>
            <html:p>GENE_ASSOCIATION: </html:p>
            <html:p>SUBSYSTEM: Exchange</html:p>
            <html:p>EC Number: </html:p>
          </html:body>
        </notes>
        <listOfReactants>
          <speciesReference species="M_agm_e" />
        </listOfReactants>
        <kineticLaw>
          <ns2:math>
            <ns2:ci> FLUX_VALUE </ns2:ci>
          </ns2:math>
          <listOfParameters>
            <parameter id="LOWER_BOUND" units="mmol_per_gDW_per_hr" value="0" />
            <parameter id="UPPER_BOUND" units="mmol_per_gDW_per_hr" value="1000" />
            <parameter id="FLUX_VALUE" units="mmol_per_gDW_per_hr" value="0" />
            <parameter id="OBJECTIVE_COEFFICIENT" units="mmol_per_gDW_per_hr" value="0" />
          </listOfParameters>
        </kineticLaw>
      </reaction>
      <reaction id="R_EX_ala__D_e" name="D-Alanine exchange" reversible="false">
        <notes>
          <html:body>
            <html:p>GENE_ASSOCIATION: </html:p>
            <html:p>SUBSYSTEM: Exchange</html:p>
            <html:p>EC Number: </html:p>
          </html:body>
        </notes>
        <listOfReactants>
          <speciesReference species="M_ala__D_e" />
        </listOfReactants>
        <kineticLaw>
          <ns2:math>
            <ns2:ci> FLUX_VALUE </ns2:ci>
          </ns2:math>
          <listOfParameters>
            <parameter id="LOWER_BOUND" units="mmol_per_gDW_per_hr" value="0" />
            <parameter id="UPPER_BOUND" units="mmol_per_gDW_per_hr" value="1000" />
            <parameter id="FLUX_VALUE" units="mmol_per_gDW_per_hr" value="0" />
            <parameter id="OBJECTIVE_COEFFICIENT" units="mmol_per_gDW_per_hr" value="0" />
          </listOfParameters>
        </kineticLaw>
      </reaction>
      <reaction id="R_EX_ala__L_e" name="L-Alanine exchange" reversible="false">
        <notes>
          <html:body>
            <html:p>GENE_ASSOCIATION: </html:p>
            <html:p>SUBSYSTEM: Exchange</html:p>
            <html:p>EC Number: </html:p>
          </html:body>
        </notes>
        <listOfReactants>
          <speciesReference species="M_ala__L_e" />
        </listOfReactants>
        <kineticLaw>
          <ns2:math>
            <ns2:ci> FLUX_VALUE </ns2:ci>
          </ns2:math>
          <listOfParameters>
            <parameter id="LOWER_BOUND" units="mmol_per_gDW_per_hr" value="0" />
            <parameter id="UPPER_BOUND" units="mmol_per_gDW_per_hr" value="1000" />
            <parameter id="FLUX_VALUE" units="mmol_per_gDW_per_hr" value="0" />
            <parameter id="OBJECTIVE_COEFFICIENT" units="mmol_per_gDW_per_hr" value="0" />
          </listOfParameters>
        </kineticLaw>
      </reaction>
      <reaction id="R_EX_alaala_e" name="D-Alanyl-D-alanine exchange" reversible="false">
        <notes>
          <html:body>
            <html:p>GENE_ASSOCIATION: </html:p>
            <html:p>SUBSYSTEM: Exchange</html:p>
            <html:p>EC Number: </html:p>
          </html:body>
        </notes>
        <listOfReactants>
          <speciesReference species="M_alaala_e" />
        </listOfReactants>
        <kineticLaw>
          <ns2:math>
            <ns2:ci> FLUX_VALUE </ns2:ci>
          </ns2:math>
          <listOfParameters>
            <parameter id="LOWER_BOUND" units="mmol_per_gDW_per_hr" value="0" />
            <parameter id="UPPER_BOUND" units="mmol_per_gDW_per_hr" value="1000" />
            <parameter id="FLUX_VALUE" units="mmol_per_gDW_per_hr" value="0" />
            <parameter id="OBJECTIVE_COEFFICIENT" units="mmol_per_gDW_per_hr" value="0" />
          </listOfParameters>
        </kineticLaw>
      </reaction>
      <reaction id="R_EX_anhgm_e" name="N-Acetyl-D-glucosamine(anhydrous)N-Acetylmuramic acid exchange" reversible="false">
        <notes>
          <html:body>
            <html:p>GENE_ASSOCIATION: </html:p>
            <html:p>SUBSYSTEM: Exchange</html:p>
            <html:p>EC Number: </html:p>
          </html:body>
        </notes>
        <listOfReactants>
          <speciesReference species="M_anhgm_e" />
        </listOfReactants>
        <kineticLaw>
          <ns2:math>
            <ns2:ci> FLUX_VALUE </ns2:ci>
          </ns2:math>
          <listOfParameters>
            <parameter id="LOWER_BOUND" units="mmol_per_gDW_per_hr" value="0" />
            <parameter id="UPPER_BOUND" units="mmol_per_gDW_per_hr" value="1000" />
            <parameter id="FLUX_VALUE" units="mmol_per_gDW_per_hr" value="0" />
            <parameter id="OBJECTIVE_COEFFICIENT" units="mmol_per_gDW_per_hr" value="0" />
          </listOfParameters>
        </kineticLaw>
      </reaction>
      <reaction id="R_EX_arg__L_e" name="L-Arginine exchange" reversible="true">
        <notes>
          <html:body>
            <html:p>GENE_ASSOCIATION: </html:p>
            <html:p>SUBSYSTEM: Exchange</html:p>
            <html:p>EC Number: </html:p>
          </html:body>
        </notes>
        <listOfReactants>
          <speciesReference species="M_arg__L_e" />
        </listOfReactants>
        <kineticLaw>
          <ns2:math>
            <ns2:ci> FLUX_VALUE </ns2:ci>
          </ns2:math>
          <listOfParameters>
            <parameter id="LOWER_BOUND" units="mmol_per_gDW_per_hr" value="-1000" />
            <parameter id="UPPER_BOUND" units="mmol_per_gDW_per_hr" value="1000" />
            <parameter id="FLUX_VALUE" units="mmol_per_gDW_per_hr" value="0" />
            <parameter id="OBJECTIVE_COEFFICIENT" units="mmol_per_gDW_per_hr" value="0" />
          </listOfParameters>
        </kineticLaw>
      </reaction>
      <reaction id="R_EX_asn__L_e" name="L-Asparagine exchange" reversible="true">
        <notes>
          <html:body>
            <html:p>GENE_ASSOCIATION: </html:p>
            <html:p>SUBSYSTEM: Exchange</html:p>
            <html:p>EC Number: </html:p>
          </html:body>
        </notes>
        <listOfReactants>
          <speciesReference species="M_asn__L_e" />
        </listOfReactants>
        <kineticLaw>
          <ns2:math>
            <ns2:ci> FLUX_VALUE </ns2:ci>
          </ns2:math>
          <listOfParameters>
            <parameter id="LOWER_BOUND" units="mmol_per_gDW_per_hr" value="0" />
            <parameter id="UPPER_BOUND" units="mmol_per_gDW_per_hr" value="1000" />
            <parameter id="FLUX_VALUE" units="mmol_per_gDW_per_hr" value="0" />
            <parameter id="OBJECTIVE_COEFFICIENT" units="mmol_per_gDW_per_hr" value="0" />
          </listOfParameters>
        </kineticLaw>
      </reaction>
      <reaction id="R_EX_aso3_e" name="arsenite exchange" reversible="false">
        <notes>
          <html:body>
            <html:p>GENE_ASSOCIATION: </html:p>
            <html:p>SUBSYSTEM: Exchange</html:p>
            <html:p>EC Number: </html:p>
          </html:body>
        </notes>
        <listOfReactants>
          <speciesReference species="M_aso3_e" />
        </listOfReactants>
        <kineticLaw>
          <ns2:math>
            <ns2:ci> FLUX_VALUE </ns2:ci>
          </ns2:math>
          <listOfParameters>
            <parameter id="LOWER_BOUND" units="mmol_per_gDW_per_hr" value="0" />
            <parameter id="UPPER_BOUND" units="mmol_per_gDW_per_hr" value="1000" />
            <parameter id="FLUX_VALUE" units="mmol_per_gDW_per_hr" value="0" />
            <parameter id="OBJECTIVE_COEFFICIENT" units="mmol_per_gDW_per_hr" value="0" />
          </listOfParameters>
        </kineticLaw>
      </reaction>
      <reaction id="R_EX_asp__L_e" name="L-Aspartate exchange" reversible="false">
        <notes>
          <html:body>
            <html:p>GENE_ASSOCIATION: </html:p>
            <html:p>SUBSYSTEM: Exchange</html:p>
            <html:p>EC Number: </html:p>
          </html:body>
        </notes>
        <listOfReactants>
          <speciesReference species="M_asp__L_e" />
        </listOfReactants>
        <kineticLaw>
          <ns2:math>
            <ns2:ci> FLUX_VALUE </ns2:ci>
          </ns2:math>
          <listOfParameters>
            <parameter id="LOWER_BOUND" units="mmol_per_gDW_per_hr" value="0" />
            <parameter id="UPPER_BOUND" units="mmol_per_gDW_per_hr" value="1000" />
            <parameter id="FLUX_VALUE" units="mmol_per_gDW_per_hr" value="0" />
            <parameter id="OBJECTIVE_COEFFICIENT" units="mmol_per_gDW_per_hr" value="0" />
          </listOfParameters>
        </kineticLaw>
      </reaction>
      <reaction id="R_EX_btn_e" name="Biotin exchange" reversible="false">
        <notes>
          <html:body>
            <html:p>GENE_ASSOCIATION: </html:p>
            <html:p>SUBSYSTEM: Exchange</html:p>
            <html:p>EC Number: </html:p>
          </html:body>
        </notes>
        <listOfReactants>
          <speciesReference species="M_btn_e" />
        </listOfReactants>
        <kineticLaw>
          <ns2:math>
            <ns2:ci> FLUX_VALUE </ns2:ci>
          </ns2:math>
          <listOfParameters>
            <parameter id="LOWER_BOUND" units="mmol_per_gDW_per_hr" value="0" />
            <parameter id="UPPER_BOUND" units="mmol_per_gDW_per_hr" value="1000" />
            <parameter id="FLUX_VALUE" units="mmol_per_gDW_per_hr" value="0" />
            <parameter id="OBJECTIVE_COEFFICIENT" units="mmol_per_gDW_per_hr" value="0" />
          </listOfParameters>
        </kineticLaw>
      </reaction>
      <reaction id="R_EX_ca2_e" name="Calcium exchange" reversible="true">
        <notes>
          <html:body>
            <html:p>GENE_ASSOCIATION: </html:p>
            <html:p>SUBSYSTEM: Exchange</html:p>
            <html:p>EC Number: </html:p>
          </html:body>
        </notes>
        <listOfReactants>
          <speciesReference species="M_ca2_e" />
        </listOfReactants>
        <kineticLaw>
          <ns2:math>
            <ns2:ci> FLUX_VALUE </ns2:ci>
          </ns2:math>
          <listOfParameters>
            <parameter id="LOWER_BOUND" units="mmol_per_gDW_per_hr" value="-1000" />
            <parameter id="UPPER_BOUND" units="mmol_per_gDW_per_hr" value="1000" />
            <parameter id="FLUX_VALUE" units="mmol_per_gDW_per_hr" value="0" />
            <parameter id="OBJECTIVE_COEFFICIENT" units="mmol_per_gDW_per_hr" value="0" />
          </listOfParameters>
        </kineticLaw>
      </reaction>
      <reaction id="R_EX_cgly_e" name="Cys-Gly exchange" reversible="false">
        <notes>
          <html:body>
            <html:p>GENE_ASSOCIATION: </html:p>
            <html:p>SUBSYSTEM: Exchange</html:p>
            <html:p>EC Number: </html:p>
          </html:body>
        </notes>
        <listOfReactants>
          <speciesReference species="M_cgly_e" />
        </listOfReactants>
        <kineticLaw>
          <ns2:math>
            <ns2:ci> FLUX_VALUE </ns2:ci>
          </ns2:math>
          <listOfParameters>
            <parameter id="LOWER_BOUND" units="mmol_per_gDW_per_hr" value="0" />
            <parameter id="UPPER_BOUND" units="mmol_per_gDW_per_hr" value="1000" />
            <parameter id="FLUX_VALUE" units="mmol_per_gDW_per_hr" value="0" />
            <parameter id="OBJECTIVE_COEFFICIENT" units="mmol_per_gDW_per_hr" value="0" />
          </listOfParameters>
        </kineticLaw>
      </reaction>
      <reaction id="R_EX_cit_e" name="Citrate exchange" reversible="false">
        <notes>
          <html:body>
            <html:p>GENE_ASSOCIATION: </html:p>
            <html:p>SUBSYSTEM: Exchange</html:p>
            <html:p>EC Number: </html:p>
          </html:body>
        </notes>
        <listOfReactants>
          <speciesReference species="M_cit_e" />
        </listOfReactants>
        <kineticLaw>
          <ns2:math>
            <ns2:ci> FLUX_VALUE </ns2:ci>
          </ns2:math>
          <listOfParameters>
            <parameter id="LOWER_BOUND" units="mmol_per_gDW_per_hr" value="0" />
            <parameter id="UPPER_BOUND" units="mmol_per_gDW_per_hr" value="1000" />
            <parameter id="FLUX_VALUE" units="mmol_per_gDW_per_hr" value="0" />
            <parameter id="OBJECTIVE_COEFFICIENT" units="mmol_per_gDW_per_hr" value="0" />
          </listOfParameters>
        </kineticLaw>
      </reaction>
      <reaction id="R_EX_cl_e" name="Chloride exchange" reversible="true">
        <notes>
          <html:body>
            <html:p>GENE_ASSOCIATION: </html:p>
            <html:p>SUBSYSTEM: Exchange</html:p>
            <html:p>EC Number: </html:p>
          </html:body>
        </notes>
        <listOfReactants>
          <speciesReference species="M_cl_e" />
        </listOfReactants>
        <kineticLaw>
          <ns2:math>
            <ns2:ci> FLUX_VALUE </ns2:ci>
          </ns2:math>
          <listOfParameters>
            <parameter id="LOWER_BOUND" units="mmol_per_gDW_per_hr" value="-1000" />
            <parameter id="UPPER_BOUND" units="mmol_per_gDW_per_hr" value="1000" />
            <parameter id="FLUX_VALUE" units="mmol_per_gDW_per_hr" value="0" />
            <parameter id="OBJECTIVE_COEFFICIENT" units="mmol_per_gDW_per_hr" value="0" />
          </listOfParameters>
        </kineticLaw>
      </reaction>
      <reaction id="R_EX_co2_e" name="CO2 exchange" reversible="true">
        <notes>
          <html:body>
            <html:p>GENE_ASSOCIATION: </html:p>
            <html:p>SUBSYSTEM: Exchange</html:p>
            <html:p>EC Number: </html:p>
          </html:body>
        </notes>
        <listOfReactants>
          <speciesReference species="M_co2_e" />
        </listOfReactants>
        <kineticLaw>
          <ns2:math>
            <ns2:ci> FLUX_VALUE </ns2:ci>
          </ns2:math>
          <listOfParameters>
            <parameter id="LOWER_BOUND" units="mmol_per_gDW_per_hr" value="-1000" />
            <parameter id="UPPER_BOUND" units="mmol_per_gDW_per_hr" value="1000" />
            <parameter id="FLUX_VALUE" units="mmol_per_gDW_per_hr" value="0" />
            <parameter id="OBJECTIVE_COEFFICIENT" units="mmol_per_gDW_per_hr" value="0" />
          </listOfParameters>
        </kineticLaw>
      </reaction>
      <reaction id="R_EX_cobalt2_e" name="Co2+ exchange" reversible="true">
        <notes>
          <html:body>
            <html:p>GENE_ASSOCIATION: </html:p>
            <html:p>SUBSYSTEM: Exchange</html:p>
            <html:p>EC Number: </html:p>
          </html:body>
        </notes>
        <listOfReactants>
          <speciesReference species="M_cobalt2_e" />
        </listOfReactants>
        <kineticLaw>
          <ns2:math>
            <ns2:ci> FLUX_VALUE </ns2:ci>
          </ns2:math>
          <listOfParameters>
            <parameter id="LOWER_BOUND" units="mmol_per_gDW_per_hr" value="-1000" />
            <parameter id="UPPER_BOUND" units="mmol_per_gDW_per_hr" value="1000" />
            <parameter id="FLUX_VALUE" units="mmol_per_gDW_per_hr" value="0" />
            <parameter id="OBJECTIVE_COEFFICIENT" units="mmol_per_gDW_per_hr" value="0" />
          </listOfParameters>
        </kineticLaw>
      </reaction>
      <reaction id="R_EX_cu2_e" name="Cu2+ exchange" reversible="true">
        <notes>
          <html:body>
            <html:p>GENE_ASSOCIATION: </html:p>
            <html:p>SUBSYSTEM: Exchange</html:p>
            <html:p>EC Number: </html:p>
          </html:body>
        </notes>
        <listOfReactants>
          <speciesReference species="M_cu2_e" />
        </listOfReactants>
        <kineticLaw>
          <ns2:math>
            <ns2:ci> FLUX_VALUE </ns2:ci>
          </ns2:math>
          <listOfParameters>
            <parameter id="LOWER_BOUND" units="mmol_per_gDW_per_hr" value="-1000" />
            <parameter id="UPPER_BOUND" units="mmol_per_gDW_per_hr" value="1000" />
            <parameter id="FLUX_VALUE" units="mmol_per_gDW_per_hr" value="0" />
            <parameter id="OBJECTIVE_COEFFICIENT" units="mmol_per_gDW_per_hr" value="0" />
          </listOfParameters>
        </kineticLaw>
      </reaction>
      <reaction id="R_EX_cyan_e" name="Hydrogen cyanide exchange" reversible="false">
        <notes>
          <html:body>
            <html:p>GENE_ASSOCIATION: </html:p>
            <html:p>SUBSYSTEM: Exchange</html:p>
            <html:p>EC Number: </html:p>
          </html:body>
        </notes>
        <listOfReactants>
          <speciesReference species="M_cyan_e" />
        </listOfReactants>
        <kineticLaw>
          <ns2:math>
            <ns2:ci> FLUX_VALUE </ns2:ci>
          </ns2:math>
          <listOfParameters>
            <parameter id="LOWER_BOUND" units="mmol_per_gDW_per_hr" value="0" />
            <parameter id="UPPER_BOUND" units="mmol_per_gDW_per_hr" value="1000" />
            <parameter id="FLUX_VALUE" units="mmol_per_gDW_per_hr" value="0" />
            <parameter id="OBJECTIVE_COEFFICIENT" units="mmol_per_gDW_per_hr" value="0" />
          </listOfParameters>
        </kineticLaw>
      </reaction>
      <reaction id="R_EX_cys__L_e" name="L-Cysteine exchange" reversible="true">
        <notes>
          <html:body>
            <html:p>GENE_ASSOCIATION: </html:p>
            <html:p>SUBSYSTEM: Exchange</html:p>
            <html:p>EC Number: </html:p>
          </html:body>
        </notes>
        <listOfReactants>
          <speciesReference species="M_cys__L_e" />
        </listOfReactants>
        <kineticLaw>
          <ns2:math>
            <ns2:ci> FLUX_VALUE </ns2:ci>
          </ns2:math>
          <listOfParameters>
            <parameter id="LOWER_BOUND" units="mmol_per_gDW_per_hr" value="-1000" />
            <parameter id="UPPER_BOUND" units="mmol_per_gDW_per_hr" value="1000" />
            <parameter id="FLUX_VALUE" units="mmol_per_gDW_per_hr" value="0" />
            <parameter id="OBJECTIVE_COEFFICIENT" units="mmol_per_gDW_per_hr" value="0" />
          </listOfParameters>
        </kineticLaw>
      </reaction>
      <reaction id="R_EX_cytd_e" name="Cytidine exchange" reversible="false">
        <notes>
          <html:body>
            <html:p>GENE_ASSOCIATION: </html:p>
            <html:p>SUBSYSTEM: Exchange</html:p>
            <html:p>EC Number: </html:p>
          </html:body>
        </notes>
        <listOfReactants>
          <speciesReference species="M_cytd_e" />
        </listOfReactants>
        <kineticLaw>
          <ns2:math>
            <ns2:ci> FLUX_VALUE </ns2:ci>
          </ns2:math>
          <listOfParameters>
            <parameter id="LOWER_BOUND" units="mmol_per_gDW_per_hr" value="0" />
            <parameter id="UPPER_BOUND" units="mmol_per_gDW_per_hr" value="1000" />
            <parameter id="FLUX_VALUE" units="mmol_per_gDW_per_hr" value="0" />
            <parameter id="OBJECTIVE_COEFFICIENT" units="mmol_per_gDW_per_hr" value="0" />
          </listOfParameters>
        </kineticLaw>
      </reaction>
      <reaction id="R_EX_etoh_e" name="Ethanol exchange" reversible="false">
        <notes>
          <html:body>
            <html:p>GENE_ASSOCIATION: </html:p>
            <html:p>SUBSYSTEM: Exchange</html:p>
            <html:p>EC Number: </html:p>
          </html:body>
        </notes>
        <listOfReactants>
          <speciesReference species="M_etoh_e" />
        </listOfReactants>
        <kineticLaw>
          <ns2:math>
            <ns2:ci> FLUX_VALUE </ns2:ci>
          </ns2:math>
          <listOfParameters>
            <parameter id="LOWER_BOUND" units="mmol_per_gDW_per_hr" value="0" />
            <parameter id="UPPER_BOUND" units="mmol_per_gDW_per_hr" value="1000" />
            <parameter id="FLUX_VALUE" units="mmol_per_gDW_per_hr" value="0" />
            <parameter id="OBJECTIVE_COEFFICIENT" units="mmol_per_gDW_per_hr" value="0" />
          </listOfParameters>
        </kineticLaw>
      </reaction>
      <reaction id="R_EX_fe2_e" name="Fe2+ exchange" reversible="true">
        <notes>
          <html:body>
            <html:p>GENE_ASSOCIATION: </html:p>
            <html:p>SUBSYSTEM: Exchange</html:p>
            <html:p>EC Number: </html:p>
          </html:body>
        </notes>
        <listOfReactants>
          <speciesReference species="M_fe2_e" />
        </listOfReactants>
        <kineticLaw>
          <ns2:math>
            <ns2:ci> FLUX_VALUE </ns2:ci>
          </ns2:math>
          <listOfParameters>
            <parameter id="LOWER_BOUND" units="mmol_per_gDW_per_hr" value="-1000" />
            <parameter id="UPPER_BOUND" units="mmol_per_gDW_per_hr" value="1000" />
            <parameter id="FLUX_VALUE" units="mmol_per_gDW_per_hr" value="0" />
            <parameter id="OBJECTIVE_COEFFICIENT" units="mmol_per_gDW_per_hr" value="0" />
          </listOfParameters>
        </kineticLaw>
      </reaction>
      <reaction id="R_EX_fe3_e" name="Fe3+ exchange" reversible="true">
        <notes>
          <html:body>
            <html:p>GENE_ASSOCIATION: </html:p>
            <html:p>SUBSYSTEM: Exchange</html:p>
            <html:p>EC Number: </html:p>
          </html:body>
        </notes>
        <listOfReactants>
          <speciesReference species="M_fe3_e" />
        </listOfReactants>
        <kineticLaw>
          <ns2:math>
            <ns2:ci> FLUX_VALUE </ns2:ci>
          </ns2:math>
          <listOfParameters>
            <parameter id="LOWER_BOUND" units="mmol_per_gDW_per_hr" value="-1000" />
            <parameter id="UPPER_BOUND" units="mmol_per_gDW_per_hr" value="1000" />
            <parameter id="FLUX_VALUE" units="mmol_per_gDW_per_hr" value="0" />
            <parameter id="OBJECTIVE_COEFFICIENT" units="mmol_per_gDW_per_hr" value="0" />
          </listOfParameters>
        </kineticLaw>
      </reaction>
      <reaction id="R_EX_fe3hox_e" name="Fe(III)hydroxamate exchange" reversible="false">
        <notes>
          <html:body>
            <html:p>GENE_ASSOCIATION: </html:p>
            <html:p>SUBSYSTEM: Exchange</html:p>
            <html:p>EC Number: </html:p>
          </html:body>
        </notes>
        <listOfReactants>
          <speciesReference species="M_fe3hox_e" />
        </listOfReactants>
        <kineticLaw>
          <ns2:math>
            <ns2:ci> FLUX_VALUE </ns2:ci>
          </ns2:math>
          <listOfParameters>
            <parameter id="LOWER_BOUND" units="mmol_per_gDW_per_hr" value="0" />
            <parameter id="UPPER_BOUND" units="mmol_per_gDW_per_hr" value="1000" />
            <parameter id="FLUX_VALUE" units="mmol_per_gDW_per_hr" value="0" />
            <parameter id="OBJECTIVE_COEFFICIENT" units="mmol_per_gDW_per_hr" value="0" />
          </listOfParameters>
        </kineticLaw>
      </reaction>
      <reaction id="R_EX_fe3hox_un_e" name="Fe(III)hydoxamate, unloaded exchange" reversible="false">
        <notes>
          <html:body>
            <html:p>GENE_ASSOCIATION: </html:p>
            <html:p>SUBSYSTEM: Exchange</html:p>
            <html:p>EC Number: </html:p>
          </html:body>
        </notes>
        <listOfReactants>
          <speciesReference species="M_fe3hox_un_e" />
        </listOfReactants>
        <kineticLaw>
          <ns2:math>
            <ns2:ci> FLUX_VALUE </ns2:ci>
          </ns2:math>
          <listOfParameters>
            <parameter id="LOWER_BOUND" units="mmol_per_gDW_per_hr" value="0" />
            <parameter id="UPPER_BOUND" units="mmol_per_gDW_per_hr" value="1000" />
            <parameter id="FLUX_VALUE" units="mmol_per_gDW_per_hr" value="0" />
            <parameter id="OBJECTIVE_COEFFICIENT" units="mmol_per_gDW_per_hr" value="0" />
          </listOfParameters>
        </kineticLaw>
      </reaction>
      <reaction id="R_EX_fecrm_e" name="Ferrichrome exchange" reversible="false">
        <notes>
          <html:body>
            <html:p>GENE_ASSOCIATION: </html:p>
            <html:p>SUBSYSTEM: Exchange</html:p>
            <html:p>EC Number: </html:p>
          </html:body>
        </notes>
        <listOfReactants>
          <speciesReference species="M_fecrm_e" />
        </listOfReactants>
        <kineticLaw>
          <ns2:math>
            <ns2:ci> FLUX_VALUE </ns2:ci>
          </ns2:math>
          <listOfParameters>
            <parameter id="LOWER_BOUND" units="mmol_per_gDW_per_hr" value="0" />
            <parameter id="UPPER_BOUND" units="mmol_per_gDW_per_hr" value="1000" />
            <parameter id="FLUX_VALUE" units="mmol_per_gDW_per_hr" value="0" />
            <parameter id="OBJECTIVE_COEFFICIENT" units="mmol_per_gDW_per_hr" value="0" />
          </listOfParameters>
        </kineticLaw>
      </reaction>
      <reaction id="R_EX_fecrm_un_e" name="Ferrichrome minus Fe(III) exchange" reversible="false">
        <notes>
          <html:body>
            <html:p>GENE_ASSOCIATION: </html:p>
            <html:p>SUBSYSTEM: Exchange</html:p>
            <html:p>EC Number: </html:p>
          </html:body>
        </notes>
        <listOfReactants>
          <speciesReference species="M_fecrm_un_e" />
        </listOfReactants>
        <kineticLaw>
          <ns2:math>
            <ns2:ci> FLUX_VALUE </ns2:ci>
          </ns2:math>
          <listOfParameters>
            <parameter id="LOWER_BOUND" units="mmol_per_gDW_per_hr" value="0" />
            <parameter id="UPPER_BOUND" units="mmol_per_gDW_per_hr" value="1000" />
            <parameter id="FLUX_VALUE" units="mmol_per_gDW_per_hr" value="0" />
            <parameter id="OBJECTIVE_COEFFICIENT" units="mmol_per_gDW_per_hr" value="0" />
          </listOfParameters>
        </kineticLaw>
      </reaction>
      <reaction id="R_EX_feoxam_e" name="ferroxamine exchange" reversible="false">
        <notes>
          <html:body>
            <html:p>GENE_ASSOCIATION: </html:p>
            <html:p>SUBSYSTEM: Exchange</html:p>
            <html:p>EC Number: </html:p>
          </html:body>
        </notes>
        <listOfReactants>
          <speciesReference species="M_feoxam_e" />
        </listOfReactants>
        <kineticLaw>
          <ns2:math>
            <ns2:ci> FLUX_VALUE </ns2:ci>
          </ns2:math>
          <listOfParameters>
            <parameter id="LOWER_BOUND" units="mmol_per_gDW_per_hr" value="0" />
            <parameter id="UPPER_BOUND" units="mmol_per_gDW_per_hr" value="1000" />
            <parameter id="FLUX_VALUE" units="mmol_per_gDW_per_hr" value="0" />
            <parameter id="OBJECTIVE_COEFFICIENT" units="mmol_per_gDW_per_hr" value="0" />
          </listOfParameters>
        </kineticLaw>
      </reaction>
      <reaction id="R_EX_feoxam_un_e" name="ferroxamine minus Fe(3) exchange" reversible="false">
        <notes>
          <html:body>
            <html:p>GENE_ASSOCIATION: </html:p>
            <html:p>SUBSYSTEM: Exchange</html:p>
            <html:p>EC Number: </html:p>
          </html:body>
        </notes>
        <listOfReactants>
          <speciesReference species="M_feoxam_un_e" />
        </listOfReactants>
        <kineticLaw>
          <ns2:math>
            <ns2:ci> FLUX_VALUE </ns2:ci>
          </ns2:math>
          <listOfParameters>
            <parameter id="LOWER_BOUND" units="mmol_per_gDW_per_hr" value="0" />
            <parameter id="UPPER_BOUND" units="mmol_per_gDW_per_hr" value="1000" />
            <parameter id="FLUX_VALUE" units="mmol_per_gDW_per_hr" value="0" />
            <parameter id="OBJECTIVE_COEFFICIENT" units="mmol_per_gDW_per_hr" value="0" />
          </listOfParameters>
        </kineticLaw>
      </reaction>
      <reaction id="R_EX_fum_e" name="Fumarate exchange" reversible="false">
        <notes>
          <html:body>
            <html:p>GENE_ASSOCIATION: </html:p>
            <html:p>SUBSYSTEM: Exchange</html:p>
            <html:p>EC Number: </html:p>
          </html:body>
        </notes>
        <listOfReactants>
          <speciesReference species="M_fum_e" />
        </listOfReactants>
        <kineticLaw>
          <ns2:math>
            <ns2:ci> FLUX_VALUE </ns2:ci>
          </ns2:math>
          <listOfParameters>
            <parameter id="LOWER_BOUND" units="mmol_per_gDW_per_hr" value="0" />
            <parameter id="UPPER_BOUND" units="mmol_per_gDW_per_hr" value="1000" />
            <parameter id="FLUX_VALUE" units="mmol_per_gDW_per_hr" value="0" />
            <parameter id="OBJECTIVE_COEFFICIENT" units="mmol_per_gDW_per_hr" value="0" />
          </listOfParameters>
        </kineticLaw>
      </reaction>
      <reaction id="R_EX_gal_e" name="D-Galactose exchange" reversible="false">
        <notes>
          <html:body>
            <html:p>GENE_ASSOCIATION: </html:p>
            <html:p>SUBSYSTEM: Exchange</html:p>
            <html:p>EC Number: </html:p>
          </html:body>
        </notes>
        <listOfReactants>
          <speciesReference species="M_gal_e" />
        </listOfReactants>
        <kineticLaw>
          <ns2:math>
            <ns2:ci> FLUX_VALUE </ns2:ci>
          </ns2:math>
          <listOfParameters>
            <parameter id="LOWER_BOUND" units="mmol_per_gDW_per_hr" value="0" />
            <parameter id="UPPER_BOUND" units="mmol_per_gDW_per_hr" value="1000" />
            <parameter id="FLUX_VALUE" units="mmol_per_gDW_per_hr" value="0" />
            <parameter id="OBJECTIVE_COEFFICIENT" units="mmol_per_gDW_per_hr" value="0" />
          </listOfParameters>
        </kineticLaw>
      </reaction>
      <reaction id="R_EX_glc__D_e" name="D-Glucose exchange" reversible="true">
        <notes>
          <html:body>
            <html:p>GENE_ASSOCIATION: </html:p>
            <html:p>SUBSYSTEM: Exchange</html:p>
            <html:p>EC Number: </html:p>
          </html:body>
        </notes>
        <listOfReactants>
          <speciesReference species="M_glc__D_e" />
        </listOfReactants>
        <kineticLaw>
          <ns2:math>
            <ns2:ci> FLUX_VALUE </ns2:ci>
          </ns2:math>
          <listOfParameters>
            <parameter id="LOWER_BOUND" units="mmol_per_gDW_per_hr" value="-1000" />
            <parameter id="UPPER_BOUND" units="mmol_per_gDW_per_hr" value="1000" />
            <parameter id="FLUX_VALUE" units="mmol_per_gDW_per_hr" value="0" />
            <parameter id="OBJECTIVE_COEFFICIENT" units="mmol_per_gDW_per_hr" value="0" />
          </listOfParameters>
        </kineticLaw>
      </reaction>
      <reaction id="R_EX_gln__L_e" name="L-Glutamine exchange" reversible="false">
        <notes>
          <html:body>
            <html:p>GENE_ASSOCIATION: </html:p>
            <html:p>SUBSYSTEM: Exchange</html:p>
            <html:p>EC Number: </html:p>
          </html:body>
        </notes>
        <listOfReactants>
          <speciesReference species="M_gln__L_e" />
        </listOfReactants>
        <kineticLaw>
          <ns2:math>
            <ns2:ci> FLUX_VALUE </ns2:ci>
          </ns2:math>
          <listOfParameters>
            <parameter id="LOWER_BOUND" units="mmol_per_gDW_per_hr" value="0" />
            <parameter id="UPPER_BOUND" units="mmol_per_gDW_per_hr" value="1000" />
            <parameter id="FLUX_VALUE" units="mmol_per_gDW_per_hr" value="0" />
            <parameter id="OBJECTIVE_COEFFICIENT" units="mmol_per_gDW_per_hr" value="0" />
          </listOfParameters>
        </kineticLaw>
      </reaction>
      <reaction id="R_EX_glu__L_e" name="L-Glutamate exchange" reversible="false">
        <notes>
          <html:body>
            <html:p>GENE_ASSOCIATION: </html:p>
            <html:p>SUBSYSTEM: Exchange</html:p>
            <html:p>EC Number: </html:p>
          </html:body>
        </notes>
        <listOfReactants>
          <speciesReference species="M_glu__L_e" />
        </listOfReactants>
        <kineticLaw>
          <ns2:math>
            <ns2:ci> FLUX_VALUE </ns2:ci>
          </ns2:math>
          <listOfParameters>
            <parameter id="LOWER_BOUND" units="mmol_per_gDW_per_hr" value="0" />
            <parameter id="UPPER_BOUND" units="mmol_per_gDW_per_hr" value="1000" />
            <parameter id="FLUX_VALUE" units="mmol_per_gDW_per_hr" value="0" />
            <parameter id="OBJECTIVE_COEFFICIENT" units="mmol_per_gDW_per_hr" value="0" />
          </listOfParameters>
        </kineticLaw>
      </reaction>
      <reaction id="R_EX_gly_e" name="Glycine exchange" reversible="false">
        <notes>
          <html:body>
            <html:p>GENE_ASSOCIATION: </html:p>
            <html:p>SUBSYSTEM: Exchange</html:p>
            <html:p>EC Number: </html:p>
          </html:body>
        </notes>
        <listOfReactants>
          <speciesReference species="M_gly_e" />
        </listOfReactants>
        <kineticLaw>
          <ns2:math>
            <ns2:ci> FLUX_VALUE </ns2:ci>
          </ns2:math>
          <listOfParameters>
            <parameter id="LOWER_BOUND" units="mmol_per_gDW_per_hr" value="0" />
            <parameter id="UPPER_BOUND" units="mmol_per_gDW_per_hr" value="1000" />
            <parameter id="FLUX_VALUE" units="mmol_per_gDW_per_hr" value="0" />
            <parameter id="OBJECTIVE_COEFFICIENT" units="mmol_per_gDW_per_hr" value="0" />
          </listOfParameters>
        </kineticLaw>
      </reaction>
      <reaction id="R_EX_glyald_e" name="D-Glyceraldehyde exchange" reversible="false">
        <notes>
          <html:body>
            <html:p>GENE_ASSOCIATION: </html:p>
            <html:p>SUBSYSTEM: Exchange</html:p>
            <html:p>EC Number: </html:p>
          </html:body>
        </notes>
        <listOfReactants>
          <speciesReference species="M_glyald_e" />
        </listOfReactants>
        <kineticLaw>
          <ns2:math>
            <ns2:ci> FLUX_VALUE </ns2:ci>
          </ns2:math>
          <listOfParameters>
            <parameter id="LOWER_BOUND" units="mmol_per_gDW_per_hr" value="0" />
            <parameter id="UPPER_BOUND" units="mmol_per_gDW_per_hr" value="1000" />
            <parameter id="FLUX_VALUE" units="mmol_per_gDW_per_hr" value="0" />
            <parameter id="OBJECTIVE_COEFFICIENT" units="mmol_per_gDW_per_hr" value="0" />
          </listOfParameters>
        </kineticLaw>
      </reaction>
      <reaction id="R_EX_glyc_e" name="Glycerol exchange" reversible="false">
        <notes>
          <html:body>
            <html:p>GENE_ASSOCIATION: </html:p>
            <html:p>SUBSYSTEM: Exchange</html:p>
            <html:p>EC Number: </html:p>
          </html:body>
        </notes>
        <listOfReactants>
          <speciesReference species="M_glyc_e" />
        </listOfReactants>
        <kineticLaw>
          <ns2:math>
            <ns2:ci> FLUX_VALUE </ns2:ci>
          </ns2:math>
          <listOfParameters>
            <parameter id="LOWER_BOUND" units="mmol_per_gDW_per_hr" value="0" />
            <parameter id="UPPER_BOUND" units="mmol_per_gDW_per_hr" value="1000" />
            <parameter id="FLUX_VALUE" units="mmol_per_gDW_per_hr" value="0" />
            <parameter id="OBJECTIVE_COEFFICIENT" units="mmol_per_gDW_per_hr" value="0" />
          </listOfParameters>
        </kineticLaw>
      </reaction>
      <reaction id="R_EX_glyc3p_e" name="Glycerol 3-phosphate exchange" reversible="false">
        <notes>
          <html:body>
            <html:p>GENE_ASSOCIATION: </html:p>
            <html:p>SUBSYSTEM: Exchange</html:p>
            <html:p>EC Number: </html:p>
          </html:body>
        </notes>
        <listOfReactants>
          <speciesReference species="M_glyc3p_e" />
        </listOfReactants>
        <kineticLaw>
          <ns2:math>
            <ns2:ci> FLUX_VALUE </ns2:ci>
          </ns2:math>
          <listOfParameters>
            <parameter id="LOWER_BOUND" units="mmol_per_gDW_per_hr" value="0" />
            <parameter id="UPPER_BOUND" units="mmol_per_gDW_per_hr" value="1000" />
            <parameter id="FLUX_VALUE" units="mmol_per_gDW_per_hr" value="0" />
            <parameter id="OBJECTIVE_COEFFICIENT" units="mmol_per_gDW_per_hr" value="0" />
          </listOfParameters>
        </kineticLaw>
      </reaction>
      <reaction id="R_EX_gthox_e" name="Oxidized glutathione exchange" reversible="false">
        <notes>
          <html:body>
            <html:p>GENE_ASSOCIATION: </html:p>
            <html:p>SUBSYSTEM: Exchange</html:p>
            <html:p>EC Number: </html:p>
          </html:body>
        </notes>
        <listOfReactants>
          <speciesReference species="M_gthox_e" />
        </listOfReactants>
        <kineticLaw>
          <ns2:math>
            <ns2:ci> FLUX_VALUE </ns2:ci>
          </ns2:math>
          <listOfParameters>
            <parameter id="LOWER_BOUND" units="mmol_per_gDW_per_hr" value="0" />
            <parameter id="UPPER_BOUND" units="mmol_per_gDW_per_hr" value="1000" />
            <parameter id="FLUX_VALUE" units="mmol_per_gDW_per_hr" value="0" />
            <parameter id="OBJECTIVE_COEFFICIENT" units="mmol_per_gDW_per_hr" value="0" />
          </listOfParameters>
        </kineticLaw>
      </reaction>
      <reaction id="R_EX_gthrd_e" name="Reduced glutathione exchange" reversible="false">
        <notes>
          <html:body>
            <html:p>GENE_ASSOCIATION: </html:p>
            <html:p>SUBSYSTEM: Exchange</html:p>
            <html:p>EC Number: </html:p>
          </html:body>
        </notes>
        <listOfReactants>
          <speciesReference species="M_gthrd_e" />
        </listOfReactants>
        <kineticLaw>
          <ns2:math>
            <ns2:ci> FLUX_VALUE </ns2:ci>
          </ns2:math>
          <listOfParameters>
            <parameter id="LOWER_BOUND" units="mmol_per_gDW_per_hr" value="0" />
            <parameter id="UPPER_BOUND" units="mmol_per_gDW_per_hr" value="1000" />
            <parameter id="FLUX_VALUE" units="mmol_per_gDW_per_hr" value="0" />
            <parameter id="OBJECTIVE_COEFFICIENT" units="mmol_per_gDW_per_hr" value="0" />
          </listOfParameters>
        </kineticLaw>
      </reaction>
      <reaction id="R_EX_h_e" name="H+ exchange" reversible="true">
        <notes>
          <html:body>
            <html:p>GENE_ASSOCIATION: </html:p>
            <html:p>SUBSYSTEM: Exchange</html:p>
            <html:p>EC Number: </html:p>
          </html:body>
        </notes>
        <listOfReactants>
          <speciesReference species="M_h_e" />
        </listOfReactants>
        <kineticLaw>
          <ns2:math>
            <ns2:ci> FLUX_VALUE </ns2:ci>
          </ns2:math>
          <listOfParameters>
            <parameter id="LOWER_BOUND" units="mmol_per_gDW_per_hr" value="-1000" />
            <parameter id="UPPER_BOUND" units="mmol_per_gDW_per_hr" value="1000" />
            <parameter id="FLUX_VALUE" units="mmol_per_gDW_per_hr" value="0" />
            <parameter id="OBJECTIVE_COEFFICIENT" units="mmol_per_gDW_per_hr" value="0" />
          </listOfParameters>
        </kineticLaw>
      </reaction>
      <reaction id="R_EX_h2o_e" name="H2O exchange" reversible="true">
        <notes>
          <html:body>
            <html:p>GENE_ASSOCIATION: </html:p>
            <html:p>SUBSYSTEM: Exchange</html:p>
            <html:p>EC Number: </html:p>
          </html:body>
        </notes>
        <listOfReactants>
          <speciesReference species="M_h2o_e" />
        </listOfReactants>
        <kineticLaw>
          <ns2:math>
            <ns2:ci> FLUX_VALUE </ns2:ci>
          </ns2:math>
          <listOfParameters>
            <parameter id="LOWER_BOUND" units="mmol_per_gDW_per_hr" value="-1000" />
            <parameter id="UPPER_BOUND" units="mmol_per_gDW_per_hr" value="1000" />
            <parameter id="FLUX_VALUE" units="mmol_per_gDW_per_hr" value="0" />
            <parameter id="OBJECTIVE_COEFFICIENT" units="mmol_per_gDW_per_hr" value="0" />
          </listOfParameters>
        </kineticLaw>
      </reaction>
      <reaction id="R_EX_h2o2_e" name="Hydrogen peroxide exchange" reversible="false">
        <notes>
          <html:body>
            <html:p>GENE_ASSOCIATION: </html:p>
            <html:p>SUBSYSTEM: Exchange</html:p>
            <html:p>EC Number: </html:p>
          </html:body>
        </notes>
        <listOfReactants>
          <speciesReference species="M_h2o2_e" />
        </listOfReactants>
        <kineticLaw>
          <ns2:math>
            <ns2:ci> FLUX_VALUE </ns2:ci>
          </ns2:math>
          <listOfParameters>
            <parameter id="LOWER_BOUND" units="mmol_per_gDW_per_hr" value="0" />
            <parameter id="UPPER_BOUND" units="mmol_per_gDW_per_hr" value="1000" />
            <parameter id="FLUX_VALUE" units="mmol_per_gDW_per_hr" value="0" />
            <parameter id="OBJECTIVE_COEFFICIENT" units="mmol_per_gDW_per_hr" value="0" />
          </listOfParameters>
        </kineticLaw>
      </reaction>
      <reaction id="R_EX_h2s_e" name="Hydrogen sulfide exchange" reversible="false">
        <notes>
          <html:body>
            <html:p>GENE_ASSOCIATION: </html:p>
            <html:p>SUBSYSTEM: Exchange</html:p>
            <html:p>EC Number: </html:p>
          </html:body>
        </notes>
        <listOfReactants>
          <speciesReference species="M_h2s_e" />
        </listOfReactants>
        <kineticLaw>
          <ns2:math>
            <ns2:ci> FLUX_VALUE </ns2:ci>
          </ns2:math>
          <listOfParameters>
            <parameter id="LOWER_BOUND" units="mmol_per_gDW_per_hr" value="0" />
            <parameter id="UPPER_BOUND" units="mmol_per_gDW_per_hr" value="1000" />
            <parameter id="FLUX_VALUE" units="mmol_per_gDW_per_hr" value="0" />
            <parameter id="OBJECTIVE_COEFFICIENT" units="mmol_per_gDW_per_hr" value="0" />
          </listOfParameters>
        </kineticLaw>
      </reaction>
      <reaction id="R_EX_hdca_e" name="Hexadecanoate (n-C16:0) exchange" reversible="true">
        <notes>
          <html:body>
            <html:p>GENE_ASSOCIATION: </html:p>
            <html:p>SUBSYSTEM: Exchange</html:p>
            <html:p>EC Number: </html:p>
          </html:body>
        </notes>
        <listOfReactants>
          <speciesReference species="M_hdca_e" />
        </listOfReactants>
        <kineticLaw>
          <ns2:math>
            <ns2:ci> FLUX_VALUE </ns2:ci>
          </ns2:math>
          <listOfParameters>
            <parameter id="LOWER_BOUND" units="mmol_per_gDW_per_hr" value="0" />
            <parameter id="UPPER_BOUND" units="mmol_per_gDW_per_hr" value="1000" />
            <parameter id="FLUX_VALUE" units="mmol_per_gDW_per_hr" value="0" />
            <parameter id="OBJECTIVE_COEFFICIENT" units="mmol_per_gDW_per_hr" value="0" />
          </listOfParameters>
        </kineticLaw>
      </reaction>
      <reaction id="R_EX_hdcea_e" name="hexadecenoate (n-C16:1) exchange" reversible="false">
        <notes>
          <html:body>
            <html:p>GENE_ASSOCIATION: </html:p>
            <html:p>SUBSYSTEM: Exchange</html:p>
            <html:p>EC Number: </html:p>
          </html:body>
        </notes>
        <listOfReactants>
          <speciesReference species="M_hdcea_e" />
        </listOfReactants>
        <kineticLaw>
          <ns2:math>
            <ns2:ci> FLUX_VALUE </ns2:ci>
          </ns2:math>
          <listOfParameters>
            <parameter id="LOWER_BOUND" units="mmol_per_gDW_per_hr" value="0" />
            <parameter id="UPPER_BOUND" units="mmol_per_gDW_per_hr" value="1000" />
            <parameter id="FLUX_VALUE" units="mmol_per_gDW_per_hr" value="0" />
            <parameter id="OBJECTIVE_COEFFICIENT" units="mmol_per_gDW_per_hr" value="0" />
          </listOfParameters>
        </kineticLaw>
      </reaction>
      <reaction id="R_EX_hg2_e" name="Hg2+ exchange" reversible="false">
        <notes>
          <html:body>
            <html:p>GENE_ASSOCIATION: </html:p>
            <html:p>SUBSYSTEM: Exchange</html:p>
            <html:p>EC Number: </html:p>
          </html:body>
        </notes>
        <listOfReactants>
          <speciesReference species="M_hg2_e" />
        </listOfReactants>
        <kineticLaw>
          <ns2:math>
            <ns2:ci> FLUX_VALUE </ns2:ci>
          </ns2:math>
          <listOfParameters>
            <parameter id="LOWER_BOUND" units="mmol_per_gDW_per_hr" value="0" />
            <parameter id="UPPER_BOUND" units="mmol_per_gDW_per_hr" value="1000" />
            <parameter id="FLUX_VALUE" units="mmol_per_gDW_per_hr" value="0" />
            <parameter id="OBJECTIVE_COEFFICIENT" units="mmol_per_gDW_per_hr" value="0" />
          </listOfParameters>
        </kineticLaw>
      </reaction>
      <reaction id="R_EX_his__L_e" name="L-Histidine exchange" reversible="true">
        <notes>
          <html:body>
            <html:p>GENE_ASSOCIATION: </html:p>
            <html:p>SUBSYSTEM: Exchange</html:p>
            <html:p>EC Number: </html:p>
          </html:body>
        </notes>
        <listOfReactants>
          <speciesReference species="M_his__L_e" />
        </listOfReactants>
        <kineticLaw>
          <ns2:math>
            <ns2:ci> FLUX_VALUE </ns2:ci>
          </ns2:math>
          <listOfParameters>
            <parameter id="LOWER_BOUND" units="mmol_per_gDW_per_hr" value="-1000" />
            <parameter id="UPPER_BOUND" units="mmol_per_gDW_per_hr" value="1000" />
            <parameter id="FLUX_VALUE" units="mmol_per_gDW_per_hr" value="0" />
            <parameter id="OBJECTIVE_COEFFICIENT" units="mmol_per_gDW_per_hr" value="0" />
          </listOfParameters>
        </kineticLaw>
      </reaction>
      <reaction id="R_EX_hom__L_e" name="L-Homoserine exchange" reversible="false">
        <notes>
          <html:body>
            <html:p>GENE_ASSOCIATION: </html:p>
            <html:p>SUBSYSTEM: Exchange</html:p>
            <html:p>EC Number: </html:p>
          </html:body>
        </notes>
        <listOfReactants>
          <speciesReference species="M_hom__L_e" />
        </listOfReactants>
        <kineticLaw>
          <ns2:math>
            <ns2:ci> FLUX_VALUE </ns2:ci>
          </ns2:math>
          <listOfParameters>
            <parameter id="LOWER_BOUND" units="mmol_per_gDW_per_hr" value="0" />
            <parameter id="UPPER_BOUND" units="mmol_per_gDW_per_hr" value="1000" />
            <parameter id="FLUX_VALUE" units="mmol_per_gDW_per_hr" value="0" />
            <parameter id="OBJECTIVE_COEFFICIENT" units="mmol_per_gDW_per_hr" value="0" />
          </listOfParameters>
        </kineticLaw>
      </reaction>
      <reaction id="R_EX_hxa_e" name="Hexanoate (n-C6:0) exchange" reversible="false">
        <notes>
          <html:body>
            <html:p>GENE_ASSOCIATION: </html:p>
            <html:p>SUBSYSTEM: Exchange</html:p>
            <html:p>EC Number: </html:p>
          </html:body>
        </notes>
        <listOfReactants>
          <speciesReference species="M_hxa_e" />
        </listOfReactants>
        <kineticLaw>
          <ns2:math>
            <ns2:ci> FLUX_VALUE </ns2:ci>
          </ns2:math>
          <listOfParameters>
            <parameter id="LOWER_BOUND" units="mmol_per_gDW_per_hr" value="0" />
            <parameter id="UPPER_BOUND" units="mmol_per_gDW_per_hr" value="1000" />
            <parameter id="FLUX_VALUE" units="mmol_per_gDW_per_hr" value="0" />
            <parameter id="OBJECTIVE_COEFFICIENT" units="mmol_per_gDW_per_hr" value="0" />
          </listOfParameters>
        </kineticLaw>
      </reaction>
      <reaction id="R_EX_hxan_e" name="Hypoxanthine exchange" reversible="false">
        <notes>
          <html:body>
            <html:p>GENE_ASSOCIATION: </html:p>
            <html:p>SUBSYSTEM: Exchange</html:p>
            <html:p>EC Number: </html:p>
          </html:body>
        </notes>
        <listOfReactants>
          <speciesReference species="M_hxan_e" />
        </listOfReactants>
        <kineticLaw>
          <ns2:math>
            <ns2:ci> FLUX_VALUE </ns2:ci>
          </ns2:math>
          <listOfParameters>
            <parameter id="LOWER_BOUND" units="mmol_per_gDW_per_hr" value="0" />
            <parameter id="UPPER_BOUND" units="mmol_per_gDW_per_hr" value="1000" />
            <parameter id="FLUX_VALUE" units="mmol_per_gDW_per_hr" value="0" />
            <parameter id="OBJECTIVE_COEFFICIENT" units="mmol_per_gDW_per_hr" value="0" />
          </listOfParameters>
        </kineticLaw>
      </reaction>
      <reaction id="R_EX_ile__L_e" name="L-Isoleucine exchange" reversible="true">
        <notes>
          <html:body>
            <html:p>GENE_ASSOCIATION: </html:p>
            <html:p>SUBSYSTEM: Exchange</html:p>
            <html:p>EC Number: </html:p>
          </html:body>
        </notes>
        <listOfReactants>
          <speciesReference species="M_ile__L_e" />
        </listOfReactants>
        <kineticLaw>
          <ns2:math>
            <ns2:ci> FLUX_VALUE </ns2:ci>
          </ns2:math>
          <listOfParameters>
            <parameter id="LOWER_BOUND" units="mmol_per_gDW_per_hr" value="-1000" />
            <parameter id="UPPER_BOUND" units="mmol_per_gDW_per_hr" value="1000" />
            <parameter id="FLUX_VALUE" units="mmol_per_gDW_per_hr" value="0" />
            <parameter id="OBJECTIVE_COEFFICIENT" units="mmol_per_gDW_per_hr" value="0" />
          </listOfParameters>
        </kineticLaw>
      </reaction>
      <reaction id="R_EX_indole_e" name="Indole exchange" reversible="false">
        <notes>
          <html:body>
            <html:p>GENE_ASSOCIATION: </html:p>
            <html:p>SUBSYSTEM: Exchange</html:p>
            <html:p>EC Number: </html:p>
          </html:body>
        </notes>
        <listOfReactants>
          <speciesReference species="M_indole_e" />
        </listOfReactants>
        <kineticLaw>
          <ns2:math>
            <ns2:ci> FLUX_VALUE </ns2:ci>
          </ns2:math>
          <listOfParameters>
            <parameter id="LOWER_BOUND" units="mmol_per_gDW_per_hr" value="0" />
            <parameter id="UPPER_BOUND" units="mmol_per_gDW_per_hr" value="1000" />
            <parameter id="FLUX_VALUE" units="mmol_per_gDW_per_hr" value="0" />
            <parameter id="OBJECTIVE_COEFFICIENT" units="mmol_per_gDW_per_hr" value="0" />
          </listOfParameters>
        </kineticLaw>
      </reaction>
      <reaction id="R_EX_inost_e" name="myo-Inositol exchange" reversible="false">
        <notes>
          <html:body>
            <html:p>GENE_ASSOCIATION: </html:p>
            <html:p>SUBSYSTEM: Exchange</html:p>
            <html:p>EC Number: </html:p>
          </html:body>
        </notes>
        <listOfReactants>
          <speciesReference species="M_inost_e" />
        </listOfReactants>
        <kineticLaw>
          <ns2:math>
            <ns2:ci> FLUX_VALUE </ns2:ci>
          </ns2:math>
          <listOfParameters>
            <parameter id="LOWER_BOUND" units="mmol_per_gDW_per_hr" value="0" />
            <parameter id="UPPER_BOUND" units="mmol_per_gDW_per_hr" value="1000" />
            <parameter id="FLUX_VALUE" units="mmol_per_gDW_per_hr" value="0" />
            <parameter id="OBJECTIVE_COEFFICIENT" units="mmol_per_gDW_per_hr" value="0" />
          </listOfParameters>
        </kineticLaw>
      </reaction>
      <reaction id="R_EX_k_e" name="K+ exchange" reversible="true">
        <notes>
          <html:body>
            <html:p>GENE_ASSOCIATION: </html:p>
            <html:p>SUBSYSTEM: Exchange</html:p>
            <html:p>EC Number: </html:p>
          </html:body>
        </notes>
        <listOfReactants>
          <speciesReference species="M_k_e" />
        </listOfReactants>
        <kineticLaw>
          <ns2:math>
            <ns2:ci> FLUX_VALUE </ns2:ci>
          </ns2:math>
          <listOfParameters>
            <parameter id="LOWER_BOUND" units="mmol_per_gDW_per_hr" value="-1000" />
            <parameter id="UPPER_BOUND" units="mmol_per_gDW_per_hr" value="1000" />
            <parameter id="FLUX_VALUE" units="mmol_per_gDW_per_hr" value="0" />
            <parameter id="OBJECTIVE_COEFFICIENT" units="mmol_per_gDW_per_hr" value="0" />
          </listOfParameters>
        </kineticLaw>
      </reaction>
      <reaction id="R_EX_kdo2lipid4_e" name="KDO(2)-lipid IV(A) exchange" reversible="false">
        <notes>
          <html:body>
            <html:p>GENE_ASSOCIATION: </html:p>
            <html:p>SUBSYSTEM: Exchange</html:p>
            <html:p>EC Number: </html:p>
          </html:body>
        </notes>
        <listOfReactants>
          <speciesReference species="M_kdo2lipid4_PS_e" />
        </listOfReactants>
        <kineticLaw>
          <ns2:math>
            <ns2:ci> FLUX_VALUE </ns2:ci>
          </ns2:math>
          <listOfParameters>
            <parameter id="LOWER_BOUND" units="mmol_per_gDW_per_hr" value="0" />
            <parameter id="UPPER_BOUND" units="mmol_per_gDW_per_hr" value="1000" />
            <parameter id="FLUX_VALUE" units="mmol_per_gDW_per_hr" value="0" />
            <parameter id="OBJECTIVE_COEFFICIENT" units="mmol_per_gDW_per_hr" value="0" />
          </listOfParameters>
        </kineticLaw>
      </reaction>
      <reaction id="R_EX_leu__L_e" name="L-Leucine exchange" reversible="true">
        <notes>
          <html:body>
            <html:p>GENE_ASSOCIATION: </html:p>
            <html:p>SUBSYSTEM: Exchange</html:p>
            <html:p>EC Number: </html:p>
          </html:body>
        </notes>
        <listOfReactants>
          <speciesReference species="M_leu__L_e" />
        </listOfReactants>
        <kineticLaw>
          <ns2:math>
            <ns2:ci> FLUX_VALUE </ns2:ci>
          </ns2:math>
          <listOfParameters>
            <parameter id="LOWER_BOUND" units="mmol_per_gDW_per_hr" value="-1000" />
            <parameter id="UPPER_BOUND" units="mmol_per_gDW_per_hr" value="1000" />
            <parameter id="FLUX_VALUE" units="mmol_per_gDW_per_hr" value="0" />
            <parameter id="OBJECTIVE_COEFFICIENT" units="mmol_per_gDW_per_hr" value="0" />
          </listOfParameters>
        </kineticLaw>
      </reaction>
      <reaction id="R_EX_lys__L_e" name="L-Lysine exchange" reversible="false">
        <notes>
          <html:body>
            <html:p>GENE_ASSOCIATION: </html:p>
            <html:p>SUBSYSTEM: Exchange</html:p>
            <html:p>EC Number: </html:p>
          </html:body>
        </notes>
        <listOfReactants>
          <speciesReference species="M_lys__L_e" />
        </listOfReactants>
        <kineticLaw>
          <ns2:math>
            <ns2:ci> FLUX_VALUE </ns2:ci>
          </ns2:math>
          <listOfParameters>
            <parameter id="LOWER_BOUND" units="mmol_per_gDW_per_hr" value="-1000" />
            <parameter id="UPPER_BOUND" units="mmol_per_gDW_per_hr" value="1000" />
            <parameter id="FLUX_VALUE" units="mmol_per_gDW_per_hr" value="0" />
            <parameter id="OBJECTIVE_COEFFICIENT" units="mmol_per_gDW_per_hr" value="0" />
          </listOfParameters>
        </kineticLaw>
      </reaction>
      <reaction id="R_EX_mal__L_e" name="L-Malate exchange" reversible="false">
        <notes>
          <html:body>
            <html:p>GENE_ASSOCIATION: </html:p>
            <html:p>SUBSYSTEM: Exchange</html:p>
            <html:p>EC Number: </html:p>
          </html:body>
        </notes>
        <listOfReactants>
          <speciesReference species="M_mal__L_e" />
        </listOfReactants>
        <kineticLaw>
          <ns2:math>
            <ns2:ci> FLUX_VALUE </ns2:ci>
          </ns2:math>
          <listOfParameters>
            <parameter id="LOWER_BOUND" units="mmol_per_gDW_per_hr" value="0" />
            <parameter id="UPPER_BOUND" units="mmol_per_gDW_per_hr" value="1000" />
            <parameter id="FLUX_VALUE" units="mmol_per_gDW_per_hr" value="0" />
            <parameter id="OBJECTIVE_COEFFICIENT" units="mmol_per_gDW_per_hr" value="0" />
          </listOfParameters>
        </kineticLaw>
      </reaction>
      <reaction id="R_EX_meoh_e" name="methanol exchange" reversible="false">
        <notes>
          <html:body>
            <html:p>GENE_ASSOCIATION: </html:p>
            <html:p>SUBSYSTEM: Exchange</html:p>
            <html:p>EC Number: </html:p>
          </html:body>
        </notes>
        <listOfReactants>
          <speciesReference species="M_meoh_e" />
        </listOfReactants>
        <kineticLaw>
          <ns2:math>
            <ns2:ci> FLUX_VALUE </ns2:ci>
          </ns2:math>
          <listOfParameters>
            <parameter id="LOWER_BOUND" units="mmol_per_gDW_per_hr" value="0" />
            <parameter id="UPPER_BOUND" units="mmol_per_gDW_per_hr" value="1000" />
            <parameter id="FLUX_VALUE" units="mmol_per_gDW_per_hr" value="0" />
            <parameter id="OBJECTIVE_COEFFICIENT" units="mmol_per_gDW_per_hr" value="0" />
          </listOfParameters>
        </kineticLaw>
      </reaction>
      <reaction id="R_EX_met__L_e" name="L-Methionine exchange" reversible="true">
        <notes>
          <html:body>
            <html:p>GENE_ASSOCIATION: </html:p>
            <html:p>SUBSYSTEM: Exchange</html:p>
            <html:p>EC Number: </html:p>
          </html:body>
        </notes>
        <listOfReactants>
          <speciesReference species="M_met__L_e" />
        </listOfReactants>
        <kineticLaw>
          <ns2:math>
            <ns2:ci> FLUX_VALUE </ns2:ci>
          </ns2:math>
          <listOfParameters>
            <parameter id="LOWER_BOUND" units="mmol_per_gDW_per_hr" value="-1000" />
            <parameter id="UPPER_BOUND" units="mmol_per_gDW_per_hr" value="1000" />
            <parameter id="FLUX_VALUE" units="mmol_per_gDW_per_hr" value="0" />
            <parameter id="OBJECTIVE_COEFFICIENT" units="mmol_per_gDW_per_hr" value="0" />
          </listOfParameters>
        </kineticLaw>
      </reaction>
      <reaction id="R_EX_mg2_e" name="Mg exchange" reversible="true">
        <notes>
          <html:body>
            <html:p>GENE_ASSOCIATION: </html:p>
            <html:p>SUBSYSTEM: Exchange</html:p>
            <html:p>EC Number: </html:p>
          </html:body>
        </notes>
        <listOfReactants>
          <speciesReference species="M_mg2_e" />
        </listOfReactants>
        <kineticLaw>
          <ns2:math>
            <ns2:ci> FLUX_VALUE </ns2:ci>
          </ns2:math>
          <listOfParameters>
            <parameter id="LOWER_BOUND" units="mmol_per_gDW_per_hr" value="-1000" />
            <parameter id="UPPER_BOUND" units="mmol_per_gDW_per_hr" value="1000" />
            <parameter id="FLUX_VALUE" units="mmol_per_gDW_per_hr" value="0" />
            <parameter id="OBJECTIVE_COEFFICIENT" units="mmol_per_gDW_per_hr" value="0" />
          </listOfParameters>
        </kineticLaw>
      </reaction>
      <reaction id="R_EX_mn2_e" name="Mn2+ exchange" reversible="true">
        <notes>
          <html:body>
            <html:p>GENE_ASSOCIATION: </html:p>
            <html:p>SUBSYSTEM: Exchange</html:p>
            <html:p>EC Number: </html:p>
          </html:body>
        </notes>
        <listOfReactants>
          <speciesReference species="M_mn2_e" />
        </listOfReactants>
        <kineticLaw>
          <ns2:math>
            <ns2:ci> FLUX_VALUE </ns2:ci>
          </ns2:math>
          <listOfParameters>
            <parameter id="LOWER_BOUND" units="mmol_per_gDW_per_hr" value="-1000" />
            <parameter id="UPPER_BOUND" units="mmol_per_gDW_per_hr" value="1000" />
            <parameter id="FLUX_VALUE" units="mmol_per_gDW_per_hr" value="0" />
            <parameter id="OBJECTIVE_COEFFICIENT" units="mmol_per_gDW_per_hr" value="0" />
          </listOfParameters>
        </kineticLaw>
      </reaction>
      <reaction id="R_EX_na1_e" name="Sodium exchange" reversible="true">
        <notes>
          <html:body>
            <html:p>GENE_ASSOCIATION: </html:p>
            <html:p>SUBSYSTEM: Exchange</html:p>
            <html:p>EC Number: </html:p>
          </html:body>
        </notes>
        <listOfReactants>
          <speciesReference species="M_na1_e" />
        </listOfReactants>
        <kineticLaw>
          <ns2:math>
            <ns2:ci> FLUX_VALUE </ns2:ci>
          </ns2:math>
          <listOfParameters>
            <parameter id="LOWER_BOUND" units="mmol_per_gDW_per_hr" value="-1000" />
            <parameter id="UPPER_BOUND" units="mmol_per_gDW_per_hr" value="1000" />
            <parameter id="FLUX_VALUE" units="mmol_per_gDW_per_hr" value="0" />
            <parameter id="OBJECTIVE_COEFFICIENT" units="mmol_per_gDW_per_hr" value="0" />
          </listOfParameters>
        </kineticLaw>
      </reaction>
      <reaction id="R_EX_nh4_e" name="Ammonia exchange" reversible="false">
        <notes>
          <html:body>
            <html:p>GENE_ASSOCIATION: </html:p>
            <html:p>SUBSYSTEM: Exchange</html:p>
            <html:p>EC Number: </html:p>
          </html:body>
        </notes>
        <listOfReactants>
          <speciesReference species="M_nh4_e" />
        </listOfReactants>
        <kineticLaw>
          <ns2:math>
            <ns2:ci> FLUX_VALUE </ns2:ci>
          </ns2:math>
          <listOfParameters>
            <parameter id="LOWER_BOUND" units="mmol_per_gDW_per_hr" value="0" />
            <parameter id="UPPER_BOUND" units="mmol_per_gDW_per_hr" value="1000" />
            <parameter id="FLUX_VALUE" units="mmol_per_gDW_per_hr" value="0" />
            <parameter id="OBJECTIVE_COEFFICIENT" units="mmol_per_gDW_per_hr" value="0" />
          </listOfParameters>
        </kineticLaw>
      </reaction>
      <reaction id="R_EX_no_e" name="Nitric oxide exchange" reversible="false">
        <notes>
          <html:body>
            <html:p>GENE_ASSOCIATION: </html:p>
            <html:p>SUBSYSTEM: Exchange</html:p>
            <html:p>EC Number: </html:p>
          </html:body>
        </notes>
        <listOfReactants>
          <speciesReference species="M_no_e" />
        </listOfReactants>
        <kineticLaw>
          <ns2:math>
            <ns2:ci> FLUX_VALUE </ns2:ci>
          </ns2:math>
          <listOfParameters>
            <parameter id="LOWER_BOUND" units="mmol_per_gDW_per_hr" value="0" />
            <parameter id="UPPER_BOUND" units="mmol_per_gDW_per_hr" value="1000" />
            <parameter id="FLUX_VALUE" units="mmol_per_gDW_per_hr" value="0" />
            <parameter id="OBJECTIVE_COEFFICIENT" units="mmol_per_gDW_per_hr" value="0" />
          </listOfParameters>
        </kineticLaw>
      </reaction>
      <reaction id="R_EX_o2_e" name="O2 exchange" reversible="true">
        <notes>
          <html:body>
            <html:p>GENE_ASSOCIATION: </html:p>
            <html:p>SUBSYSTEM: Exchange</html:p>
            <html:p>EC Number: </html:p>
          </html:body>
        </notes>
[truncated: 1,484,231 more chars]
